# Supplementary material for: The dynamic arms race during the early invasion of woodland strawberry by Botrytis cinerea revealed by dual dense high-resolution RNA-seq analyses
Source: Hortic Res. 2023 Nov 9;10(12):uhad225. doi: 10.1093/hr/uhad225 (PMC10745266; doi:10.1093/hr/uhad225)
Supplement: Web_Material_uhad225 [file web_material_uhad225.zip]

Archive with 9 entries (9 files):
- Fig.S1.jpg
- Fig.S2.jpg
- Fig.S3.pdf
- Fig.S4.jpg
- Fig.S5.jpg
- Fig.S6.jpg
- Fig.S7.jpg
- Fig.S8.pdf
- Supplemental Table.xlsx
