# Supplementary material for: The dynamic arms race during the early invasion of woodland strawberry by Botrytis cinerea revealed by dual dense high-resolution RNA-seq analyses
Source: Hortic Res. 2023 Nov 9;10(12):uhad225. doi: 10.1093/hr/uhad225 (PMC10745266; doi:10.1093/hr/uhad225)
Supplement: Web_Material_uhad225 [file web_material_uhad225.zip › Supplemental Table.xlsx]

## Sheet: Table S1
Table S1 Quality assessment of transcriptome sequencing data in F. vesca.
Sample name	Raw reads	Clean reads	Total mapping(%)	clean bases	Error rate(%)	Q20(%)	Q30(%)	GC content(%)
0 hpi_1	118390472	117039882	97.16	17.56G	0.02	98.28	94.87	46.86
0 hpi_2	115692174	114123306	96.67	17.12G	0.02	98.41	95.11	47.17
0 hpi_3	114622700	111678330	95.73	16.75G	0.02	98.22	94.66	46.59
0.5 hpi_1	100363426	98200790	96.46	14.73G	0.02	98.23	94.68	46.97
0.5 hpi_2	98953138	96794832	95.31	14.52G	0.02	98.47	95.34	46.41
0.5 hpi_3	99437122	97563752	95.55	14.63G	0.02	98.35	95.09	46.58
1 hpi_1	95172388	93210946	93.82	13.98G	0.02	98.4	95	46.9
1 hpi_2	96617650	94380110	95.94	14.16G	0.02	98.27	94.91	46.87
1 hpi_3	109755278	107754918	94.95	16.16G	0.02	98.28	94.77	46.91
2 hpi_1	110610912	107984764	92.3	16.2G	0.02	98.3	94.95	47.38
2 hpi_2	115905634	113861042	94.24	17.08G	0.02	98.25	94.85	46.34
2 hpi_3	99269578	96648122	91.46	14.5G	0.02	98.44	95.19	46.23
3 hpi_1	114256758	112382552	94.37	16.86G	0.02	98.19	94.65	46.72
3 hpi_2	116029326	114736528	94.58	17.21G	0.02	98.12	94.53	47.04
3 hpi_3	118869020	117507062	96.59	17.63G	0.02	98.26	94.8	46.62
4 hpi_1	114428550	113098494	92.61	16.96G	0.02	98.28	94.89	47.05
4 hpi_2	95688010	94750510	87.89	14.21G	0.02	98.43	95.09	46.94
4 hpi_3	116566908	115027388	87.31	17.25G	0.02	98.2	94.6	46.96
5 hpi_1	89833804	88736896	82.34	13.31G	0.02	98.33	94.98	47.18
5 hpi_2	93876928	92529676	79.87	13.88G	0.02	98.37	95	47.05
5 hpi_3	96570798	95135962	80.93	14.27G	0.02	98.16	94.42	46.98
6 hpi_1	118802074	117305780	67.15	17.6G	0.02	98.41	95.2	47.26
6 hpi_2	101025872	98048598	68.22	14.71G	0.02	98.48	95.34	46.84
6 hpi_3	109540300	107597632	69.77	16.14G	0.02	98.24	94.79	46.91
7 hpi_1	100583132	99071126	83.24	14.86G	0.02	98.45	95.2	46.5
7 hpi_2	93843676	92678638	81.53	13.9G	0.02	98.32	94.8	46.78
7 hpi_3	98320706	97396366	82.88	14.61G	0.02	98.1	94.44	47.3
8 hpi_1	118396016	116743158	81.89	17.51G	0.02	98.4	95.07	47.03
8 hpi_2	96674514	95968966	80.21	14.4G	0.02	98.25	94.63	46.87
8 hpi_3	96640558	95693868	79.06	14.35G	0.02	98.47	95.21	47.42
9 hpi_1	107968450	107081972	80.07	16.06G	0.02	98.16	94.53	46.91
9 hpi_2	94858160	93701132	82.16	14.06G	0.02	98.39	95.03	47.05
9 hpi_3	84229404	83271806	79.77	12.49G	0.02	98.16	94.56	46.9
10 hpi_1	97021166	95896830	79.96	14.38G	0.02	98.42	95.11	47.06
10 hpi_2	95818808	94471882	83.11	14.17G	0.02	98.16	94.42	46.4
10 hpi_3	94148922	92663592	79.32	13.9G	0.02	98.19	94.62	47.06
11 hpi_1	105517246	104288340	65.32	15.64G	0.02	98.32	94.8	46.79
11 hpi_2	96405278	95480976	62.06	14.32G	0.02	98.45	95.17	46.63
11 hpi_3	105383088	104198342	60.11	15.63G	0.02	98.37	94.96	47.15
12 hpi_1	110065510	108471268	60.25	16.27G	0.02	98.39	95.04	47.04
12 hpi_2	97714976	96421522	61.27	14.46G	0.02	98.26	94.69	46.75
12 hpi_3	108560536	107351056	60.41	16.1G	0.02	98.25	94.7	46.63

## Sheet: Table S2
Table S2 Quality assessment of transcriptome sequencing data in B. cinerea.
Sample name	Raw reads	Clean reads	Total mapping(%)	clean bases	Error rate(%)	Q20(%)	Q30(%)	GC content(%)
0 hpi_1	98274650	97438424	97.92	14.62G	0.02	98.32	94.83	46.71
0 hpi_2	108363904	107383892	97.66	16.11G	0.03	98.02	94.11	46.81
0 hpi_3	95884918	94847196	97.95	14.23G	0.02	98.26	94.67	46.74
0.5 hpi_1	100363426	98200790	0.9	14.73G	0.02	98.23	94.68	46.97
0.5 hpi_2	98953138	96794832	1.31	14.52G	0.02	98.47	95.34	46.41
0.5 hpi_3	99437122	97563752	0.93	14.63G	0.02	98.35	95.09	46.58
1 hpi_1	95172388	93210946	3.52	13.98G	0.02	98.4	95	46.9
1 hpi_2	96617650	94380110	2.95	14.16G	0.02	98.27	94.91	46.87
1 hpi_3	109755278	107754918	2.69	16.16G	0.02	98.28	94.77	46.91
2 hpi_1	110610912	107984764	4.46	16.2G	0.02	98.3	94.95	47.38
2 hpi_2	115905634	113861042	4.65	17.08G	0.02	98.25	94.85	46.34
2 hpi_3	99269578	96648122	6.37	14.5G	0.02	98.44	95.19	46.23
3 hpi_1	114256758	112382552	3.12	16.86G	0.02	98.19	94.65	46.72
3 hpi_2	116029326	114736528	3.84	17.21G	0.02	98.12	94.53	47.04
3 hpi_3	118869020	117507062	3.11	17.63G	0.02	98.26	94.8	46.62
4 hpi_1	114428550	113098494	9.56	16.96G	0.02	98.28	94.89	47.05
4 hpi_2	95688010	94750510	10.41	14.21G	0.02	98.43	95.09	46.94
4 hpi_3	116566908	115027388	9.02	17.25G	0.02	98.2	94.6	46.96
5 hpi_1	89833804	88736896	16.01	13.31G	0.02	98.33	94.98	47.18
5 hpi_2	93876928	92529676	16.57	13.88G	0.02	98.37	95	47.05
5 hpi_3	96570798	95135962	14.72	14.27G	0.02	98.16	94.42	46.98
6 hpi_1	118802074	117305780	27.33	17.6G	0.02	98.41	95.2	47.26
6 hpi_2	101025872	98048598	27.34	14.71G	0.02	98.48	95.34	46.84
6 hpi_3	109540300	107597632	28.77	16.14G	0.02	98.24	94.79	46.91
7 hpi_1	100583132	99071126	16.71	14.86G	0.02	98.45	95.2	46.5
7 hpi_2	93843676	92678638	18.89	13.9G	0.02	98.32	94.8	46.78
7 hpi_3	98320706	97396366	15.92	14.61G	0.02	98.1	94.44	47.3
8 hpi_1	118396016	116743158	16.51	17.51G	0.02	98.4	95.07	47.03
8 hpi_2	96674514	95968966	17.33	14.4G	0.02	98.25	94.63	46.87
8 hpi_3	96640558	95693868	18.71	14.35G	0.02	98.47	95.21	47.42
9 hpi_1	107968450	107081972	17.19	16.06G	0.02	98.16	94.53	46.91
9 hpi_2	94858160	93701132	16.04	14.06G	0.02	98.39	95.03	47.05
9 hpi_3	84229404	83271806	15.83	12.49G	0.02	98.16	94.56	46.9
10 hpi_1	97021166	95896830	19.47	14.38G	0.02	98.42	95.11	47.06
10 hpi_2	95818808	94471882	19.36	14.17G	0.02	98.16	94.42	46.4
10 hpi_3	94148922	92663592	21.36	13.9G	0.02	98.19	94.62	47.06
11 hpi_1	105517246	104288340	32.45	15.64G	0.02	98.32	94.8	46.79
11 hpi_2	96405278	95480976	35.37	14.32G	0.02	98.45	95.17	46.63
11 hpi_3	105383088	104198342	34.77	15.63G	0.02	98.37	94.96	47.15
12 hpi_1	110065510	108471268	37.79	16.27G	0.02	98.39	95.04	47.04
12 hpi_2	97714976	96421522	35.69	14.46G	0.02	98.26	94.69	46.75
12 hpi_3	108560536	107351056	36.42	16.1G	0.02	98.25	94.7	46.63

## Sheet: Table S3
Table S3 The TPM value of all DEGs in woodland strawberry during B. cinerea infection.
Gene_id	Blast swiss prot	0 hpi_1	0 hpi_2	0 hpi_3	0.5 hpi_1	0.5 hpi_2	0.5 hpi_3	1 hpi_1	1 hpi_2	1 hpi_3	2 hpi_1	2 hpi_2	2 hpi_3	3 hpi_1	3 hpi_2	3 hpi_3	4 hpi_1	4 hpi_2	4 hpi_3	5 hpi_1	5 hpi_2	5 hpi_3	6 hpi_1	6 hpi_2	6 hpi_3	7 hpi_1	7 hpi_2	7 hpi_3	8 hpi_1	8 hpi_2	8 hpi_3	9 hpi_1	9 hpi_2	9 hpi_3	10 hpi_1	10 hpi_2	10 hpi_3	11 hpi_1	11 hpi_2	11 hpi_3	12 hpi_1	12 hpi_2	12 hpi_3
FvH4_1g00300	gnl|BL_ORD_ID|129340 sp|Q8GXC7|FBK50_ARATH F-box/kelch-repeat protein At3g06240 OS=Arabidopsis thaliana OX=3702 GN=At3g06240 PE=2 SV=1//7.4004e-32	0.118213	0.612576	1.44109	2.4414	2.89516	0.82106	2.33688	1.65035	2.21739	1.26836	3.73915	2.10811	1.64809	2.75075	2.66485	3.20254	5.05276	4.831	2.80519	3.9054	4.25296	1.49029	8.7359	4.83262	6.68539	5.49314	5.70006	2.62109	4.65868	3.40489	3.22713	5.31468	6.68908	8.66354	4.87286	2.91389	3.09116	7.33387	3.39777	4.32438	3.26372	8.33886
FvH4_1g01290	gnl|BL_ORD_ID|53450 sp|F4IPM3|CB60E_ARATH Calmodulin-binding protein 60 E OS=Arabidopsis thaliana OX=3702 GN=CBP60E PE=2 SV=1//0	6.79469	8.59346	7.92819	22.9266	24.75	37.5486	19.3177	9.61783	20.6061	10.6438	10.2878	7.77201	12.0919	5.84487	16.33	6.86792	14.2024	13.6565	8.98971	8.60268	12.3468	7.67825	12.2296	7.43287	11.0628	10.0834	10.3764	5.13663	16.9873	5.4161	12.8863	9.27056	12.9966	10.2473	22.4833	9.04546	17.8374	9.90386	14.6276	10.9082	6.14249	10.0203
FvH4_1g01600	gnl|BL_ORD_ID|196373 sp|Q5C9I9|ISPD_MENPI (-)-isopiperitenol/(-)-carveol dehydrogenase, mitochondrial OS=Mentha piperita OX=34256 PE=1 SV=1//1.67364e-83	0.0313309	2.08263	1.14583	2.04336	3.15226	0.926605	9.09369	2.98028	1.13747	4.95078	3.58941	2.6647	12.5136	3.68744	2.98482	7.63915	7.45472	4.18012	3.59047	5.52041	2.49943	6.19073	7.40329	1.60103	13.3703	2.66913	11.6137	3.91293	7.17539	3.65848	5.63142	6.90125	3.31696	5.96318	14.4744	2.07924	12.3403	4.63445	6.53615	2.7145	5.0485	3.92737
FvH4_1g01610	-//-	7.20917	2.24749	10.4596	63.1565	57.0598	65.9151	18.9067	36.5853	26.8536	16.8765	42.6597	26.3717	38.9142	45.0135	15.3344	48.395	3.20525	25.9956	24.2361	24.9243	10.9568	38.6743	14.6399	12.3669	16.8189	16.1559	10.0155	23.8069	5.70269	44.1801	9.6346	24.3197	6.15957	9.22797	3.41986	22.6854	6.93556	17.7854	10.5241	3.9376	37.1125	11.838
FvH4_1g01930	-//-	71.6482	71.7416	65.3781	98.733	70.5893	92.4561	137.239	86.6159	88.4201	151.437	102.576	100.117	105.291	61.5253	158.497	99.2991	182.202	106.834	127.286	135.794	188.329	77.503	156.215	111.499	180.079	165.372	155.085	82.6543	222.067	81.8836	213.986	151.686	177.969	182.145	209.055	122.199	174.818	139.94	131.099	141.218	102.11	180.418
FvH4_1g02250	-//-	0.0789953	0.635201	0.135422	1.33951	8.05247	2.17698	0.661389	4.09359	0.955978	4.43823	1.91971	0.866914	1.48912	2.55218	7.89735	3.704	7.20318	3.27578	1.8517	5.85748	0.98853	4.20708	5.16063	0.874623	5.32587	28.9991	3.03533	3.10986	3.05441	4.7351	10.7062	6.36751	3.53271	6.15662	7.00406	5.6918	15.1051	3.72378	3.40582	2.28138	7.85149	3.66964
FvH4_1g02570	gnl|BL_ORD_ID|314455 sp|Q00451|PRF1_SOLLC 36.4 kDa proline-rich protein OS=Solanum lycopersicum OX=4081 GN=TPRP-F1 PE=2 SV=1//8.6607e-16	138.097	46.7002	1195.34	5143.68	3924.21	1541.03	390.96	5818.23	1106.14	1848.04	3479.48	1633.44	4252.91	4467.16	2563.06	3856.37	100.082	3653.51	1646.09	1523.6	658.929	3551.04	983.981	1625.89	807.255	1212.51	645.79	3038.76	215.755	3150.02	69.5797	1407.2	401.506	262.68	53.2852	2639.13	57.9002	743.039	514.046	252.955	2364.84	679.487
FvH4_1g02620	gnl|BL_ORD_ID|347959 sp|Q8RX87|RFS6_ARATH Probable galactinol--sucrose galactosyltransferase 6 OS=Arabidopsis thaliana OX=3702 GN=RFS6 PE=2 SV=2//0	1.40346	1.17585	0.743562	14.7057	1.78413	1.92417	2.84035	1.5439	1.39473	2.2846	1.33371	0.548247	5.54094	12.7406	9.6854	11.1334	7.11115	5.75339	5.58385	3.65743	3.35841	23.8316	4.0307	1.44069	6.74833	9.90481	3.90744	6.4348	44.7838	5.70146	11.0878	9.15344	2.85018	11.4833	41.2475	15.5261	34.9524	8.64178	51.8611	6.49584	18.7837	11.1436
FvH4_1g02670	gnl|BL_ORD_ID|68608 sp|Q9SRR7|CML3_ARATH Calmodulin-like protein 3 OS=Arabidopsis thaliana OX=3702 GN=CML3 PE=2 SV=1//1.77056e-40	77.2151	77.7252	66.4432	183.36	210.091	234.464	143.266	167.004	164.042	164.657	136.879	120.936	147.52	150.5	131.677	137.79	151.286	110.129	128.493	172.938	135.231	147.561	140.403	123.914	147.816	212.53	113.929	121.654	126.178	144.449	159.664	189.439	145.616	160.63	144.474	126.323	159.589	140.936	104.177	115.8	173.741	106.171
FvH4_1g03170	gnl|BL_ORD_ID|306519 sp|O04865|PLDA1_VIGUN Phospholipase D alpha 1 OS=Vigna unguiculata OX=3917 GN=PLD1 PE=2 SV=1//0	0.430932	0.496239	0.519859	1.84242	1.45791	3.8835	0.746095	1.52953	0.704992	2.38189	1.20977	0.558302	0.902601	0.395945	9.98659	2.02558	3.17221	2.73371	1.8429	0.937395	1.7476	0.973199	1.45308	1.16901	1.54904	1.29789	0.76959	1.28915	4.02316	0.993967	1.29556	0.687836	1.96648	1.49268	1.56408	4.13087	3.22143	0.908023	4.55048	2.70416	1.06958	4.07194
FvH4_1g03630	-//-	1.74403	2.74333	4.51016	4.83202	4.70191	3.83338	1.10136	1.26515	1.24786	1.46025	2.37179	2.13048	2.24975	0.367219	0.883378	2.6582	4.35299	2.87664	3.404	2.84116	9.3391	2.63329	2.47722	3.05745	7.22454	11.4563	1.61131	5.1671	6.17169	8.62164	11.7174	2.19449	0.534443	5.13826	6.77225	2.1724	7.42744	14.9608	14.2347	7.74509	7.16988	7.11515
FvH4_1g03810	gnl|BL_ORD_ID|446911 sp|O22558|STY8_ARATH Serine/threonine-protein kinase STY8 OS=Arabidopsis thaliana OX=3702 GN=STY8 PE=1 SV=2//1.74149e-48	0.123353	0.148782	0.414116	0.563142	0.887941	0.217644	0.591692	1.06172	0.718399	0.379005	1.43638	0.898942	1.28073	1.32546	0.915821	0.954336	0.351496	1.10273	0.602387	0.860319	0.723566	0.773573	0.82513	0.512152	0.742539	1.05086	0.511147	0.784931	1.08919	0.45612	1.06164	0.812173	0.197014	0.442735	0.52766	0.204654	0.478795	0.877224	0.300223	0.816388	1.57897	0.966403
FvH4_1g03970	gnl|BL_ORD_ID|116022 sp|Q9ZP41|EGC_CITJA EG45-like domain containing protein OS=Citrus jambhiri OX=64884 GN=CjBAp12 PE=1 SV=1//1.72566e-13	81.7601	94.8461	87.743	230.462	210.688	219.954	131.705	135.117	150.035	180.877	113.458	93.829	81.4546	81.1336	164.073	107.635	146.407	149.963	120.129	131.409	144.564	96.3747	163.996	106.176	136.47	140.907	127.418	93.3528	124.839	120.794	122.571	114.978	157.263	191.21	164.312	118.656	139.081	152.741	127.339	132.448	118.613	152.12
FvH4_1g04020	gnl|BL_ORD_ID|202929 sp|O48780|KCS11_ARATH 3-ketoacyl-CoA synthase 11 OS=Arabidopsis thaliana OX=3702 GN=KCS11 PE=1 SV=1//0	23.7794	26.2571	34.42	71.9123	59.9213	90.6007	41.1731	73.3133	53.0398	54.3089	55.1081	38.2849	62.0591	74.4684	69.3037	66.5014	52.5797	68.0961	60.7855	61.6792	40.2016	74.3981	45.2954	51.2579	50.043	70.4964	34.666	59.2433	66.014	54.5433	47.1819	51.2382	39.2376	45.7921	69.7669	57.6261	79.6633	45.9133	52.2279	42.1561	57.2287	40.6612
FvH4_1g04740	gnl|BL_ORD_ID|475791 sp|Q40392|TMVRN_NICGU TMV resistance protein N OS=Nicotiana glutinosa OX=35889 GN=N PE=1 SV=1//3.84358e-133	0.395423	0.890286	1.06523	3.28625	3.1633	5.84728	0.646371	1.97292	1.4766	0.786825	1.43814	1.63505	0.965031	0.75609	2.15263	0.94647	1.03824	2.26101	0.814098	0.912377	1.69654	1.1249	2.64604	1.66462	1.97539	1.41747	0.800123	1.22695	1.31891	0.8619	0.99077	1.93856	1.54666	1.76102	2.43398	0.856876	1.40328	2.47002	1.1156	1.70753	1.9821	1.76608
FvH4_1g04810	gnl|BL_ORD_ID|181048 sp|Q9LV52|HSFC1_ARATH Heat stress transcription factor C-1 OS=Arabidopsis thaliana OX=3702 GN=HSFC1 PE=1 SV=1//5.12596e-83	26.4638	44.6218	33.0867	29.4779	33.0543	24.4399	38.7101	48.0681	41.5826	41.6155	58.0796	53.797	40.1665	47.9843	45.9864	53.8257	68.0839	43.6638	61.6462	70.1402	76.22	48.6851	68.266	80.7673	90.6257	81.9818	51.599	86.9495	82.3092	58.0754	118.538	100.841	57.1994	102.418	63.4592	63.2089	109.156	108.648	81.8832	96.7596	84.9941	80.1847
FvH4_1g05040	-//-	35.2697	48.8222	42.4875	90.127	187.163	155.201	106.223	132.435	87.1446	107.845	113.462	84.8466	68.0265	77.5271	180.568	103.082	151.84	108.356	79.7778	137.285	71.8698	126.885	103.499	67.5461	131.037	203.083	65.0059	83.594	152.25	98.8845	172.361	124.982	81.2315	83.7432	151.073	93.3674	292.172	73.8436	191.058	80.753	153.805	97.8811
FvH4_1g05060	-//-	0	0.763689	0.732667	1.39367	3.77194	1.43635	1.09337	2.22485	0.517209	2.50125	1.15402	2.54054	0.755301	0.328761	9.802	3.2954	5.98774	3.33908	1.60785	3.34685	5.12536	1.75933	4.95041	2.54797	3.06086	2.86864	5.68864	1.06366	13.9828	4.43604	4.95602	1.25065	5.33079	5.2593	8.42083	4.99729	13.0384	1.96834	11.4917	6.58286	1.93084	11.0298
FvH4_1g05090	gnl|BL_ORD_ID|13383 sp|Q56YU0|AL2C4_ARATH Aldehyde dehydrogenase family 2 member C4 OS=Arabidopsis thaliana OX=3702 GN=ALDH2C4 PE=1 SV=2//0	1.45405	2.62123	2.50004	1.05741	1.94198	1.62604	4.41715	1.27882	4.96752	0.903693	1.53375	0.882586	2.16794	3.53371	1.37722	3.36269	8.5434	1.17546	5.74209	2.49399	3.38151	8.68048	3.64868	0.569878	9.19024	3.0495	7.50375	1.95642	24.3221	4.60784	9.15815	2.48522	3.05341	3.48364	34.5875	2.22028	36.7395	19.9751	43.7383	4.48421	4.30192	2.35307
FvH4_1g05180	gnl|BL_ORD_ID|223534 sp|Q9LHF1|LRX4_ARATH Leucine-rich repeat extensin-like protein 4 OS=Arabidopsis thaliana OX=3702 GN=LRX4 PE=1 SV=1//0	24.653	15.7652	73.9534	247.566	203.052	257.528	152.303	140.685	200.645	93.4016	143.271	93.5664	161.143	143.489	71.6521	137.377	51.7233	124.791	84.8542	96.7421	57.0592	147.659	57.8107	88.9654	72.8138	82.7926	45.2612	118.572	44.9813	68.3281	54.355	103.62	44.5536	57.5318	44.8773	100.654	43.0862	74.9261	54.8589	34.9646	111.561	53.0095
FvH4_1g05250	-//-	0.422867	0.623383	0.664512	1.1721	1.32955	0.923756	0.368798	1.05063	1.34332	2.66042	0.611688	0.21753	0.124553	0.243964	9.01453	1.58622	4.2174	4.76506	2.2945	2.4836	2.39779	0.81597	2.27761	2.16088	3.91617	3.02936	1.27438	0.645801	6.28864	0.822964	2.68167	1.94052	3.18396	1.73457	8.22219	4.10925	6.73823	3.09315	4.55789	2.74779	1.27362	4.20939
FvH4_1g05770	gnl|BL_ORD_ID|446443 sp|Q8GW61|STP14_ARATH Sugar transport protein 14 OS=Arabidopsis thaliana OX=3702 GN=STP14 PE=2 SV=2//0	45.0518	65.52	30.7164	35.8996	35.6977	62.9133	84.3399	63.7102	52.0986	153.291	54.9343	45.7992	48.6768	30.354	114.555	70.3785	298.221	64.2442	104.308	127.911	185.36	65.9875	131.35	91.1293	134.976	144.391	161.116	59.4387	264.49	48.4113	159.486	101.749	131.2	196.426	203.793	87.8008	158.788	127.563	127.71	148.533	63.4582	150.847
FvH4_1g06110	-//-	11.2352	8.73702	15.8771	62.8633	50.8253	35.4668	32.1731	39.254	36.6499	25.7994	49.0163	27.323	41.8434	40.3762	25.5303	40.3263	18.4668	27.4866	23.5406	31.1811	19.2926	42.7617	17.3905	23.6636	23.2202	32.6017	18.5217	30.3192	20.6443	31.3364	26.7788	29.6716	19.5341	18.4001	22.2118	28.1663	20.311	26.1358	19.0011	19.4563	27.6951	20.4719
FvH4_1g06490	-//-	3.73259	3.56773	5.50947	29.6577	31.1222	69.126	5.89711	17.2452	14.9293	9.07854	18.6541	12.2019	18.4254	25.0967	9.4498	20.8992	1.92892	15.1779	10.5894	12.1316	5.68027	22.6572	5.48714	13.3409	6.44947	9.1917	5.14774	19.5295	2.7284	15.7399	4.01658	12.8446	5.58912	4.00676	0.905356	13.723	3.39133	7.91832	6.5462	5.01835	16.9393	5.95237
FvH4_1g07410	gnl|BL_ORD_ID|42810 sp|P48981|BGAL_MALDO Beta-galactosidase OS=Malus domestica OX=3750 PE=1 SV=1//0	8.85611	7.26083	14.9836	13.0647	7.78389	6.90978	10.4631	23.1055	11.869	32.5695	19.247	29.4426	39.7271	39.1556	40.4552	48.2583	49.5659	31.5211	31.6047	52.728	26.7552	34.6013	44.5224	49.9229	39.2804	65.9251	63.4526	51.309	64.5655	27.7604	88.4149	71.2609	54.7147	75.8965	46.6486	34.6117	69.5307	58.3894	55.6144	50.6447	32.6515	106.024
FvH4_1g07710	gnl|BL_ORD_ID|43144 sp|Q9LTS4|BH041_ARATH Putative transcription factor bHLH041 OS=Arabidopsis thaliana OX=3702 GN=BHLH41 PE=3 SV=1//6.83235e-64	1.18876	1.25412	2.59764	2.75384	3.51257	4.07826	3.95463	3.79403	1.85292	7.15753	2.90539	1.50026	1.44539	0.395038	26.6321	3.68625	11.4765	5.64683	6.04366	3.47698	6.00986	3.69952	4.957	6.00987	7.52495	5.6418	6.49154	4.16993	15.1046	3.50913	9.3187	2.77787	6.19716	4.91521	11.2575	10.6751	16.615	2.62795	11.2689	10.0888	2.90728	8.48498
FvH4_1g08080	-//-	1.91272	1.00907	3.19224	9.42519	6.75239	12.53	5.93122	6.57342	3.93135	3.10947	5.34037	5.56003	7.4402	9.87899	2.67814	5.94106	0.67048	6.60517	3.47929	3.41029	1.21102	6.20994	1.51921	2.7409	2.63175	2.13972	1.02934	4.86335	0.699835	4.3015	2.15641	2.81071	1.13607	1.24537	0.425038	5.26741	0.967573	1.90001	1.39343	1.05218	7.13252	1.58946
FvH4_1g08470	gnl|BL_ORD_ID|286480 sp|Q9FEW9|OPR3_SOLLC 12-oxophytodienoate reductase 3 OS=Solanum lycopersicum OX=4081 GN=OPR3 PE=1 SV=1//5.90786e-117	2.19577	3.48005	0.812244	0.525776	0.645967	2.43844	2.76797	0.768061	2.31065	2.13556	0.65059	0.683909	1.21226	0.183594	7.17372	1.9895	10.942	3.48074	7.91988	2.27398	6.35496	9.64475	3.61231	0.813082	9.63504	10.8441	6.76115	3.02397	52.5622	1.17258	25.4163	3.69104	6.29273	11.8351	55.6881	7.98492	82.3641	3.13813	85.5366	11.7024	6.16609	10.653
FvH4_1g08840	gnl|BL_ORD_ID|427425 sp|Q9ZUF6|SBT18_ARATH Subtilisin-like protease SBT1.8 OS=Arabidopsis thaliana OX=3702 GN=SBT1.8 PE=1 SV=1//0	20.5078	9.23456	44.5815	137.756	68.8662	104.363	25.6456	96.9864	36.6671	39.0603	67.6816	42.0785	111.411	112.757	50.3033	88.0457	11.8118	100.592	55.9583	72.7423	19.7386	100.873	32.1804	40.4766	34.1634	41.5382	22.223	83.9092	16.3521	114.347	11.3719	64.6734	15.4831	18.7716	7.00444	86.1594	13.8059	34.4558	30.0025	11.3916	114.807	28.0684
FvH4_1g09610	gnl|BL_ORD_ID|308583 sp|Q43062|PME_PRUPE Pectinesterase/pectinesterase inhibitor PPE8B OS=Prunus persica OX=3760 PE=2 SV=1//0	144.691	46.9504	210.829	266.782	300.465	187.56	309.398	402.676	271.516	288.64	505.667	384.554	430.61	311.101	222.482	444.128	70.459	132.52	167.074	217.132	125.87	200.305	127.603	244.324	162.586	156.849	172.738	199.41	86.1643	333.2	148.362	241.82	137.017	82.0643	31.7436	473.489	49.8075	149.663	111.767	55.4492	55.9388	80.6566
FvH4_1g09820	gnl|BL_ORD_ID|223363 sp|Q9FG33|LRKS5_ARATH Probable L-type lectin-domain containing receptor kinase S.5 OS=Arabidopsis thaliana OX=3702 GN=LECRKS5 PE=2 SV=1//2.7357e-133	1.84329	4.56219	2.14025	9.34876	5.85394	7.72382	11.4105	7.51689	3.0494	11.5566	4.84483	2.56893	6.56135	3.5863	10.1825	6.37495	14.7936	11.0425	9.77196	13.4318	8.81864	8.80882	10.2893	3.02287	13.0463	23.6157	9.89862	5.0711	18.6199	4.61009	15.4628	12.8642	13.7089	18.4038	29.1606	11.3032	28.9715	8.90904	12.8453	11.7039	7.76654	6.46329
FvH4_1g10220	gnl|BL_ORD_ID|289261 sp|Q9SD02|P2C47_ARATH Probable protein phosphatase 2C 47 OS=Arabidopsis thaliana OX=3702 GN=At3g51470 PE=1 SV=1//2.27742e-177	1.07886	0.73974	2.39431	11.6015	10.6454	3.91251	5.79429	7.94351	5.7386	3.28915	10.4669	3.99246	10.0948	9.53905	3.15749	10.133	2.30569	6.12192	6.05546	8.10473	3.84612	8.23032	4.77773	4.91476	7.15659	5.61565	3.62939	7.37391	4.23493	8.78916	3.50953	6.28744	2.97681	4.46658	2.02943	7.06462	3.60843	5.68927	5.58311	3.52636	9.33258	5.05058
FvH4_1g10400	gnl|BL_ORD_ID|273009 sp|A2CIR5|NPR4_ORYSJ Ankyrin repeat-containing protein NPR4 OS=Oryza sativa subsp. japonica OX=39947 GN=NPR4 PE=2 SV=1//2.19016e-16	0.260438	0.117568	0.548295	1.77006	2.54048	3.24312	0.344292	0.467058	0.431291	0.577591	0.523456	0.263247	1.13047	0.601016	1.27362	0.634147	0.292944	1.2192	0.119002	0.462909	0.471706	0.423195	0.323894	0.0466967	0.690569	0.891732	0.330472	0.0372154	0.285385	0.0213411	0.35764	0.503216	0.275222	0.584751	1.13005	0.233915	0.448041	0.579306	0.61004	0.26391	0.433487	0.141501
FvH4_1g10770	gnl|BL_ORD_ID|216906 sp|Q9SX98|LHTL8_ARATH Lysine histidine transporter-like 8 OS=Arabidopsis thaliana OX=3702 GN=AATL1 PE=1 SV=1//3.60269e-179	68.6751	100.37	102.591	157.508	175.39	211.552	164.642	160.673	127.029	243.774	162.09	112.869	86.2491	45.4261	411.432	131.219	327.019	192.305	176.215	167.605	196.42	150.94	173.461	150.183	196.171	212.913	193.651	120.337	461.622	166.861	322.228	132.32	200.48	197.796	345.771	313.58	525.663	149.655	487.874	221.289	122.183	330.855
FvH4_1g10910	gnl|BL_ORD_ID|148037 sp|Q292F9|GDAP2_DROPS Protein GDAP2 homolog OS=Drosophila pseudoobscura pseudoobscura OX=46245 GN=GA15091 PE=3 SV=1//8.8883e-12	37.7317	42.4556	34.5415	14.4914	19.1226	28.3589	40.5789	21.0219	45.5234	34.261	27.8523	51.9165	15.1101	16.9311	48.3003	34.8359	155.765	54.4458	53.8018	79.1016	137.03	44.214	110.057	58.0059	121.109	100.713	107.91	38.4934	170.519	32.8737	130.489	71.3281	115.796	118.815	185.947	54.0913	109.285	143.605	123.717	129.038	49.1306	130.791
FvH4_1g11000	gnl|BL_ORD_ID|306533 sp|Q9C5Y0|PLDD1_ARATH Phospholipase D delta OS=Arabidopsis thaliana OX=3702 GN=PLDDELTA PE=1 SV=2//0	33.2327	37.3062	40.1926	197.181	159.932	134.164	116.39	128.345	140.548	62.5118	88.7752	63.4925	84.1019	100.581	51.1729	81.6336	39.8416	75.0712	60.8844	62.8431	44.1293	84.9098	48.8058	57.5576	54.5091	60.5117	39.9675	75.9686	47.8034	64.2336	49.7688	72.0749	44.4425	53.1937	40.2837	65.207	44.8236	57.6469	41.8034	46.4265	79.6386	46.1041
FvH4_1g11830	gnl|BL_ORD_ID|438164 sp|Q93X17|SNAK2_SOLTU Snakin-2 OS=Solanum tuberosum OX=4113 GN=SN2 PE=1 SV=1//1.5683e-25	7.42835	8.76989	16.8141	129.732	71.4015	54.0488	35.453	43.5396	42.5343	40.4291	60.4747	21.3714	21.9308	25.0134	8.39686	35.1288	4.81823	32.7615	20.627	15.7877	8.99727	27.7083	8.236	13.3424	7.92334	12.8492	7.27345	17.1468	2.62205	26.5958	7.62525	12.918	5.64525	4.36309	4.36118	23.1827	2.55088	12.6385	8.44183	5.06414	26.9437	7.80048
FvH4_1g12870	gnl|BL_ORD_ID|273009 sp|A2CIR5|NPR4_ORYSJ Ankyrin repeat-containing protein NPR4 OS=Oryza sativa subsp. japonica OX=39947 GN=NPR4 PE=2 SV=1//3.34252e-06	0.218579	0.351518	0.37471	0.734701	1.27988	2.75755	0.75079	2.17228	0.32556	2.90284	1.43983	0.161453	0.297143	0.533518	66.0004	4.66719	1.42536	16.875	2.02901	3.67848	0.907365	1.44051	2.81614	2.11935	0.984099	2.01837	2.95158	1.64338	11.4145	3.12823	2.69309	3.09972	7.7647	2.60701	11.377	13.0392	11.5412	1.6125	25.9097	3.49618	4.5197	27.0644
FvH4_1g14030	gnl|BL_ORD_ID|494257 sp|Q40287|UFOG5_MANES Anthocyanidin 3-O-glucosyltransferase 5 OS=Manihot esculenta OX=3983 GN=GT5 PE=2 SV=1//3.01467e-176	2.07904	2.65514	5.07536	9.12258	8.04449	6.77142	4.05306	2.36571	3.39475	2.80031	10.4639	8.73422	3.26897	7.26731	2.37334	4.88375	0.631634	2.67351	2.32256	3.82707	0.310861	4.89669	0.77557	0.729103	2.99003	1.36153	0.909885	1.44229	0.636554	3.48682	1.17442	2.23266	0.57203	0.727394	0.249682	2.24642	1.63645	1.25487	0.510263	0.456207	6.39994	0.676327
FvH4_1g14090	gnl|BL_ORD_ID|230873 sp|O64823|MCU2_ARATH Calcium uniporter protein 2, mitochondrial OS=Arabidopsis thaliana OX=3702 GN=At2g23790 PE=2 SV=1//3.89856e-43	23.8921	12.3729	15.5311	37.8462	50.4111	62.4577	27.5612	22.304	28.7757	7.6451	24.0421	13.8204	32.5751	20.7048	11.5482	26.0841	25.8092	23.3469	26.1164	11.0529	16.8944	40.3527	12.2433	15.9733	32.2184	22.5703	5.38198	22.9875	41.1389	9.10568	22.318	11.4475	8.59749	15.2696	71.0086	15.8382	41.1637	17.3248	72.7111	22.5206	23.9795	12.843
FvH4_1g14400	-//-	16.668	6.25461	18.2239	69.8621	64.8	104.342	18.297	60.5806	42.2249	19.6398	57.4799	32.6967	38.8175	73.2117	24.1783	78.988	11.5573	65.5794	29.906	52.8635	15.9042	79.2491	28.3421	38.8019	29.7199	37.5218	18.9206	31.2252	9.0062	67.2991	7.973	32.4579	25.658	17.5941	14.865	58.3629	6.71942	25.739	19.627	16.1527	86.5984	23.1059
FvH4_1g15600	gnl|BL_ORD_ID|306788 sp|Q6ZJD3|PLP2_ORYSJ Patatin-like protein 2 OS=Oryza sativa subsp. japonica OX=39947 GN=PLP2 PE=3 SV=1//1.43965e-131	0	0	0.0167002	0.0381204	0.0193447	0.15715	0	0.0829841	0.0353673	0.153934	0.0507297	0	0.0860805	0	3.09356	0.986636	0.187374	1.49292	0.152234	0.0858229	0.182858	0.180458	0.162487	0.199123	0.19487	0.724285	0.594503	0.238039	9.12698	0.477762	1.31323	0.0932957	0.480107	1.22276	4.29596	1.60701	4.99124	0.09501	33.9797	0.196938	0.990249	7.24061
FvH4_1g15800	gnl|BL_ORD_ID|306775 sp|O23179|PLP1_ARATH Patatin-like protein 1 OS=Arabidopsis thaliana OX=3702 GN=PLP1 PE=1 SV=2//1.36469e-140	0	0.0510257	0.0906536	0.0827715	0.0210018	0.0426529	0	0.0675694	0.0383968	0	0	0.0652867	0.0186908	0.0366101	0.0559759	0.138853	0.0452055	0.171615	0.303003	0.0465872	0.198521	0.195916	0	0	0.188056	0.737182	0	0.193822	15.2171	0	1.35673	0.455793	0.202702	2.75913	7.87196	0.511366	18.5898	0.154723	24.2259	0.335983	1.5051	0.842233
FvH4_1g16090	-//-	5.42702	4.55833	10.68	40.0694	36.4413	21.3991	11.2785	38.4425	16.9283	17.9188	18.3874	13.8344	18.0536	26.873	29.9351	19.9037	14.9476	32.6156	17.2086	20.518	16.8646	23.3409	17.0028	26.9168	15.7175	16.9022	11.2387	24.7215	18.1268	20.8073	9.73856	15.4487	18.3024	14.9757	15.7776	22.589	11.9288	16.4166	18.6475	19.5287	22.6608	21.806
FvH4_1g16150	gnl|BL_ORD_ID|226646 sp|O80888|M3K17_ARATH Mitogen-activated protein kinase kinase kinase 17 OS=Arabidopsis thaliana OX=3702 GN=MAPKKK17 PE=1 SV=1//3.55398e-60	10.9384	6.39676	10.7694	20.6913	37.4242	13.9407	9.54803	21.076	14.7272	18.4289	16.0829	11.0102	14.3936	19.615	47.5063	29.8112	36.8026	21.5996	20.8427	33.2343	23.8874	50.693	24.4514	22.6246	27.0134	149.809	17.1245	27.0302	61.3355	40.3638	70.7315	32.9915	30.9864	31.9712	58.7784	33.2206	64.4263	23.2067	64.8688	27.6242	78.0484	34.9507
FvH4_1g16560	gnl|BL_ORD_ID|528579 sp|Q9SD53|Y3720_ARATH UPF0481 protein At3g47200 OS=Arabidopsis thaliana OX=3702 GN=At3g47200 PE=2 SV=1//7.05651e-58	3.53324	3.0067	5.50476	10.602	11.9349	8.94576	6.23479	8.75039	8.18733	6.34252	11.9362	7.86795	10.0616	9.94533	4.99418	13.7885	4.28908	6.17031	7.84057	7.97958	5.0311	11.1041	4.69085	7.96153	8.4283	7.46065	4.08253	9.54978	5.30155	11.224	6.70617	7.08113	4.82975	5.01733	3.94332	9.43327	3.91005	7.64907	8.06506	4.57578	8.39881	6.12182
FvH4_1g16840	gnl|BL_ORD_ID|491437 sp|O22183|U84B2_ARATH UDP-glycosyltransferase 84B2 OS=Arabidopsis thaliana OX=3702 GN=UGT84B2 PE=3 SV=1//4.61629e-134	0.0371869	0.956864	0.779163	0.485056	1.001	0.966489	1.31458	0.527959	0.390022	0.56585	1.49183	0.493119	3.49041	1.70203	2.02649	3.22382	2.04866	1.23663	1.14072	1.85647	2.07468	1.79869	1.87802	1.24574	2.5347	2.97602	1.71839	2.38946	4.99564	2.60537	2.73109	3.73945	0.927669	3.09144	3.74063	2.84393	6.84736	2.21639	5.10293	1.45581	1.43736	2.52266
FvH4_1g16980	gnl|BL_ORD_ID|149276 sp|O82333|GH31_ARATH Probable indole-3-acetic acid-amido synthetase GH3.1 OS=Arabidopsis thaliana OX=3702 GN=GH3.1 PE=2 SV=1//0	0.0332179	0.0949707	0.0506183	0.129986	0.0586338	0.0595403	0.123608	0.188644	0.0267996	0.272169	0.0384404	0.0303785	0.0913185	0.178867	0.143253	0.276898	0.173535	1.38413	0.269162	0.195097	0.242481	0.119649	0.246249	0.0188607	0.442989	0.686034	0.166846	0.105218	0.296399	0.189632	0.5457	0.247432	0.363801	0.908382	1.65347	0.46189	1.50199	0.377968	3.23392	0.213185	0.81706	0.130633
FvH4_1g17370	gnl|BL_ORD_ID|428090 sp|Q9SN22|SCL32_ARATH Scarecrow-like protein 32 OS=Arabidopsis thaliana OX=3702 GN=SCL32 PE=1 SV=1//1.24031e-171	0.790294	0.404393	2.58644	4.19364	1.78334	1.25556	1.07773	3.87605	0.912918	0.630702	1.45496	0.985554	3.89371	6.36248	5.17563	5.27767	1.3563	5.91534	2.46376	2.10981	1.18	7.79116	1.82248	1.49913	1.57024	1.3354	0.730743	3.53546	2.13687	4.08278	1.17158	2.35086	0.688486	1.06093	2.73801	4.1549	1.76126	1.16783	3.39729	1.27951	7.9793	3.44342
FvH4_1g17440	gnl|BL_ORD_ID|273129 sp|O80970|NPY2_ARATH BTB/POZ domain-containing protein NPY2 OS=Arabidopsis thaliana OX=3702 GN=NPY2 PE=2 SV=1//0	14.75	16.2578	24.2354	46.0119	41.896	65.7683	17.4197	40.9858	24.2359	18.9813	36.8908	26.096	41.1221	50.54	24.1075	37.7106	11.8773	48.9278	26.3055	34.001	20.9429	37.3821	26.9686	25.1724	27.2004	32.9551	18.9374	37.9984	16.3419	37.7026	15.1148	38.72	22.479	20.966	19.4509	34.1812	15.5051	32.3368	23.3052	20.7518	45.577	30.9829
FvH4_1g17490	gnl|BL_ORD_ID|110200 sp|O65399|E131_ARATH Glucan endo-1,3-beta-glucosidase 1 OS=Arabidopsis thaliana OX=3702 GN=At1g11820 PE=1 SV=3//5.07086e-21	0.221379	0.311519	0.363698	1.20919	1.17229	1.39501	0.28961	0.589316	0.20093	0.356293	1.04075	0.455526	2.52673	2.10738	0.211554	0.830417	0.0394266	1.29719	0.528536	1.13769	0.281358	1.62327	0.230782	0.329952	1.1071	0.685807	0.166791	0.826441	0.144035	1.09864	0.501396	0.662544	0.378833	0.34053	0.193701	1.36422	0.361805	0.427322	0.115459	0.0266393	1.79193	0.244855
FvH4_1g17840	-//-	17.5824	16.3858	25.9764	59.533	66.4051	64.8328	32.5187	30.8971	44.1362	25.0752	32.8933	26.7354	44.0158	35.1491	23.5985	33.4504	22.0357	32.6894	17.7368	25.1259	20.719	38.7567	17.7209	21.494	25.4722	23.4302	17.4788	22.5205	22.8451	33.191	27.7203	21.434	19.0749	17.0606	24.2611	26.9975	32.023	18.1757	29.7945	15.9954	28.6025	17.4146
FvH4_1g18020	-//-	0.983226	1.65652	1.28423	3.66427	3.34707	5.60175	6.20672	5.18487	2.83303	3.67178	3.57597	1.60568	1.43422	2.37705	64.2086	6.7324	9.47251	17.3895	18.6981	8.18086	8.86172	38.8122	13.276	3.82808	14.0834	44.5284	17.4965	5.65674	116.558	11.5904	40.8558	23.6903	18.2889	31.6503	130.146	29.2075	95.8022	6.08847	296.541	27.4039	21.6461	90.3825
FvH4_1g18170	gnl|BL_ORD_ID|3894 sp|Q9ZRA4|AB19A_PRUPE Auxin-binding protein ABP19a OS=Prunus persica OX=3760 GN=ABP19A PE=3 SV=1//6.78173e-96	3.65467	3.58871	5.46498	9.75686	8.63643	12.4432	18.4927	5.7221	6.65482	23.8674	11.1858	4.12317	6.07646	3.46816	69.3371	29.6389	58.3967	57.3117	28.6448	23.22	24.256	25.1503	35.3691	6.34157	28.8987	16.6652	17.4473	10.0616	165.438	13.5072	45.8457	13.9021	28.9282	37.9963	126.98	46.1114	136.763	23.0407	168.351	27.8827	16.2025	81.3985
FvH4_1g18490	gnl|BL_ORD_ID|494 sp|P37821|1A1C_MALDO 1-aminocyclopropane-1-carboxylate synthase OS=Malus domestica OX=3750 GN=ACS-1 PE=1 SV=2//0	0.0518714	0	0	0.135319	0.228899	0.0464875	0.410167	0.540057	0.0418488	0.647626	0.440195	0.0948749	0.448166	0.618473	0.142353	1.51336	0.591236	0.976783	1.05077	1.42172	0.865477	0.693969	1.77845	0.854105	1.46036	0.883803	0.234485	2.30025	2.05707	0.861438	0.300754	0.772754	0.473411	2.18446	0.430329	0.426201	0.254324	1.34906	0.721417	0.632508	1.40607	0.688465
FvH4_1g18910	gnl|BL_ORD_ID|532357 sp|Q9LSK9|Y5566_ARATH Uncharacterized protein At5g65660 OS=Arabidopsis thaliana OX=3702 GN=At5g65660 PE=2 SV=1//1.17061e-43	3.028	4.93726	5.59945	16.7311	17.8995	25.8368	6.66076	10.837	7.68505	6.20242	19.102	15.8939	29.7045	15.5041	5.41624	10.4907	4.70366	8.11319	5.29415	15.0363	2.40113	9.70565	3.47811	5.90995	14.1458	6.77472	4.18246	7.0507	2.62679	6.54772	8.38204	13.6269	8.5593	2.76014	3.85966	11.4031	16.3926	3.89657	6.55088	1.70039	7.59996	2.79092
FvH4_1g19320	gnl|BL_ORD_ID|241196 sp|Q0WM29|MMSA_ARATH Methylmalonate-semialdehyde dehydrogenase [acylating], mitochondrial OS=Arabidopsis thaliana OX=3702 GN=ALDH6B2 PE=1 SV=2//0	4.86512	4.6024	4.75738	6.98222	8.34358	5.53471	9.08511	10.1023	6.0293	5.14643	11.9224	7.66425	14.8816	13.839	8.69787	13.5001	10.3975	9.09994	11.9259	12.1764	7.86448	11.3055	9.39314	10.5028	16.0081	13.7719	4.88074	14.8335	11.9457	5.91387	11.1721	15.4272	6.96899	10.7786	13.4156	7.38725	12.235	15.1186	8.43075	9.22921	15.1918	9.11227
FvH4_1g19500	gnl|BL_ORD_ID|339948 sp|Q8H1D6|RBK1_ARATH Receptor-like cytosolic serine/threonine-protein kinase RBK1 OS=Arabidopsis thaliana OX=3702 GN=RBK1 PE=1 SV=1//2.90333e-162	0.341762	0.652675	0.292942	0.780124	1.14524	0.861439	0.640836	0.788473	0.43944	1.4501	0.889861	0.673932	2.70534	1.36788	1.98469	1.77608	2.2064	1.70734	1.16829	1.63089	1.73742	1.00569	1.20244	1.18248	1.80408	1.98513	1.70586	1.36284	1.55651	1.43001	2.32214	3.30714	0.721299	1.40188	2.44211	1.70105	2.67056	1.87492	0.950631	0.370128	2.02652	1.40176
FvH4_1g19840	gnl|BL_ORD_ID|326407 sp|Q9SJY5|PUMP5_ARATH Mitochondrial uncoupling protein 5 OS=Arabidopsis thaliana OX=3702 GN=PUMP5 PE=2 SV=1//9.80358e-141	31.3172	40.3747	35.3774	134.229	174.848	81.034	121.495	94.4735	110.628	111.454	89.9434	51.2329	74.0688	69.0758	100.273	87.3128	92.5212	81.1955	78.6449	90.2567	81.4563	107.196	72.4178	48.8477	75.743	154.506	61.9708	60.7133	93.4928	90.1025	94.4289	83.0368	63.0223	87.8205	79.8351	71.11	102.788	70.3006	82.5752	76.0926	104.925	68.5894
FvH4_1g20060	-//-	142.238	55.3447	200.018	497.779	393.233	370.97	195.097	246.974	219.926	191.385	407.507	129.852	388.727	387.449	74.1002	302.819	91.1816	230.022	156.262	182.64	50.102	436.838	72.0972	91.6371	144.225	114.928	55.5736	176.456	84.1672	284.684	76.8091	102.846	71.1798	52.2476	163.11	220.406	73.7944	90.0764	176.802	57.118	317.415	72.0913
FvH4_1g20180	-//-	0.31014	0.358089	0.299918	0.90243	0.252662	0.930061	0.299613	0.575801	0.461934	0.446788	0.46933	0.229085	0.337291	0.275274	1.34684	0.417619	1.49558	2.52342	0.78705	1.01585	0.559762	0.405104	2.18857	0.325095	2.40381	3.25186	1.50983	1.32782	3.58334	0.55715	3.00855	0.951986	1.82896	2.54434	9.05476	1.538	5.92645	2.24919	8.42764	1.5617	1.40115	0.879559
FvH4_1g20240	-//-	19.0968	24.0994	11.3752	54.4775	84.3546	97.6945	57.3497	41.5815	45.8173	75.4748	38.8527	22.3422	16.1591	21.3756	77.4638	34.0604	128.239	36.6344	58.2961	60.6951	70.9917	90.7175	59.9057	34.8	85.1022	261.423	41.9077	32.001	127.338	38.0365	154.49	62.7114	59.0236	85.1706	155.712	47.1358	166.636	47.7623	107.43	79.0367	89.7898	56.0441
FvH4_1g21510	gnl|BL_ORD_ID|442779 sp|Q9S7T8|SPZX_ARATH Serpin-ZX OS=Arabidopsis thaliana OX=3702 GN=At1g47710 PE=1 SV=1//1.08487e-52	3.77635	3.95567	5.53126	5.06731	6.37841	4.08461	4.42161	3.51267	1.15564	9.90729	3.81753	1.57791	1.43193	1.02674	12.4057	5.64448	16.1721	7.01728	12.0589	11.6314	10.7956	4.45589	15.8978	5.84098	13.3781	22.1535	11.9366	4.27201	18.6231	3.85207	21.581	8.62578	19.0946	19.9771	34.3672	7.28384	18.3379	10.2307	9.53824	13.1625	6.83086	8.2896
FvH4_1g21540	gnl|BL_ORD_ID|29217 sp|P14133|ASO_CUCSA L-ascorbate oxidase OS=Cucumis sativus OX=3659 PE=1 SV=1//0	4.272	5.35054	9.22469	19.9267	15.4157	17.7183	11.1945	20.7109	3.44259	26.8566	8.32673	2.14696	6.87711	5.21322	46.737	13.317	28.0768	27.3541	25.7396	19.8007	16.5211	19.4344	21.3847	8.33305	33.4881	61.185	17.5169	14.8857	39.6408	11.356	32.6739	17.6912	28.1547	36.0481	88.7142	30.2544	95.268	16.1922	35.3199	30.6638	25.852	16.2146
FvH4_1g23350	gnl|BL_ORD_ID|111944 sp|Q70II3|EF110_ARATH Ethylene-responsive transcription factor ERF110 OS=Arabidopsis thaliana OX=3702 GN=ERF110 PE=2 SV=2//1.42051e-24	0.911839	0.614949	1.14296	2.55141	3.60193	3.4599	5.45899	5.63767	2.63411	5.92178	2.29761	1.23067	3.03231	2.56245	10.6899	5.77423	13.4735	6.34621	6.07768	2.20264	4.99212	5.53957	3.88404	3.40699	7.06072	4.7611	1.92801	3.85324	21.6528	3.27438	12.3006	1.94841	1.71809	6.87731	9.44821	8.72841	24.9254	3.72937	8.99989	5.40835	3.25574	5.24871
FvH4_1g23370	gnl|BL_ORD_ID|213406 sp|Q0JEU6|LERK3_ORYSJ G-type lectin S-receptor-like serine/threonine-protein kinase LECRK3 OS=Oryza sativa subsp. japonica OX=39947 GN=LECRK3 PE=3 SV=2//4.33349e-148	1.01789	1.70518	1.7571	6.70772	5.7972	5.48772	4.03923	3.64298	1.97605	5.6469	2.07364	1.52723	1.21175	1.1011	4.78876	1.75002	4.97016	4.32041	2.83522	2.80235	2.83613	3.32267	4.40662	1.93251	4.96473	9.18074	2.89184	1.43937	2.94867	2.16257	3.61179	2.82634	3.87081	7.49818	5.5747	2.07078	6.0131	2.48186	1.7106	3.08258	2.79432	1.82948
FvH4_1g23380	gnl|BL_ORD_ID|213405 sp|Q25AG3|LERK3_ORYSI G-type lectin S-receptor-like serine/threonine-protein kinase LECRK3 OS=Oryza sativa subsp. indica OX=39946 GN=LECRK3 PE=3 SV=2//2.44583e-141	3.77651	5.62032	5.69769	18.3224	11.1179	9.34823	8.22569	10.6626	2.83535	23.5294	5.70733	1.76109	2.39486	1.83931	18.0437	5.40426	18.1082	12.7691	14.1363	9.67643	10.8105	7.92716	14.2904	5.99541	13.8074	21.9733	10.8814	3.92123	16.4827	3.31464	14.0342	9.05042	13.5719	21.0818	26.2934	8.03297	16.3655	9.02543	6.84436	12.9355	8.79662	6.15307
FvH4_1g23890	gnl|BL_ORD_ID|59365 sp|Q94JQ6|CESA6_ARATH Cellulose synthase A catalytic subunit 6 [UDP-forming] OS=Arabidopsis thaliana OX=3702 GN=CESA6 PE=1 SV=2//0	28.3169	15.7219	25.5497	85.927	86.9196	107.939	49.1886	46.9829	83.7057	28.7253	52.6708	29.9735	53.1612	66.4105	23.9213	42.3685	11.2389	33.462	29.2275	30.342	14.4395	50.4342	19.3127	26.8157	20.9544	23.5058	14.0536	37.5938	11.1628	30.7648	18.6905	30.8407	14.8499	13.9569	10.6273	33.7919	13.4705	23.9186	14.831	14.8522	43.9888	16.0244
FvH4_1g24000	gnl|BL_ORD_ID|326269 sp|Q9FLF4|PUB27_ARATH U-box domain-containing protein 27 OS=Arabidopsis thaliana OX=3702 GN=PUB27 PE=2 SV=1//4.51104e-142	2.76502	4.50933	7.83338	14.9091	12.064	7.40792	12.3902	10.2564	6.66873	19.5553	10.0273	6.51755	7.75419	7.99857	16.4664	10.7127	20.1691	12.9428	12.6449	12.8659	12.4271	11.9934	15.2107	6.30188	20.8317	13.7835	12.8514	10.124	27.8862	10.3076	17.4431	11.2822	12.1556	20.1279	32.1971	11.0763	25.2997	11.6161	19.1735	11.9968	13.0197	11.314
FvH4_1g24040	gnl|BL_ORD_ID|240419 sp|Q8LGD5|MKS1_ARATH Protein MKS1 OS=Arabidopsis thaliana OX=3702 GN=MKS1 PE=1 SV=2//3.29478e-11	8.80506	15.8114	16.2748	22.6393	26.9107	29.2752	24.5229	28.1399	19.338	39.4012	23.9849	20.2304	17.8021	16.7657	48.456	25.3265	48.9415	29.8339	29.2559	29.741	32.4206	26.6811	30.5716	24.7501	37.5839	42.2625	29.8115	26.021	46.8272	20.8171	46.7455	34.7598	32.0119	39.3578	52.0237	37.4444	57.9165	33.8082	34.3691	32.7193	24.8281	32.2221
FvH4_1g24160	gnl|BL_ORD_ID|82515 sp|O49603|CVIF2_ARATH Cell wall / vacuolar inhibitor of fructosidase 2 OS=Arabidopsis thaliana OX=3702 GN=C/VIF2 PE=1 SV=1//1.20712e-50	45.1838	35.5958	115.892	207.894	166.567	131.898	55.1298	264.72	108.27	125.653	191.426	169.447	223.818	250.23	181.628	261.191	39.0879	232.4	146.349	155.839	86.6029	179.903	131.995	131.369	87.9782	139.974	129.517	188.904	66.4579	319.966	36.698	138.992	75.8969	74.5797	28.52	214.142	36.7384	128.073	122.173	94.6264	205.624	133.998
FvH4_1g24380	gnl|BL_ORD_ID|210208 sp|Q84J37|LAC15_ARATH Laccase-15 OS=Arabidopsis thaliana OX=3702 GN=TT10 PE=1 SV=1//0	1.44799	1.73873	1.28712	1.05769	1.28646	1.24579	1.66135	0.840585	2.55449	0.828599	1.20647	1.13883	0.955354	1.16583	1.19592	1.43233	3.03497	1.24538	4.08978	1.30401	2.65758	4.67913	2.00371	1.07428	4.8347	4.09695	3.83042	1.6861	21.5337	1.22239	6.01683	7.35485	1.40963	6.46224	43.716	3.24586	41.9236	2.8872	49.2272	2.6144	4.91359	2.88515
FvH4_1g24450	gnl|BL_ORD_ID|326248 sp|Q9C9A6|PUB10_ARATH U-box domain-containing protein 10 OS=Arabidopsis thaliana OX=3702 GN=PUB10 PE=2 SV=1//2.18495e-20	0.531554	0.997319	0.781067	1.04002	0.703695	0.357287	1.11261	1.72496	0.689219	2.62204	1.31812	0.312504	1.25253	1.22667	2.54539	1.78028	4.13831	2.28183	1.84592	2.36933	0.979946	1.40666	3.43033	1.48749	3.45997	1.76431	2.05962	1.98437	7.56618	1.9803	4.26525	1.57568	2.11378	2.64762	5.25633	3.27563	6.39137	1.60464	2.58746	2.8875	2.20134	1.84775
FvH4_1g25750	-//-	13.592	21.5809	14.2974	27.8921	25.8893	30.7261	24.2061	25.2089	18.165	32.6806	22.9253	16.7246	17.6955	12.4941	66.1689	23.5543	55.1428	30.4123	32.5985	27.0057	39.6065	22.2309	31.0113	28.3865	41.4387	33.2908	31.8104	22.5241	70.1582	21.9969	50.6055	28.3414	34.9661	47.0789	60.486	43.6141	69.2563	29.1282	50.1733	44.7413	26.5751	45.6665
FvH4_1g26200	gnl|BL_ORD_ID|510439 sp|Q9ZSI7|WRK47_ARATH Probable WRKY transcription factor 47 OS=Arabidopsis thaliana OX=3702 GN=WRKY47 PE=1 SV=2//7.05152e-50	1.4985	6.25268	3.05489	2.48288	2.00165	4.13779	2.84456	3.00915	1.89513	6.98431	2.03092	0.814838	1.1929	0.825585	5.7637	1.38416	13.1178	6.66914	5.27414	7.51262	8.63686	4.54308	14.4112	2.92041	9.42177	13.0483	10.7814	1.0446	15.4187	0.735647	10.5279	9.02869	15.7215	35.1527	41.0119	3.37888	15.2899	9.98458	3.83021	12.3722	4.16768	5.33556
FvH4_1g26330	-//-	2.38604	0.893149	3.24411	21.786	19.3337	25.3427	5.74057	10.995	10.8406	4.95969	7.45041	5.36116	10.1178	11.4992	3.59259	8.153	2.27125	10.7425	3.76797	4.86255	2.25225	10.3037	3.21644	5.0278	4.17559	4.17375	3.25443	6.18495	1.71301	9.03101	2.32562	3.98908	3.92353	2.90246	1.45581	7.15683	1.89935	4.11253	2.91796	3.32663	11.9723	3.7766
FvH4_1g27330	gnl|BL_ORD_ID|260453 sp|Q9FFI5|NAC86_ARATH NAC domain-containing protein 86 OS=Arabidopsis thaliana OX=3702 GN=NAC086 PE=2 SV=1//1.99522e-110	0.163012	0.251233	0.477398	1.18275	1.57806	0.890254	0.113735	0.940207	0.468523	0.310057	0.506973	0.32145	2.86885	4.18507	0.479315	1.54143	0.232254	2.08182	0.672231	0.942452	0.0478102	2.37486	0.198259	0.312377	1.07186	0.520774	0.138168	0.968146	0.0303028	1.26899	0.280594	1.2034	0.167372	0.234032	0.0475439	1.93181	0.432924	0.281536	0.113357	0.0392316	5.64619	0.405672
FvH4_1g28340	-//-	42.5496	34.6739	55.659	109.474	120.452	105.842	56.0376	60.0115	63.7467	44.2251	88.5543	52.8486	75.9153	63.4064	41.1994	65.9054	29.6301	59.5285	33.0744	35.9358	31.8597	62.7557	38.9927	38.5984	42.0566	68.7168	33.6232	32.821	34.1403	47.2969	40.6873	55.4121	31.5183	39.0742	58.1568	42.8411	52.9095	39.6755	39.0844	25.2752	63.0836	37.2602
FvH4_1g28850	-//-	0.897509	0.756052	1.5386	12.7939	11.3724	22.7517	3.84666	3.18558	4.81004	2.55127	5.41563	1.49501	4.83393	3.62459	3.393	4.48887	1.82677	2.61989	1.78101	3.20042	1.9053	4.84916	1.69304	2.94836	3.03975	3.47547	2.41499	1.04432	1.62074	0.898297	1.48681	1.63722	2.45737	3.26077	1.49581	1.94489	1.67636	1.5631	0.891598	0.987429	2.22047	1.70174
FvH4_1g28870	gnl|BL_ORD_ID|68582 sp|P25070|CML24_ARATH Calcium-binding protein CML24 OS=Arabidopsis thaliana OX=3702 GN=CML24 PE=2 SV=2//1.0225e-06	51.3903	51.4878	58.8455	225.119	245.783	343.692	116.34	103.256	145.712	104.136	125.185	98.3415	97.8781	118.423	78.2025	94.4043	82.7417	112.709	74.9609	105.771	71.7123	95.9152	88.2217	59.7067	90.6734	102.453	69.1558	53.6326	55.8092	101.671	73.343	93.2486	94.2558	90.737	79.3221	61.3001	60.1997	77.1768	58.6654	67.5827	125.033	54.102
FvH4_1g29930	gnl|BL_ORD_ID|326263 sp|Q5PNY6|PUB21_ARATH U-box domain-containing protein 21 OS=Arabidopsis thaliana OX=3702 GN=PUB21 PE=2 SV=1//2.13942e-122	5.95817	8.69636	6.85183	29.4161	93.9396	32.2631	35.8725	55.6559	20.9798	64.33	27.5152	19.453	14.3894	24.4154	63.4183	40.6844	92.1622	37.9048	33.1633	64.455	27.1758	84.8697	59.0034	20.5191	60.0948	298.744	25.1439	39.3074	77.4823	46.3531	105.467	71.2523	28.866	67.2745	108.011	34.8775	156.408	40.8517	38.9285	30.3046	76.1415	30.6575
FvH4_1g29940	gnl|BL_ORD_ID|313681 sp|Q67YC0|PPSP1_ARATH Inorganic pyrophosphatase 1 OS=Arabidopsis thaliana OX=3702 GN=PS2 PE=1 SV=1//5.53885e-85	0.557925	2.50484	0.916601	1.18258	4.38547	6.98461	5.54709	1.78225	11.3093	2.77544	2.09834	3.58758	1.56117	1.20706	0.984301	3.66246	23.4002	1.71844	4.48046	6.09285	8.29083	8.12817	5.52541	5.04872	11.1606	25.9258	3.62552	1.23075	9.28243	2.76881	26.1824	4.28571	5.28292	12.6443	22.4016	1.91742	12.0817	7.70866	8.92344	8.66066	2.57311	4.57675
FvH4_1g30020	gnl|BL_ORD_ID|436081 sp|Q9M8S6|SKOR_ARATH Potassium channel SKOR OS=Arabidopsis thaliana OX=3702 GN=SKOR PE=1 SV=1//0	0.286283	1.00451	0.624623	0.633681	0.941742	0.979626	1.11371	1.04691	1.3753	0.893575	1.49583	0.666429	0.930106	0.630629	1.67335	1.50777	3.42376	1.69966	2.48542	1.96164	3.01254	1.63381	2.26695	2.14267	3.58644	2.98311	2.56214	1.07168	10.2436	1.06703	4.99224	2.36785	3.30954	3.60121	5.72164	2.53318	6.30926	3.42667	7.50464	5.04422	1.21498	4.08115
FvH4_1g30150	gnl|BL_ORD_ID|295615 sp|Q9LZL3|PCS1L_ARATH Aspartic proteinase PCS1 OS=Arabidopsis thaliana OX=3702 GN=PCS1 PE=2 SV=1//1.68806e-69	2.79352	5.34113	2.36787	18.2797	28.0754	86.6863	14.7155	6.37878	28.172	13.8966	9.61734	6.4507	5.70485	7.19876	11.4448	6.95676	19.7015	5.65218	7.67996	6.15264	14.3107	9.52306	7.8305	5.39282	13.0389	10.2406	7.64702	3.53941	13.4324	5.72658	13.9362	6.09384	5.60899	10.3129	20.8577	6.3562	18.1479	5.10845	9.84244	8.87445	5.53904	7.75872
FvH4_2g00480	gnl|BL_ORD_ID|448191 sp|F4I8I0|SUN4_ARATH SUN domain-containing protein 4 OS=Arabidopsis thaliana OX=3702 GN=SUN4 PE=1 SV=1//5.05909e-139	7.32258	6.06215	7.02514	18.4602	18.0539	24.5494	11.6398	8.52042	13.333	8.05989	10.1064	7.44925	11.7537	10.2321	9.74494	9.37993	10.8637	8.58619	9.04012	10.3901	9.59767	9.10871	9.22878	9.04005	12.2605	10.978	7.10286	8.93729	12.2051	7.37384	10.2247	9.23961	6.19254	12.18	12.1393	8.59817	12.2602	9.90078	9.31206	9.26959	10.0831	9.59342
FvH4_2g01250	gnl|BL_ORD_ID|337873 sp|Q38937|RAC5_ARATH Rac-like GTP-binding protein ARAC5 OS=Arabidopsis thaliana OX=3702 GN=ARAC5 PE=1 SV=1//1.82959e-107	24.6286	20.5393	22.1727	142.879	147.87	130.492	61.9154	70.601	98.3736	42.6237	57.5463	38.7069	53.2517	70.6233	42.8487	44.6393	28.0349	50.7951	33.2074	37.5451	30.5505	48.1189	30.6674	30.143	30.7923	34.3259	24.3168	38.8552	31.0973	52.6768	27.8867	34.5949	31.9754	23.3349	27.2237	40.4804	25.2332	35.0195	31.2499	24.1624	39.5585	27.1745
FvH4_2g01480	gnl|BL_ORD_ID|268231 sp|F4I9E1|NFD4_ARATH Protein NUCLEAR FUSION DEFECTIVE 4 OS=Arabidopsis thaliana OX=3702 GN=NFD4 PE=3 SV=1//3.44845e-16	90.8816	115.117	106.888	271.964	279.159	601.039	413.901	223.079	322.577	204.936	170.248	193.289	273.073	197.462	227.153	228.462	313.62	236.068	183.001	230.109	135.488	205.182	162.51	248.836	160.695	156.313	205.288	117.534	254.233	91.3546	296.574	226.312	279.655	221.738	203.679	200.212	347.918	133.688	146.643	143.434	90.0658	146.395
FvH4_2g01540	gnl|BL_ORD_ID|471878 sp|A0A1P8B554|THLP1_ARATH Thaumatin-like protein 1 OS=Arabidopsis thaliana OX=3702 GN=TLP1 PE=2 SV=1//3.01822e-103	0.96494	0.586756	1.76119	3.945	3.66069	2.78797	0.823975	3.06709	0.766875	0.910304	2.78329	1.40271	6.38003	6.97954	1.40593	3.45752	0.184676	4.39696	2.20061	2.79137	0.405505	5.95827	1.26116	0.63783	2.98766	1.31617	0.585941	3.40186	0.556867	3.74463	0.501026	1.90801	0.762366	0.543501	0.448052	3.46812	0.706129	1.03006	0.320482	0.443661	6.52828	0.424782
FvH4_2g01570	gnl|BL_ORD_ID|211178 sp|Q9S836|LAX2_ARATH Auxin transporter-like protein 2 OS=Arabidopsis thaliana OX=3702 GN=LAX2 PE=2 SV=1//0	0.546007	0.21782	1.23352	2.99785	3.00898	3.36276	0.425251	1.6946	0.460996	0.995799	1.11676	0.696745	7.53997	5.72873	0.597379	2.44505	0.0180914	3.05248	1.69768	2.66614	0.0397245	4.72396	0.600084	0.648869	2.9916	1.25876	0.229602	2.30981	0.0188835	2.13511	0.147246	1.23633	0.648974	0.208342	0.316026	3.1781	0.166019	0.908168	0.812355	0.0488951	6.44416	0.561774
FvH4_2g02590	gnl|BL_ORD_ID|121370 sp|O48651|ERG1_PANGI Squalene monooxygenase OS=Panax ginseng OX=4054 PE=2 SV=1//0	2.51854	4.84989	7.1959	7.62275	7.89839	11.0611	6.19289	13.1745	4.79373	12.5215	8.121	4.79659	5.08471	6.70081	30.7289	10.1199	24.9441	18.6188	14.0107	17.736	13.9415	18.5711	17.6903	10.6833	17.4456	51.8123	14.7379	14.3562	36.9634	18.3876	24.3319	14.9286	29.8369	19.7791	55.3792	23.1122	50.6721	16.4947	38.6661	23.5625	16.1837	24.8452
FvH4_2g03520	-//-	0.0473523	0	0	0.24706	0.564184	0.381937	0.0660763	1.34456	0.401131	0.0554254	0.109594	0.454699	0	0.0546378	2.39481	0.532871	0.742124	0.967573	0.411098	0.973391	0.518487	1.38885	0.592362	0.161316	0.631483	9.97504	0.642168	0.771373	2.25343	1.10586	2.47097	0.226746	1.46937	1.3985	3.16726	0.718283	3.25033	0.384854	5.9271	0.547013	2.35322	1.81562
FvH4_2g03590	-//-	0.602032	0.626474	7.54824	35.6376	34.6459	6.40313	1.186	42.5354	1.94997	14.425	19.1793	9.3516	9.93018	9.70479	27.49	31.9481	1.00912	50.6962	17.0942	27.1431	4.04382	7.5168	18.3358	35.1678	13.1973	25.1778	9.2317	17.5471	3.2389	19.2426	0.744324	18.9079	7.23983	8.9192	2.28608	13.6982	0.491957	11.6856	6.59984	3.54551	10.2662	18.9317
FvH4_2g04040	-//-	0	0	0	0.844679	0.820015	1.02194	0.589329	0.159894	0.511093	0	0.293238	0.0386231	0.199032	0.0649747	0	0.0352047	0.120344	0.033842	0	0.0826818	0	0.0869265	0	0.0959176	0	0	0	0	0	0.175343	0	0.0449406	0	0.0461965	0	0.0533859	0	0.0457664	0	0	0	0
FvH4_2g04280	gnl|BL_ORD_ID|47743 sp|Q9LJN4|BXL5_ARATH Probable beta-D-xylosidase 5 OS=Arabidopsis thaliana OX=3702 GN=BXL5 PE=2 SV=2//0	3.02968	1.91614	3.6919	9.36223	6.97149	6.59105	1.81376	14.1796	5.79458	2.86381	6.16039	2.96299	10.686	20.6441	2.59663	16.8378	2.4102	22.9638	9.2599	6.65171	2.46672	19.9763	4.55654	5.06295	3.75285	4.36711	1.25291	15.8674	3.86597	11.0112	1.87023	4.40871	1.93642	3.99876	0.906861	22.0724	1.51512	6.12094	7.73604	7.56284	17.5448	4.69345
FvH4_2g04290	-//-	34.725	79.7894	23.1433	95.0705	121.749	99.1608	100.992	166.896	77.765	311.471	113.109	60.8727	51.1617	57.4445	429.912	143.786	637.758	250.87	204.747	256.224	277.649	174.808	302.707	93.518	306.017	358.165	198.944	105.493	833.867	127.478	456.932	172.581	296.506	314.026	785.552	189.488	611.725	227.563	623.055	272.918	164.918	406.984
FvH4_2g04680	gnl|BL_ORD_ID|438163 sp|Q948Z4|SNAK1_SOLTU Snakin-1 OS=Solanum tuberosum OX=4113 GN=SN1 PE=1 SV=1//1.9097e-22	2.243	2.05209	8.71576	88.8637	76.3331	40.3648	53.5427	64.1568	50.7053	45.9272	119.711	60.7177	62.9656	30.1946	15.4768	31.4113	6.3915	17.614	8.77587	14.4472	4.49096	56.508	5.02988	5.09419	14.7124	4.40075	3.51502	7.30775	1.11189	27.565	2.08082	5.25095	6.60533	2.35536	0.651284	16.615	2.44386	3.11124	3.66024	1.84257	8.51211	2.64625
FvH4_2g05210	gnl|BL_ORD_ID|259130 sp|Q9FDW1|MYB44_ARATH Transcription factor MYB44 OS=Arabidopsis thaliana OX=3702 GN=MYB44 PE=1 SV=1//1.15776e-67	6.15859	8.80376	4.20206	25.618	40.2377	65.8617	19.6247	39.0635	16.4261	23.0244	25.5644	27.152	32.7779	40.3388	22.1626	40.4947	20.6485	26.9213	16.8647	41.3895	11.4546	24.2167	14.5225	14.0392	16.4805	32.6044	12.6503	18.1764	9.43209	26.1416	23.45	39.1247	20.805	13.825	10.9619	17.2546	29.7947	14.3437	11.5908	6.25311	36.5902	12.3807
FvH4_2g05270	gnl|BL_ORD_ID|392462 sp|Q94C77|RPKL_ARATH Receptor protein kinase-like protein At4g34220 OS=Arabidopsis thaliana OX=3702 GN=At4g34220 PE=2 SV=1//0	3.3031	3.25591	4.14585	5.44799	4.0093	6.353	6.38554	8.31597	6.50444	6.34959	5.22813	6.16324	9.03798	9.24504	9.74655	8.08332	5.25142	9.0505	7.46889	9.28458	9.38349	8.00163	6.15242	7.92225	6.32449	7.668	6.26853	9.47621	5.91441	5.88103	5.71653	8.34002	4.11566	7.05779	5.03447	8.0615	5.76546	8.06049	8.07689	5.99112	8.74567	8.07361
FvH4_2g05830	gnl|BL_ORD_ID|532555 sp|Q93XX5|Y5713_ARATH PI-PLC X domain-containing protein At5g67130 OS=Arabidopsis thaliana OX=3702 GN=At5g67130 PE=1 SV=1//1.74813e-129	0.233042	0.214158	0.19024	0.542809	0.506839	0.268526	0.0696837	0.472656	0.302164	0	0.558623	0.114172	1.07864	1.55576	0.626493	1.7067	0.142298	2.20086	0.693667	0.562148	0.156227	1.87581	0.347056	0.425307	0.443972	0.644585	0.326072	1.58178	2.0794	1.94372	0.723853	0.611096	0.15192	0.792046	1.29464	3.15624	0.979366	1.00113	2.77808	1.05761	2.53182	0.957372
FvH4_2g05950	gnl|BL_ORD_ID|385416 sp|Q9C637|RLP6_ARATH Receptor-like protein 6 OS=Arabidopsis thaliana OX=3702 GN=RLP6 PE=3 SV=1//6.70364e-147	1.03568	1.16244	1.79397	5.75195	5.10942	6.41754	1.67102	7.59325	3.18234	5.88133	3.18355	1.70931	2.57389	2.77284	16.1876	3.42969	6.64021	11.0384	4.88912	3.68295	4.50573	2.82283	5.90445	4.87895	7.46934	5.27635	3.70642	5.31623	9.24124	3.16197	6.94324	3.75825	4.6966	4.88553	9.56541	9.69612	12.3642	4.31395	8.68745	4.65793	5.55633	8.36461
FvH4_2g06060	gnl|BL_ORD_ID|111943 sp|Q9SZ06|EF109_ARATH Ethylene-responsive transcription factor ERF109 OS=Arabidopsis thaliana OX=3702 GN=ERF109 PE=1 SV=1//9.21955e-30	0	0.1588	0.0338555	0	15.3729	0.477874	0.0413368	1.38789	0.179246	0.832169	0.308526	0.0406366	0.174507	0.957068	0.0696825	3.74104	0.253237	0.391669	0.205744	1.1744	0.185349	11.1122	0.452928	0	0.395051	25.6495	0.0446373	0.402138	0	1.84484	2.70519	3.73539	0.054072	0.972098	2.35005	1.40423	3.05008	0.0963046	0.247196	0.114069	5.62095	0
FvH4_2g06190	gnl|BL_ORD_ID|69489 sp|B6TZ45|CNR1_MAIZE Cell number regulator 1 OS=Zea mays OX=4577 GN=CNR1 PE=2 SV=1//4.4966e-53	29.78	31.6299	41.9798	104.497	76.7731	54.3749	40.9205	53.1549	31.1133	152.034	56.1397	20.1137	19.7768	11.9304	214.256	43.621	235.739	113.127	133.66	108.759	162.208	56.4686	147.089	35.913	166.131	123.346	131.954	28.3123	239.518	28.0631	109.053	85.5443	149.139	171.847	250.333	63.177	179.972	122.702	109.907	125.673	69.1356	106.177
FvH4_2g06670	-//-	11.5079	25.5761	17.7154	37.0457	49.9599	42.0062	39.0886	44.3342	30.5541	61.7648	45.4727	35.8422	30.47	32.6527	66.88	43.5002	66.0801	57.2729	49.7407	67.288	42.3117	56.5812	60.5668	26.8918	64.8094	137.272	45.6036	37.7486	61.7561	37.2684	90.4984	77.7881	48.3653	63.6	104.824	40.2238	101.166	47.597	52.4575	40.1735	59.4838	44.2393
FvH4_2g07550	gnl|BL_ORD_ID|230164 sp|Q9LHQ7|MCES1_ARATH mRNA cap guanine-N7 methyltransferase 1 OS=Arabidopsis thaliana OX=3702 GN=At3g20650 PE=2 SV=1//7.28566e-127	0	0	0.0988721	0.977983	0.610819	1.00793	0.0804805	12.4053	0.348982	0.135015	0.467197	0.27691	0.611559	0.86513	2.64552	0.68509	0.0410865	13.4487	0.150215	0.254053	0	1.64709	0.200415	0.147361	2.47834	0.134002	0.304172	0.313176	0.128656	0.314283	0.125401	0.460291	0.105275	0	0.0897138	1.42165	0.0471296	0.234374	0.160426	0	0.130282	0.382745
FvH4_2g08090	-//-	0.145502	0.259995	0.748301	2.7203	1.7978	2.02119	0.47375	1.61817	0.117388	0.170308	1.45927	0.133064	1.57141	2.82611	0.285218	2.39542	0.0691018	2.12781	1.13688	0.996994	0.151731	3.14453	0.67414	0.908752	0.754594	1.3898	0.0365411	2.00811	0.0721272	3.85109	0.175756	1.31605	0.309852	0.43768	0.150886	1.93121	0.475593	0.946045	0.269814	0.186759	6.0257	0.715249
FvH4_2g08100	gnl|BL_ORD_ID|491169 sp|Q9SYZ7|U496A_ARATH UPF0496 protein At4g34320 OS=Arabidopsis thaliana OX=3702 GN=At4g34320 PE=2 SV=1//1.57907e-11	6.84224	8.59396	11.7297	39.4094	35.6793	43.9316	21.8156	29.7922	11.1928	39.6248	17.24	8.13094	11.8811	13.3572	28.634	19.4484	31.1728	27.0872	29.0795	31.9795	16.1475	65.431	36.5213	5.86128	46.5077	181.248	17.2035	14.7426	19.6409	18.0851	43.4487	42.7011	29.8799	57.8623	82.2372	18.7439	81.9827	29.7772	18.8661	21.4837	52.2987	12.2317
FvH4_2g08670	gnl|BL_ORD_ID|210200 sp|Q8VZA1|LAC11_ARATH Laccase-11 OS=Arabidopsis thaliana OX=3702 GN=LAC11 PE=2 SV=1//0	4.47022	3.95674	6.75737	12.7465	18.5794	10.7959	8.26874	11.4755	12.5965	7.45304	11.504	10.9274	9.92099	10.5709	11.7227	9.27779	6.75781	8.04398	7.649	10.2653	7.58189	9.82938	8.34479	8.45551	7.97165	8.09153	8.22402	9.27893	5.23711	8.98297	4.93509	7.77818	6.16714	8.23009	3.4161	8.72243	4.77848	8.72377	6.50625	6.6051	10.3718	6.8223
FvH4_2g08980	gnl|BL_ORD_ID|338236 sp|Q1A173|RADL6_ARATH Protein RADIALIS-like 6 OS=Arabidopsis thaliana OX=3702 GN=RL6 PE=2 SV=1//4.28082e-32	24.6023	21.273	22.095	53.184	63.4554	57.7925	28.8031	20.7407	52.7293	43.3014	36.5866	30.1597	31.1265	19.5819	34.193	25.2184	36.2433	15.0258	30.0981	39.0585	36.1528	14.922	39.803	44.3825	39.9547	48.746	38.8238	43.6588	29.8858	34.117	35.9775	40.1393	35.4216	35.537	32.3903	22.3252	35.1598	54.8765	45.2849	45.8982	11.985	49.7867
FvH4_2g09810	gnl|BL_ORD_ID|367021 sp|O65743|RL24_CICAR 60S ribosomal protein L24 OS=Cicer arietinum OX=3827 GN=RPL24 PE=2 SV=1//1.91383e-55	14.5757	14.498	29.4406	60.0038	87.808	57.3672	43.7353	55.8015	36.0939	15.1131	51.0407	36.0309	52.5606	36.942	34.7571	36.4238	18.4562	33.6721	26.5885	22.5769	22.1078	31.8322	21.665	32.2904	31.866	27.8949	11.2355	38.6583	21.6449	20.2666	21.4026	27.535	17.7626	19.319	23.6557	27.3177	20.4823	30.6773	22.3222	23.2778	39.2057	28.8881
FvH4_2g09830	gnl|BL_ORD_ID|554986 sp|Q8LGB6|ZED1_ARATH Non-functional pseudokinase ZED1 OS=Arabidopsis thaliana OX=3702 GN=ZED1 PE=1 SV=1//2.31941e-81	0.0963469	0.129121	0.165168	0.942542	1.88134	1.4571	1.07555	0.205182	1.98213	0.253739	0.418105	0.297375	0.227027	0.166756	0.226636	0.120469	0.240225	0.115806	0.125468	0.0353668	0.075354	0.111547	0.267837	0.205142	0	0.111927	0.0725893	0.261583	0.286563	0	0.314227	0.230678	0.263797	0.355687	0.449606	0.182685	0.118096	0.234916	0.0669987	0.231875	0.108819	0.0355213
FvH4_2g10560	gnl|BL_ORD_ID|440658 sp|Q43075|SPE1_PEA Arginine decarboxylase OS=Pisum sativum OX=3888 PE=2 SV=1//0	4.77842	4.79083	6.04593	4.8697	3.82606	5.93924	6.91933	6.09855	5.38149	10.5619	5.22109	5.14113	8.22819	3.57595	13.317	7.71406	16.9125	8.97479	13.3027	8.23319	12.187	16.0211	11.5305	6.73984	14.5134	14.7025	8.38403	8.41417	18.5961	6.91224	18.0212	7.5581	6.2226	12.3103	25.8189	13.5975	32.5218	7.52125	23.656	15.375	9.5404	9.36392
FvH4_2g11230	gnl|BL_ORD_ID|286738 sp|Q9FME8|OPT4_ARATH Oligopeptide transporter 4 OS=Arabidopsis thaliana OX=3702 GN=OPT4 PE=1 SV=1//0	15.1213	30.1766	16.944	52.0499	62.1863	50.7872	48.4899	57.6006	50.0204	58.1054	59.8835	44.8845	35.3167	38.1718	67.1049	51.1697	81.6427	70.9032	57.7724	63.95	80.2892	45.6261	81.6484	62.8911	73.3033	70.2068	60.2294	45.5816	85.1039	43.9997	75.3269	61.4121	69.2031	82.1389	82.8952	55.3921	62.9115	79.5619	55.3654	64.8128	47.4087	83.5502
FvH4_2g11890	-//-	3.07717	2.47435	2.198	2.17413	3.56448	5.25703	4.78596	1.45626	2.28865	0.562781	2.37398	1.27516	5.32487	3.14377	4.2978	3.52697	5.34329	3.19781	4.56383	4.09466	3.20892	5.14605	5.07912	2.29317	15.6262	3.67407	2.89799	3.61161	11.9172	3.54328	14.1247	9.10704	4.15412	5.04893	18.9469	4.61911	16.3969	7.50287	13.5523	10.4297	5.30982	14.5594
FvH4_2g13370	-//-	0.0678239	0.168395	0.25294	0.433026	0.330799	0.350309	0.114567	0.51187	0.155517	0.179666	0.429614	0.235047	1.00516	1.73406	0.306487	0.673975	0.371274	0.630725	0.675601	0.48745	0.106092	0.958823	0.545789	0.328344	0.878041	0.718798	0.107578	1.59913	0.546788	0.38904	0.372551	1.18514	0.136832	1.01326	0.53861	0.771611	0.898436	1.43321	0.287949	0.405496	3.4082	0.273743
FvH4_2g13380	gnl|BL_ORD_ID|59365 sp|Q94JQ6|CESA6_ARATH Cellulose synthase A catalytic subunit 6 [UDP-forming] OS=Arabidopsis thaliana OX=3702 GN=CESA6 PE=1 SV=2//0	46.888	34.5428	54.0895	127.292	95.4207	99.4093	76.8361	115.404	75.3756	65.6952	84.0107	61.2811	99.1744	127.922	65.2242	91.1397	34.2639	91.6469	70.7923	67.9079	37.3147	105.713	56.5974	56.0934	57.5959	54.3747	30.6978	81.9788	31.169	60.0201	36.499	70.9035	40.6659	51.841	41.1394	78.657	33.6717	52.7373	31.8443	39.4555	123.531	42.9107
FvH4_2g13500	-//-	1.27625	0.515922	0.454315	0.627678	0.941722	0.843778	0.291952	2.34663	1.24065	0.563252	0.532655	0.258306	2.3171	2.7521	0.590581	4.23799	1.6395	3.69673	2.68827	2.5805	1.93089	3.03595	1.89027	1.99573	2.79015	2.88424	0.819682	6.50406	6.03617	2.60594	1.88028	3.23933	1.41302	4.87464	0.943797	6.22833	2.73549	5.30538	8.26388	9.22461	6.14396	3.42485
FvH4_2g14670	-//-	0.411947	0.373714	0.543232	0.619999	1.92971	0.511186	0.221092	7.24325	1.80236	1.14981	0.770076	0.217347	5.00279	5.08235	0.55905	2.81316	1.71563	8.91266	6.27246	7.86326	2.67664	6.26135	2.07014	3.83233	0.845178	5.8409	0.334242	7.91513	3.15737	0.986723	0.734923	4.09694	3.18127	1.5078	0.197166	8.17149	2.27871	4.42977	4.14271	2.01334	21.4265	5.56104
FvH4_2g16000	gnl|BL_ORD_ID|29213 sp|P29162|ASOL_TOBAC L-ascorbate oxidase homolog OS=Nicotiana tabacum OX=4097 PE=2 SV=1//0	10.74	5.20459	40.1334	362.933	292.828	236.94	44.0226	252.933	136.912	48.3042	140.602	57.6601	144.172	320.625	36.2193	179.009	15.4505	68.3891	41.8027	49.7245	18.9563	180.529	28.3104	62.0063	28.8754	45.0973	24.5631	93.5485	12.2503	154.587	9.06862	46.6016	17.2988	13.7059	23.7347	150.502	12.5159	29.6047	30.454	13.5846	94.4253	19.5461
FvH4_2g16110	gnl|BL_ORD_ID|124042 sp|Q9SVE5|EXLA2_ARATH Expansin-like A2 OS=Arabidopsis thaliana OX=3702 GN=EXLA2 PE=2 SV=1//1.74583e-99	2.16468	1.876	4.02016	53.6709	91.6306	146.276	25.9523	10.2955	59.4874	3.20939	11.7109	7.59687	14.197	10.9067	1.88826	9.11237	2.41592	2.14655	2.06724	3.97302	1.4955	4.81746	1.55456	4.97775	3.50155	4.55443	1.95708	3.50179	0.69749	3.34215	2.48404	3.80069	2.96343	1.2727	0.813736	3.52301	3.36089	3.04951	3.31165	1.38924	4.42799	2.26122
FvH4_2g16600	gnl|BL_ORD_ID|326254 sp|Q681N2|PUB15_ARATH U-box domain-containing protein 15 OS=Arabidopsis thaliana OX=3702 GN=PUB15 PE=2 SV=2//0	3.83713	7.49713	9.86967	18.5954	19.4662	24.8878	13.3534	13.6127	10.6091	11.6599	13.1267	10.8604	21.8891	13.0132	10.19	14.6153	6.07888	14.4648	7.86214	12.0359	8.16347	11.6161	7.09832	8.06267	7.76077	11.2941	7.80769	9.16315	5.4981	10.233	10.2308	13.3819	9.37276	6.40307	4.47289	11.0285	12.8016	6.66213	7.11547	3.72084	6.67828	6.37465
FvH4_2g16740	gnl|BL_ORD_ID|124199 sp|Q9SII5|EXOL5_ARATH Protein EXORDIUM-like 5 OS=Arabidopsis thaliana OX=3702 GN=EXL5 PE=2 SV=1//4.33466e-164	30.4321	19.465	46.4092	677.861	731.08	1908.69	244.416	274.016	494.279	182.026	253.866	147.618	193.541	203.984	105.49	159.379	46.7896	174.947	100.024	112.593	91.5861	172.276	50.9301	106.77	80.2859	111.426	47.1012	123.326	39.885	127.696	34.872	118.139	48.2225	46.6007	28.9754	118.002	24.0769	83.1231	62.1239	47.4099	137.238	79.3477
FvH4_2g16820	gnl|BL_ORD_ID|469560 sp|Q9LK35|THE1_ARATH Receptor-like protein kinase THESEUS 1 OS=Arabidopsis thaliana OX=3702 GN=THE1 PE=1 SV=1//0	6.03523	4.11836	9.93544	55.1249	40.4441	52.0817	18.9226	31.1059	28.2994	23.6466	26.8705	17.4003	29.0774	33.7044	22.8273	25.9532	13.3889	21.4835	17.8901	17.7012	13.5048	22.7711	12.0211	19.2849	12.5931	14.9038	10.4932	21.9256	12.5609	20.5881	12.8618	15.8243	11.604	13.453	9.37622	20.4875	14.9299	14.5206	13.9547	11.6486	19.9252	12.3235
FvH4_2g16940	gnl|BL_ORD_ID|510857 sp|O65493|XCP1_ARATH Cysteine protease XCP1 OS=Arabidopsis thaliana OX=3702 GN=XCP1 PE=1 SV=1//0	2.63275	3.79598	3.3824	7.98129	8.77346	5.54073	0.988122	24.3861	7.3829	2.76282	2.68947	1.61897	24.7291	20.8457	1.83654	7.90057	4.42364	32.6706	16.9928	34.7646	6.33351	28.0006	7.72264	14.103	2.79803	21.0086	1.47741	29.208	11.6918	4.55129	3.71094	12.317	14.218	2.44288	0.451892	34.0488	9.19899	13.7239	13.7372	5.80303	82.2207	12.4778
FvH4_2g17060	gnl|BL_ORD_ID|177813 sp|O64967|HMDH2_GOSHI 3-hydroxy-3-methylglutaryl-coenzyme A reductase 2 OS=Gossypium hirsutum OX=3635 GN=HMG2 PE=3 SV=1//0	10.7453	23.486	20.2316	52.3483	85.592	42.209	32.4587	80.6944	25.787	68.8383	49.545	24.7136	45.3009	70.0877	82.6744	74.8387	80.8656	77.0206	58.1483	98.751	37.0348	126.11	80.2777	30.0916	82.2331	284.074	40.7145	61.2154	89.888	71.6256	95.5125	121.629	59.2534	72.0165	159.303	86.0558	194.841	56.6741	83.7696	56.7912	132.318	51.1275
FvH4_2g17080	gnl|BL_ORD_ID|177813 sp|O64967|HMDH2_GOSHI 3-hydroxy-3-methylglutaryl-coenzyme A reductase 2 OS=Gossypium hirsutum OX=3635 GN=HMG2 PE=3 SV=1//0	18.2594	45.499	40.5716	41.5525	60.4316	47.5351	49.7903	54.8203	34.9701	87.0912	49.1099	30.1609	28.2397	23.5332	146.849	36.3062	96.1654	98.9138	60.0884	83.9571	63.4998	93.7624	85.0073	26.4418	95.7305	269.313	84.0983	40.6489	140.028	50.1629	120.338	89.8414	105.212	79.6401	281.943	79.3023	233.647	59.9964	144.525	62.3553	77.3421	78.3331
FvH4_2g17300	gnl|BL_ORD_ID|40571 sp|Q0WRW8|B561K_ARATH Cytochrome b561 and DOMON domain-containing protein At3g07570 OS=Arabidopsis thaliana OX=3702 GN=At3g07570 PE=2 SV=1//2.09115e-68	2.59595	5.86299	2.77229	2.22039	4.59157	5.4921	4.24598	4.07831	2.72954	4.80687	6.77152	4.87459	4.23676	2.57797	6.15649	2.84681	15.5524	4.62924	4.50746	10.5289	13.0806	4.82853	12.0375	6.34281	8.41833	14.6337	12.6648	4.79499	26.5176	4.07483	10.7952	9.00036	12.3511	14	19.6275	6.53607	14.4667	12.3478	14.3232	13.0687	5.54358	19.8633
FvH4_2g18200	gnl|BL_ORD_ID|110607 sp|Q06915|EA6_ARATH Probable glucan endo-1,3-beta-glucosidase A6 OS=Arabidopsis thaliana OX=3702 GN=A6 PE=2 SV=1//2.12803e-165	2.3465	2.23013	6.53455	16.052	9.76685	12.6177	4.17516	6.92472	4.71211	4.5576	9.35574	5.31327	12.6881	13.8805	5.95351	11.2107	1.7081	9.26183	6.10259	6.71024	2.45231	12.4328	2.82003	3.57804	5.83034	4.26945	3.53578	6.10649	1.29526	9.7156	1.84175	4.79214	3.1048	2.35375	1.30699	10.9191	2.56221	2.69826	1.68161	1.42044	9.93752	1.96444
FvH4_2g18340	gnl|BL_ORD_ID|335394 sp|Q9SV68|QORH_ARATH Chloroplast envelope quinone oxidoreductase homolog OS=Arabidopsis thaliana OX=3702 GN=CEQORH PE=1 SV=1//7.26182e-148	1.5488	1.71982	1.93865	2.95816	3.222	6.44449	6.40648	2.12036	3.01228	6.73345	2.73112	1.64404	0.499635	0.616972	15.2885	2.00573	13.1087	3.36862	5.8587	2.57192	6.17203	2.73241	6.43269	5.1821	4.97238	5.96893	6.44567	1.677	19.5231	1.69369	12.4545	3.64933	7.57248	5.1732	23.2313	6.15308	18.8034	4.49563	21.6942	10.1883	3.60965	10.1151
FvH4_2g19020	gnl|BL_ORD_ID|532244 sp|C0LGV0|Y5487_ARATH Probable LRR receptor-like serine/threonine-protein kinase At5g48740 OS=Arabidopsis thaliana OX=3702 GN=At5g48740 PE=2 SV=1//0	0.642081	0.923459	1.34234	3.27856	3.61775	4.25263	0.732075	2.56802	1.59196	1.17315	2.41031	1.54676	5.41532	6.10766	0.95779	2.81973	0.0446251	3.22823	1.50915	2.81683	0.330703	2.65925	0.565956	1.21374	2.11167	1.11583	0.306771	2.04089	0.267828	2.34069	0.261053	1.46231	0.571711	0.244105	0.158341	2.91002	0.230349	0.687313	0.457387	0.135683	5.74264	0.739039
FvH4_2g20020	gnl|BL_ORD_ID|163299 sp|Q9ZW24|GSTU7_ARATH Glutathione S-transferase U7 OS=Arabidopsis thaliana OX=3702 GN=GSTU7 PE=2 SV=1//7.45218e-42	16.5803	12.5563	20.1522	47.2015	51.1289	45.728	32.3176	62.9595	21.4982	43.6659	38.2218	16.6974	20.2321	8.65463	199.264	36.2801	127.489	53.9349	61.9192	46.9511	74.3066	32.5014	53.4996	53.5705	87.5478	76.3322	31.1305	36.2627	146.476	23.663	100.425	33.6061	64.0116	64.2326	143.282	76.3497	131.401	56.7898	99.5586	85.8869	38.345	103.045
FvH4_2g20030	gnl|BL_ORD_ID|163329 sp|P32110|GSTX6_SOYBN Probable glutathione S-transferase OS=Glycine max OX=3847 GN=HSP26-A PE=2 SV=1//2.27523e-49	5.01396	5.52091	6.65953	12.8592	18.0743	12.3876	17.9642	20.2493	9.22461	23.832	13.7607	8.69051	9.97857	5.90266	38.1322	13.767	31.5674	9.73218	19.5883	15.719	15.2619	14.3294	17.0463	14.0804	21.1338	26.4999	15.8251	16.1424	29.9266	18.5664	25.4865	15.0328	14.5939	20.4557	24.1883	28.0714	35.7121	16.9611	26.3855	22.2422	16.2748	17.9859
FvH4_2g20060	gnl|BL_ORD_ID|163323 sp|Q03662|GSTX1_TOBAC Probable glutathione S-transferase OS=Nicotiana tabacum OX=4097 PE=2 SV=1//1.72954e-61	0.278006	0.655731	0.190635	0.338449	0.588859	1.8188	1.44829	0.815708	3.76807	1.08468	0.707771	0.228818	0.611408	0.278009	7.41145	0.718395	3.90812	3.02967	2.96064	1.27902	2.49322	3.34741	2.34427	0.220987	3.21312	2.49757	3.01614	1.05671	9.75706	1.78905	3.3044	1.24248	3.41684	1.12515	8.44703	5.30646	7.3302	1.05442	9.74346	2.03397	2.45614	3.41652
FvH4_2g20070	gnl|BL_ORD_ID|163329 sp|P32110|GSTX6_SOYBN Probable glutathione S-transferase OS=Glycine max OX=3847 GN=HSP26-A PE=2 SV=1//3.31767e-60	0.359145	0.740483	0.599897	1.08106	1.20692	0.965605	1.38782	0.666784	0.501492	3.55702	1.11895	0.113693	0.976467	0.796927	5.71874	2.72893	7.63609	2.1252	5.2766	3.12345	6.26604	3.32645	3.91679	1.59997	6.71348	3.12381	3.58006	1.31261	11.4626	3.57003	8.28936	1.71976	3.42906	2.90104	9.62605	10.4766	13.8161	2.6944	11.373	5.31903	2.99548	1.83337
FvH4_2g20090	gnl|BL_ORD_ID|163073 sp|Q9FQA3|GST23_MAIZE Glutathione transferase GST 23 OS=Zea mays OX=4577 PE=2 SV=1//1.57608e-50	34.5983	76.6752	40.1548	77.5659	67.987	70.3784	72.4654	74.7766	61.3603	189.266	54.9924	41.9774	44.3997	24.9219	231.888	73.923	388.222	70.013	149.329	88.3563	192.829	83.8502	133.758	128.448	155.12	86.244	125.994	68.1411	259.23	72.3299	230.174	56.5098	121.686	123.744	158.337	196.97	237.13	80.0188	181.488	146.054	56.8526	137.602
FvH4_2g20230	-//-	3.18008	4.93785	4.21926	9.6787	8.7102	4.32416	9.53817	9.49686	4.02538	19.1675	7.10631	4.76351	5.12479	4.63942	26.3536	10.4206	31.664	11.8625	12.5666	18.0333	15.8951	10.8338	17.7316	9.5884	19.4984	18.6273	11.5115	9.08055	34.4636	11.6665	25.7501	10.2685	13.4108	22.0706	29.7936	16.5646	33.155	11.289	25.3167	17.5236	10.6789	22.5862
FvH4_2g21280	gnl|BL_ORD_ID|260391 sp|Q84TE6|NAC22_ARATH NAC domain-containing protein 21/22 OS=Arabidopsis thaliana OX=3702 GN=NAC021 PE=1 SV=2//1.7796e-59	1.24739	1.53119	1.65287	6.48466	5.04978	3.54818	3.00196	8.46987	4.48491	2.64503	4.14223	1.41355	6.51755	16.9797	2.61528	18.739	3.34841	21.4469	7.69048	4.56562	3.5065	19.8698	5.82968	3.29491	4.52707	4.73232	2.09753	10.0128	6.39856	8.78162	2.306	4.29948	1.84791	7.38584	1.37791	14.054	1.44773	7.17013	10.3085	9.25849	15.1096	7.09162
FvH4_2g21550	gnl|BL_ORD_ID|121317 sp|Q8LDC8|ERF92_ARATH Ethylene-responsive transcription factor 1B OS=Arabidopsis thaliana OX=3702 GN=ERF1B PE=1 SV=2//1.2405e-44	2.75142	13.4027	2.4951	3.39383	5.89918	6.79447	13.3126	15.0733	7.05749	24.6089	7.75234	2.83076	2.95977	1.96696	131.096	16.3414	74.8658	38.3195	26.6911	26.7426	33.1676	22.991	25.3572	10.545	30.3112	39.3752	31.0945	13.0321	178.614	18.9509	83.1026	27.0663	51.7508	38.0783	111.835	49.6749	147.463	16.9174	140.503	53.2618	17.5647	114.759
FvH4_2g21560	gnl|BL_ORD_ID|121323 sp|Q9LTC5|ERF98_ARATH Ethylene-responsive transcription factor ERF098 OS=Arabidopsis thaliana OX=3702 GN=ERF098 PE=1 SV=1//1.17189e-25	0.163412	0	0	0.21315	0.504774	0.951931	0.152019	0.696009	0.0659188	1.14763	1.07159	0.971383	0.834287	0.251405	10.8911	3.54164	0.853685	2.29152	0.472898	0.799798	0.681634	2.10214	1.58996	0.556698	2.25995	2.61552	3.69352	2.29227	17.5782	6.95414	5.68485	0.869439	2.28681	2.23434	4.06703	8.2626	6.94376	2.39062	34.9996	2.8316	5.16785	11.0854
FvH4_2g21790	gnl|BL_ORD_ID|185376 sp|P24397|HY6H_HYONI Hyoscyamine 6-dioxygenase OS=Hyoscyamus niger OX=4079 GN=H6H PE=1 SV=1//1.49448e-68	7.28833	4.60245	10.1357	23.7001	27.9986	11.51	15.4693	32.371	17.3167	12.6353	25.7666	21.6138	30.7165	33.0037	20.1496	29.5217	10.4962	14.421	17.9928	18.1591	13.0731	19.771	15.6274	25.0569	17.5682	21.9816	8.98012	33.4708	9.84493	13.7711	10.3822	20.7944	11.0074	12.0359	6.88541	16.5178	8.32646	22.8763	12.553	12.7155	23.0645	15.8036
FvH4_2g22530	gnl|BL_ORD_ID|39690 sp|O24542|AX22D_VIGRR Auxin-induced protein 22D OS=Vigna radiata var. radiata OX=3916 GN=AUX22D PE=2 SV=1//1.06678e-76	27.0534	16.5711	33.3093	65.8597	67.9452	62.9344	37.6091	57.8439	32.8867	43.0292	84.5187	51.0698	70.4952	90.4131	38.2206	67.5518	19.2723	65.5229	45.8806	60.3595	36.313	67.3146	34.4414	45.5973	35.0908	45.7421	23.8407	62.6698	20.6296	69.3462	34.445	62.276	26.8037	24.8934	11.0891	52.4131	22.7376	36.2166	34.5181	20.2168	64.0778	28.7541
FvH4_2g23000	gnl|BL_ORD_ID|171639 sp|Q9LUH8|HFA6B_ARATH Heat stress transcription factor A-6b OS=Arabidopsis thaliana OX=3702 GN=HSFA6b PE=2 SV=1//2.5195e-108	14.5894	23.6961	24.8125	49.6784	85.4531	51.2788	69.2617	94.7026	61.4511	36.8658	101.094	89.0029	99.4818	67.7537	49.985	83.1832	61.3501	44.705	68.1932	58.2301	63.2227	48.1531	48.8763	97.3176	76.8167	83.9687	26.9989	87.0049	74.5607	29.9415	54.1902	69.767	47.8594	50.0795	60.6093	46.9869	52.9099	96.8751	57.4338	60.4414	57.0106	72.273
FvH4_2g23030	-//-	0.829407	1.28445	1.24281	2.16371	3.92842	4.1626	0.990195	2.61677	1.07064	1.53173	4.4471	2.09854	9.37014	6.20998	1.74507	3.26099	0.761546	3.28984	1.58415	3.93764	0.345967	2.6176	0.550804	1.09883	3.15439	1.79858	1.19423	3.35276	0.507084	2.35308	1.32247	3.6627	1.61487	0.756036	0.831432	5.59165	2.63573	1.01863	0.743381	0.124202	6.14803	0.76107
FvH4_2g23890	gnl|BL_ORD_ID|31986 sp|Q8LFY8|ATL54_ARATH RING-H2 finger protein ATL54 OS=Arabidopsis thaliana OX=3702 GN=ATL54 PE=2 SV=2//3.18209e-43	15.563	23.8189	18.8915	24.8944	21.4563	18.136	30.8405	28.0442	14.8776	46.6455	22.2458	16.6749	18.1731	9.98815	75.9791	23.3456	71.5391	44.275	48.2489	42.6602	42.2418	38.0267	49.7599	21.9604	63.1436	62.4761	46.9362	23.0645	109.354	26.3809	66.2081	44.2801	49.713	66.8977	139.843	51.2481	122.81	40.5657	83.0565	50.6637	34.5312	50.5195
FvH4_2g24030	gnl|BL_ORD_ID|29419 sp|Q9S9K4|ASPL2_ARATH Aspartic proteinase-like protein 2 OS=Arabidopsis thaliana OX=3702 GN=At1g65240 PE=1 SV=2//4.77526e-161	12.8347	12.7514	16.3699	32.5896	37.6524	46.0333	25.3364	27.989	24.8722	24.0967	21.9818	15.7519	24.3558	24.3467	20.3487	23.58	23.1384	28.1799	19.7003	23.7451	16.5429	28.0285	18.4107	15.595	22.4412	35.1747	14.9561	18.5151	18.6544	22.0875	20.4646	25.1844	18.1485	22.4066	27.7108	20.2476	26.29	17.8863	19.0403	16.4411	27.7039	14.2588
FvH4_2g24120	-//-	0	0.199149	0.55195	2.18059	2.21314	0.849002	0.10368	1.26585	0.584453	0.478322	1.20374	0.407694	3.10762	3.00061	0.0436939	1.16128	0.370511	2.23267	0.774062	1.52734	0	1.83514	0.361461	0.06328	0.825713	0.748063	0.503811	1.41208	0	1.61952	0	1.00806	0	0.0609547	0.115575	1.19749	0.546437	0.241548	0.516676	0.0715263	3.80431	0.547862
FvH4_2g24280	gnl|BL_ORD_ID|121192 sp|P93051|ERDL7_ARATH Sugar transporter ERD6-like 7 OS=Arabidopsis thaliana OX=3702 GN=At2g48020 PE=2 SV=2//0	13.9065	14.4111	15.8449	37.2984	48.6922	33.3927	27.8497	59.6208	45.8156	40.3553	45.417	58.1189	37.1011	40.1314	56.4423	31.5877	42.2365	35.5556	35.9871	37.9727	56.7732	27.6877	39.4325	67.0911	39.594	47.7836	38.8309	47.2909	35.4529	32.6963	32.0542	35.2632	48.7873	39.0575	46.3535	42.2372	29.06	43.1942	47.3037	42.7931	30.8935	47.9148
FvH4_2g24290	gnl|BL_ORD_ID|355011 sp|P93050|RKF3_ARATH Probable LRR receptor-like serine/threonine-protein kinase RKF3 OS=Arabidopsis thaliana OX=3702 GN=RKF3 PE=2 SV=1//0	4.73548	8.00023	7.86574	12.7856	11.8586	11.3667	10.7052	13.987	10.2392	10.6464	14.1407	11.1523	14.2082	16.5642	17.8708	13.533	15.7114	18.4755	15.5536	14.7572	14.1845	16.435	14.1769	12.2028	19.0714	16.243	12.0007	16.4308	23.3842	12.4255	16.8564	18.6146	11.3739	16.2732	30.5976	18.8266	27.1597	16.2742	28.1402	14.0586	18.8922	17.6216
FvH4_2g24330	gnl|BL_ORD_ID|121197 sp|Q42371|ERECT_ARATH LRR receptor-like serine/threonine-protein kinase ERECTA OS=Arabidopsis thaliana OX=3702 GN=ERECTA PE=1 SV=1//1.37576e-09	16.3563	13.9709	26.1988	69.48	57.4758	71.6912	29.3781	54.4397	28.2195	26.8806	31.6987	27.5975	36.974	54.4361	26.9127	54.2858	12.5847	50.5358	41.4633	41.0745	22.1714	54.5083	31.8054	34.4098	35.5688	40.626	21.0447	55.1285	18.1117	50.122	18.5573	42.362	19.4231	32.3611	15.1943	48.8647	12.092	32.33	25.3205	20.3273	55.4913	33.1012
FvH4_2g24980	gnl|BL_ORD_ID|516834 sp|Q9SA69|Y1301_ARATH BTB/POZ domain-containing protein At1g03010 OS=Arabidopsis thaliana OX=3702 GN=At1g03010 PE=2 SV=1//0	3.58859	3.26302	6.15712	14.2559	10.608	13.7275	9.17846	9.28686	6.29982	6.82699	7.10705	6.31858	10.8108	9.88531	7.7896	9.21267	3.26189	11.051	7.28792	8.19055	6.1818	10.294	6.26342	7.96967	6.4213	7.50047	5.11992	7.44913	3.56684	8.0059	4.56962	7.83064	6.64984	7.43832	2.38829	7.8035	4.64738	6.46822	5.93858	5.45741	9.39919	8.89623
FvH4_2g25960	gnl|BL_ORD_ID|308512 sp|Q8RXK7|PME41_ARATH Probable pectinesterase/pectinesterase inhibitor 41 OS=Arabidopsis thaliana OX=3702 GN=PME41 PE=2 SV=2//0	0.222901	0.371745	0.693476	7.57554	6.37713	4.62789	9.69407	2.77783	1.36372	9.97228	2.57945	0.662503	2.08634	1.52888	2.33034	4.22707	10.2861	4.33137	4.79489	4.14564	3.661	4.77902	5.30143	1.41325	7.39472	7.03946	2.42576	6.15265	6.00356	2.08223	8.99291	2.13471	2.30557	8.5743	12.3858	3.49856	7.81202	2.79794	9.57573	3.48095	3.09566	1.02268
FvH4_2g26490	gnl|BL_ORD_ID|532321 sp|O65238|Y5537_ARATH G-type lectin S-receptor-like serine/threonine-protein kinase At5g35370 OS=Arabidopsis thaliana OX=3702 GN=At5g35370 PE=2 SV=2//0	0.999696	1.26762	1.18646	1.37921	2.02334	2.33891	2.10591	1.85602	1.2098	3.11661	1.05675	0.988964	1.41565	0.732033	5.16668	1.3822	5.13581	2.59963	2.01955	1.58078	3.1726	1.63225	2.65883	2.01394	2.96262	2.57582	3.07069	1.38319	8.10533	2.28978	5.07178	1.5343	3.28108	2.8547	6.01083	3.86398	6.31536	2.34374	5.34753	3.27577	1.70814	3.10449
FvH4_2g27640	gnl|BL_ORD_ID|307154 sp|Q8H0W1|PLSP1_ARATH Chloroplast processing peptidase OS=Arabidopsis thaliana OX=3702 GN=PLSP1 PE=2 SV=2//2.03126e-33	13.3881	15.4715	18.9588	38.6238	57.6505	36.3642	29.1969	50.3494	31.1863	17.319	39.198	26.5697	38.8303	39.2107	31.8798	35.3324	14.2801	32.1621	22.9922	24.7066	25.2905	28.9959	24.6848	32.9297	28.4289	28.018	12.8152	42.7793	15.6125	21.2428	20.9704	29.1349	25.2388	20.3762	29.9861	24.553	20.7146	31.7216	20.4004	22.9594	38.285	27.5117
FvH4_2g27700	gnl|BL_ORD_ID|515174 sp|O04086|Y1105_ARATH Probable receptor-like protein kinase At1g11050 OS=Arabidopsis thaliana OX=3702 GN=At1g11050 PE=2 SV=1//6.79677e-77	2.33629	3.13774	2.74902	4.35809	4.24023	4.09472	5.31957	5.53712	3.57213	5.36628	4.06993	2.48981	4.32861	3.23924	15.5562	4.86084	8.20531	5.66913	6.15031	5.11792	5.13787	7.23239	5.03689	3.17721	6.65375	9.29011	5.51717	4.35658	17.5027	4.10676	11.3156	6.23519	6.32794	6.0694	17.4868	8.14523	21.1132	4.24679	14.7964	7.52106	6.37455	8.24298
FvH4_2g29420	gnl|BL_ORD_ID|59351 sp|O48946|CESA1_ARATH Cellulose synthase A catalytic subunit 1 [UDP-forming] OS=Arabidopsis thaliana OX=3702 GN=CESA1 PE=1 SV=1//0	100.856	87.8317	123.268	293.585	269.395	230.518	269.27	238.515	259.756	160.42	200.836	161.881	185.81	205.167	109.77	161.254	58.4544	164.727	120.838	138.176	87.9895	183.609	99.0807	132.569	106.213	120.869	86.1587	152.885	70.4913	132.395	85.2247	139.104	99.6053	102.198	65.0759	165.848	75.2914	115.999	80.4351	90.3943	184.047	102.368
FvH4_2g29540	-//-	1.89409	1.37074	1.78588	1.48236	2.57017	4.90153	1.71798	4.3026	1.20339	14.7986	6.57565	5.00169	6.58314	3.38754	5.34655	4.67742	5.5322	2.95963	3.78211	5.4927	5.99964	3.36247	4.7389	2.90369	8.20927	6.82117	6.13627	4.62824	6.76029	8.0359	6.93245	10.0524	4.9267	7.61403	11.6378	3.86077	6.65545	7.31222	4.60996	3.19091	7.4162	7.33232
FvH4_2g29710	gnl|BL_ORD_ID|45750 sp|Q3E954|BOR6_ARATH Probable boron transporter 6 OS=Arabidopsis thaliana OX=3702 GN=BOR6 PE=2 SV=2//0	0.024416	0	0.0744115	0.498946	0.215487	0.842451	0.0567843	0.0346645	0.108341	0.0285787	0.150692	0.0781514	0.163009	0.300508	0.0287168	0.244232	0	0.176084	0.0423945	0.0836508	0.0509228	0.351781	0.0565623	0.152494	0.108536	0.100851	0	0.176773	0	0.190069	0.0235943	0.129906	0.0297115	0.0400611	0.0379794	0.154319	0.0266024	0.079376	0	0.0156697	0.527022	0.0120023
FvH4_2g29870	gnl|BL_ORD_ID|78345 sp|Q9T0J1|CRK26_ARATH Cysteine-rich receptor-like protein kinase 26 OS=Arabidopsis thaliana OX=3702 GN=CRK26 PE=2 SV=1//4.60249e-170	9.70351	10.8504	19.3774	49.5833	51.9646	32.9911	18.6382	44.904	22.0453	19.2551	38.3592	26.5996	30.7881	26.1525	41.4574	32.4894	16.1932	34.4295	23.7918	21.126	21.1932	22.2867	20.6316	38.8874	24.083	24.6991	12.3155	40.94	14.0553	14.9453	14.2165	23.3157	20.5956	17.7752	16.7151	28.3525	16.3427	24.1899	21.2082	20.4462	31.3074	26.2498
FvH4_2g29890	gnl|BL_ORD_ID|78325 sp|Q8GYA4|CRK10_ARATH Cysteine-rich receptor-like protein kinase 10 OS=Arabidopsis thaliana OX=3702 GN=CRK10 PE=1 SV=3//6.43128e-10	0.734501	2.07232	2.5404	2.31322	1.74002	2.89723	1.45649	1.60537	1.25728	2.48302	1.37003	0.550188	0.654721	0.440482	5.95622	1.41989	5.44588	4.48394	4.51404	3.53343	3.83982	1.84995	4.24492	1.84375	6.99553	5.44149	3.85913	0.879014	11.5052	0.714726	6.85733	4.12647	6.22721	6.72345	16.5591	3.06943	14.4523	4.17088	5.26894	7.26616	2.98359	3.41346
FvH4_2g29980	gnl|BL_ORD_ID|17698 sp|Q945B6|AOP1L_ARATH Probable 2-oxoglutarate-dependent dioxygenase AOP1.2 OS=Arabidopsis thaliana OX=3702 GN=AOP1.2 PE=2 SV=1//7.08878e-67	0.851267	0.557743	2.61238	3.3928	4.38256	2.16158	4.00357	1.83525	4.88381	3.67191	5.18091	5.55763	1.72729	0.782154	1.31641	3.13406	1.01071	1.23163	1.99816	3.44886	4.29062	1.97114	1.86249	3.97411	1.96213	5.03007	3.44433	3.7878	2.7429	3.14159	1.59954	3.24592	0.776919	2.17269	0.833728	2.80973	2.11263	4.61242	5.83193	3.18689	1.42439	3.71966
FvH4_2g30250	gnl|BL_ORD_ID|555080 sp|Q5JL96|ZFP34_ORYSJ Probable E3 ubiquitin-protein ligase RZFP34 OS=Oryza sativa subsp. japonica OX=39947 GN=RZFP34 PE=2 SV=1//1.08023e-124	52.439	77.6017	88.8624	502.859	629.813	517.58	331.97	232.832	297.398	82.8261	300.709	148.441	239.308	220.117	118.104	241.079	196.231	111.574	185.127	154.553	139.987	176.766	117.907	183.348	293.373	223.3	64.4637	251.082	229.886	82.787	212.24	223.984	108.803	203.64	315.698	128.266	188.945	263.854	171.856	134.878	196.062	166.602
FvH4_2g31630	gnl|BL_ORD_ID|70355 sp|F4HW79|COAC1_ARATH Mitochondrial carrier protein CoAc1 OS=Arabidopsis thaliana OX=3702 GN=COAC1 PE=2 SV=1//7.73328e-139	5.33942	5.73592	6.187	14.1365	13.7444	15.5377	10.2891	9.70136	7.00007	10.2922	9.85678	7.15011	8.84951	9.71812	12.9461	10.9416	7.54703	9.63946	9.78609	8.39991	7.2086	8.37323	7.90753	4.67379	10.0623	8.94323	7.47092	7.62221	8.75973	8.84087	6.97177	8.84385	9.4561	8.4131	11.2223	6.7896	11.5312	8.28309	8.45733	5.91516	10.3382	7.06175
FvH4_2g31930	gnl|BL_ORD_ID|143177 sp|Q5HZ36|GAT21_ARATH GATA transcription factor 21 OS=Arabidopsis thaliana OX=3702 GN=GATA21 PE=1 SV=2//9.15688e-17	3.10346	2.14967	4.1247	9.5971	6.76286	4.14858	2.14098	11.8074	2.46864	2.85707	5.14496	3.99418	9.77783	17.3817	9.65846	12.6224	2.95608	12.3853	7.78025	9.88169	8.07265	10.1198	11.0993	6.94941	8.99048	10.4513	4.99165	14.4614	5.70429	12.1882	3.43707	13.2746	6.55591	5.32091	6.34622	12.1327	2.02312	11.6197	7.46853	6.10946	16.2001	13.9617
FvH4_2g32240	-//-	586.906	255.798	875.537	3527.25	2970.83	2271.72	1121.94	2128.57	1649.25	1305.9	1862.95	807.892	1678.15	1863.7	618.406	1640.31	411.784	1646.68	872.321	1069.79	377.55	2082.5	505.388	748.192	783.528	822.031	478.812	1021.26	307.145	1558.88	456.419	790.641	502.2	448.969	555.775	1160.05	422.932	611.692	569.136	350.949	1374.28	428.43
FvH4_2g32570	gnl|BL_ORD_ID|79586 sp|Q9ZQB9|CSLCC_ARATH Probable xyloglucan glycosyltransferase 12 OS=Arabidopsis thaliana OX=3702 GN=CSLC12 PE=1 SV=1//0	12.3019	10.9401	14.827	55.6272	54.3884	116.706	25.4924	30.5183	37.5997	19.1295	24.0637	16.4272	26.8521	38.0444	17.4605	25.4434	19.0599	26.9944	18.7496	20.6285	16.3147	30.8891	14.7863	16.3689	19.2852	19.0826	15.9489	20.8467	16.589	19.3845	14.834	20.0343	13.256	16.4012	17.6752	19.6523	13.9863	16.1519	14.1999	14.1196	29.2119	16.3891
FvH4_2g32890	-//-	5.53236	1.42582	15.7461	55.5791	71.4793	27.1744	8.5365	39.5748	20.0853	9.33976	48.2624	36.8513	30.3342	28.5419	15.4538	30.9957	4.09274	27.4941	12.1923	14.1375	7.98817	22.7466	11.4607	36.7883	13.3211	14.7491	5.45069	28.741	2.92706	25.095	2.46747	9.59472	7.86507	4.80051	2.81339	21.7869	1.73878	12.3651	12.2813	5.32582	21.3091	12.4734
FvH4_2g32900	-//-	12.1946	2.36519	18.6992	96.477	125.337	37.3175	12.057	90.9161	51.4661	21.7333	67.5809	46.4863	52.4879	76.7886	28.9736	62.9832	7.33393	65.8485	31.0694	32.7517	16.8704	50.8929	25.7232	64.6118	17.7063	27.906	12.558	53.5726	6.47032	53.3327	4.08598	25.1376	10.8499	11.9649	4.0988	42.8752	2.80421	28.289	19.2611	10.0286	47.3412	21.96
FvH4_2g33250	gnl|BL_ORD_ID|554553 sp|Q96289|ZAT10_ARATH Zinc finger protein ZAT10 OS=Arabidopsis thaliana OX=3702 GN=ZAT10 PE=2 SV=1//2.88683e-47	67.9253	90.7624	51.1683	163.509	247.328	204.359	127.88	247.719	116.78	263.601	178.999	112.777	109.817	183.649	366.617	186.905	358.496	286.282	198.183	350.868	178.734	322.015	332.19	103.587	308.261	884.938	156.502	175.997	326.247	179.656	521.542	417.976	181.461	344.785	521.324	208.399	634.733	202.897	292.994	193.031	416.572	226.633
FvH4_2g33410	gnl|BL_ORD_ID|308690 sp|P86888|PMLN_PRUPE Peamaclein OS=Prunus persica OX=3760 PE=1 SV=1//5.49518e-31	167.829	86.9384	287.878	997.207	1329.4	490.501	1059.62	1385.98	1329.7	744.588	1064.89	1006.48	670.918	993.192	464.175	927.539	291.062	512.913	408.586	427.492	470.783	731.762	317.091	607.827	323.271	339.727	325.152	437.965	213.809	1090.03	186.341	293.837	330.238	228.693	158.442	730.511	87.321	302.436	260.108	291.059	327.064	253.424
FvH4_2g33680	-//-	3.60854	2.39499	3.43674	10.5344	11.8291	8.6625	7.19346	5.7331	3.22322	11.6656	7.05922	4.00724	3.44168	9.61625	17.583	11.28	21.7894	9.3976	14.1723	10.0923	11.6923	16.1809	11.9422	3.95141	22.1518	35.3996	13.982	9.3307	75.002	10.8351	43.4642	7.26833	14.2713	16.3526	57.2004	16.291	57.571	10.614	86.9905	15.384	15.2676	23.3137
FvH4_2g33830	gnl|BL_ORD_ID|207890 sp|P17801|KPRO_MAIZE Putative receptor protein kinase ZmPK1 OS=Zea mays OX=4577 GN=PK1 PE=2 SV=2//3.38179e-172	0.422889	0.375985	0.306487	0.780319	1.70683	1.83027	0.676464	1.46437	0.861268	0.724371	0.835519	0.820645	0.74128	0.797387	0.982626	0.980154	1.21973	1.04139	0.823825	0.878392	0.516287	1.87882	1.0179	0.456796	0.901721	2.47633	0.590597	0.700091	0.874319	0.867168	0.837249	0.905486	0.489504	0.77848	1.25144	0.645388	1.66884	0.687402	0.48773	0.655333	1.08729	0.410693
FvH4_2g33840	gnl|BL_ORD_ID|207890 sp|P17801|KPRO_MAIZE Putative receptor protein kinase ZmPK1 OS=Zea mays OX=4577 GN=PK1 PE=2 SV=2//0	0.384943	0.526205	0.384946	1.44356	0.726186	0.65979	1.16831	1.18868	0.733708	1.14896	0.87979	1.35975	2.1656	0.63294	3.10133	0.902475	2.44061	1.51531	2.60673	2.51521	0.858044	3.28313	1.65867	1.31139	1.29764	1.62479	2.78421	2.02493	4.22193	0.269697	3.41764	0.844841	0.913439	3.09485	8.23326	3.41226	3.86909	0.93858	3.34606	2.4643	1.68113	1.36244
FvH4_2g33890	-//-	0	0.0453562	0.0483486	0.110362	0	0	0.118065	0.180185	0.102392	0.0990342	0.146867	0.0580326	0.199369	0.0976269	0.0995127	0.158689	0.542466	0.203395	2.42402	0.248465	0.86026	2.35099	0.117604	0.28824	1.6925	3.07978	1.01994	0.631717	2.51652	0.724515	1.90096	0.337625	0.386098	0.902357	3.55349	0.481286	5.32373	0.137531	18.71	1.54756	2.80315	0.623877
FvH4_2g33990	-//-	2.39381	4.07548	3.41976	4.68363	4.98829	5.1697	4.50022	4.56293	2.33363	6.90105	4.01417	2.8277	2.06302	1.13809	11.314	2.85457	10.5161	5.92775	5.17634	6.28118	6.98618	4.53359	8.24125	3.86987	7.96444	13.0462	9.00098	2.96377	13.7124	4.29638	9.51002	5.5014	8.75919	10.9102	16.67	6.30408	15.4498	7.02562	11.7757	8.70566	4.4394	9.57734
FvH4_2g34030	gnl|BL_ORD_ID|510358 sp|Q6X7J9|WOX4_ARATH WUSCHEL-related homeobox 4 OS=Arabidopsis thaliana OX=3702 GN=WOX4 PE=1 SV=1//7.22829e-68	0.325494	0.305351	1.04624	2.75968	2.93553	2.81683	0.482588	0.462118	0.664712	0.595293	2.26001	0.446507	4.74568	2.76986	0.143561	1.01747	0.0869535	1.34487	0.247261	1.49352	0	1.50739	0.169659	0.138608	1.26605	0.44115	0.0306541	0.662791	0	1.42529	0	0.422127	0.259933	0.200273	0	1.46579	0.0664953	0.0661359	0.0565863	0	2.32833	0.120004
FvH4_2g34060	gnl|BL_ORD_ID|526544 sp|Q9SND9|Y3028_ARATH Uncharacterized acetyltransferase At3g50280 OS=Arabidopsis thaliana OX=3702 GN=At3g50280 PE=3 SV=1//1.55042e-83	1.53521	1.27365	1.73366	9.39263	6.82299	7.39529	6.5288	11.8062	2.69833	12.0438	3.44741	1.20341	4.04815	5.06119	29.8574	7.49551	12.6031	10.2808	8.85376	7.94326	9.31977	12.3855	8.07829	5.697	13.5676	30.5737	6.55437	8.60916	18.1016	11.8941	12.7691	8.22649	11.0089	9.8658	28.0026	31.4658	28.2863	7.10021	22.9782	13.6529	23.367	11.7783
FvH4_2g34070	gnl|BL_ORD_ID|526544 sp|Q9SND9|Y3028_ARATH Uncharacterized acetyltransferase At3g50280 OS=Arabidopsis thaliana OX=3702 GN=At3g50280 PE=3 SV=1//3.71381e-68	1.22311	1.18472	1.33037	3.56487	2.50139	2.6648	2.63663	2.41912	1.74558	4.7787	1.31779	1.07613	1.99757	1.21663	5.10934	2.88992	6.06919	3.29514	4.08635	2.58858	3.24587	2.52615	4.34985	1.42245	6.0745	4.53379	2.63107	2.24437	5.99622	2.7448	5.72225	2.19463	3.78767	6.42188	8.55496	6.94146	9.78797	3.2496	4.5753	4.70978	3.93791	2.42573
FvH4_2g34120	gnl|BL_ORD_ID|427424 sp|O65351|SBT17_ARATH Subtilisin-like protease SBT1.7 OS=Arabidopsis thaliana OX=3702 GN=SBT1.7 PE=1 SV=1//0	0.0110384	0.0118347	0.100924	1.51181	0.642978	0.890344	0.123226	0.626869	0.374034	0.142124	0.281025	0.0757115	0.442176	1.22273	0.116845	0.759115	0.0157271	0.132678	0.114999	0.194494	0.0690662	0.698636	0.076715	0.169222	0.179919	0.119685	0.016633	0.164832	0	0.498393	0	0.19381	0	0	0	0.879064	0	0.143543	0.0921121	0	0.415579	0.0325573
FvH4_2g34170	gnl|BL_ORD_ID|427426 sp|Q9FHA4|SBT19_ARATH Subtilisin-like protease SBT1.9 OS=Arabidopsis thaliana OX=3702 GN=SBT1.9 PE=2 SV=1//0	53.9323	75.7976	157.579	316.098	253.714	256.484	97.2451	283.186	157.324	230.573	110.733	102.907	163.112	151.456	357.403	138.941	72.2953	273.935	152.47	133.698	133.689	114.664	134.106	187.318	90.6397	105.221	138.219	163.824	54.3361	131.646	47.2044	136.419	130.651	140.321	33.1856	170.429	40.418	89.8713	77.1209	88.5858	122.645	151.933
FvH4_2g34230	gnl|BL_ORD_ID|427426 sp|Q9FHA4|SBT19_ARATH Subtilisin-like protease SBT1.9 OS=Arabidopsis thaliana OX=3702 GN=SBT1.9 PE=2 SV=1//0	43.504	8.33018	97.4667	211.228	114.883	95.5361	20.7452	193.551	54.0523	95.8847	67.5602	59.4992	162.907	152.32	160.84	118.466	8.90549	184.171	77.3841	78.8388	41.6209	110.04	57.9198	83.4928	39.6358	58.6446	48.9891	113.253	12.1195	94.5616	8.85574	89.6008	26.3045	34.0608	5.28336	122.076	7.39548	39.4058	37.0361	20.8929	103.656	51.2579
FvH4_2g34240	-//-	14.9064	10.6786	28.5934	106.055	86.0434	136.787	35.0538	57.6697	47.804	26.6871	45.8103	27.2101	53.3654	59.3198	26.0789	46.8714	12.3567	42.5325	26.6766	32.2089	14.785	57.893	19.4479	29.488	24.4972	27.3133	14.217	39.6201	13.2	37.212	14.4374	30.4171	14.4393	17.4262	13.2271	37.3536	12.2639	23.2114	16.5852	13.2736	47.0133	17.6612
FvH4_2g34350	gnl|BL_ORD_ID|154704 sp|O81078|GLR29_ARATH Glutamate receptor 2.9 OS=Arabidopsis thaliana OX=3702 GN=GLR2.9 PE=2 SV=1//6.99511e-115	0.878406	1.43881	1.12474	1.29429	1.27055	2.94119	1.70242	1.52425	1.05318	1.82785	1.42123	0.937206	0.699526	0.78832	1.85581	0.864427	3.47644	2.55156	2.27369	1.62416	2.67171	1.2681	3.38023	2.563	3.72398	2.15428	1.86286	1.56784	4.28181	0.683805	3.2539	1.77856	4.23113	3.22949	5.2251	1.80435	4.87837	2.92178	3.12204	3.4764	2.11897	2.99863
FvH4_2g34390	gnl|BL_ORD_ID|479241 sp|Q9NBK5|TRC_DROME Serine/threonine-protein kinase tricorner OS=Drosophila melanogaster OX=7227 GN=trc PE=1 SV=1//2.2449e-140	23.8217	28.509	31.8945	73.9579	67.2342	70.8826	62.9034	48.7573	61.2963	38.9752	40.0568	32.9428	42.8948	39.9142	32.9833	36.0298	28.1192	48.0172	33.2044	34.5277	32.9664	45.4805	28.6313	30.4472	38.8127	31.0798	30.8163	35.9587	33.5866	35.0389	39.8765	37.2081	36.7912	33.1644	36.8608	39.5522	37.5969	32.6711	35.8298	32.0113	40.8133	31.9338
FvH4_2g34570	gnl|BL_ORD_ID|289190 sp|Q9FX08|P2C12_ARATH Probable protein phosphatase 2C 12 OS=Arabidopsis thaliana OX=3702 GN=At1g47380 PE=2 SV=1//0	28.4119	34.6298	44.1739	96.0731	79.7398	110.922	52.4703	83.1104	81.3597	72.985	53.7032	49.3567	68.4058	63.6232	81.0652	52.8655	41.5911	81.3207	55.7226	64.1865	67.1272	50.0536	57.7561	67.0951	44.7336	55.2479	62.3929	60.2178	39.0522	44.8663	40.3849	67.5851	63.9105	76.348	49.968	64.9304	36.4099	58.4514	47.9149	47.5767	49.8941	62.8112
FvH4_2g34780	gnl|BL_ORD_ID|306783 sp|O48723|PLP2_ARATH Patatin-like protein 2 OS=Arabidopsis thaliana OX=3702 GN=PLP2 PE=1 SV=1//0	7.00606	19.8372	14.4146	22.2303	21.2437	29.2938	24.3212	27.2196	9.16429	51.7155	40.2496	26.2647	19.6041	11.1749	74.0098	26.5703	46.2156	43.4986	24.3149	33.5843	35.5497	20.1327	41.1008	24.6428	40.482	38.4873	45.9409	18.5204	57.1386	26.2271	51.1256	28.8889	51.9683	51.7571	65.6952	42.1646	71.2969	35.5046	49.1254	34.5325	25.2906	53.4707
FvH4_2g34940	-//-	19.1037	31.3371	20.1137	23.4233	31.8975	44.0436	22.3925	36.4118	24.5637	41.3953	24.7325	16.903	17.9216	17.965	72.4056	24.3943	83.5262	48.5649	50.9168	75.4902	47.4385	43.8299	64.9233	20.2565	76.7124	141.887	55.3054	25.1555	108.349	28.1072	84.2506	78.0612	66.0361	65.9808	190.852	42.8335	167.894	48.9472	132.513	58.8037	56.4233	64.2339
FvH4_2g35010	gnl|BL_ORD_ID|259152 sp|O23160|MYB73_ARATH Transcription factor MYB73 OS=Arabidopsis thaliana OX=3702 GN=MYB73 PE=1 SV=1//5.1196e-53	4.25136	8.06697	6.97962	17.1202	13.4896	9.93347	8.19239	21.844	8.69727	17.1401	15.1888	23.5591	12.4028	19.8554	23.4534	18.7739	14.2776	29.0783	12.0687	23.2848	14.0918	14.1152	24.8563	10.575	18.3985	24.1454	14.6425	11.6341	10.3868	20.9077	18.096	34.5755	17.2447	27.7912	16.69	24.4391	16.157	18.812	14.3594	9.93926	33.3325	14.6788
FvH4_2g35380	-//-	1.03866	2.14762	1.14466	1.79027	4.66526	2.19416	2.48463	3.37058	5.92565	3.43012	3.69173	10.1264	3.67117	2.78215	6.06444	3.89612	11.9445	1.69431	9.79024	8.27898	20.2507	4.63832	8.24971	12.2581	10.7733	6.26291	8.49618	4.98531	24.1073	5.25562	18.9808	5.26965	11.1722	14.0597	7.55892	3.23547	13.3982	13.5066	12.0723	24.0686	3.7428	13.0198
FvH4_2g35590	gnl|BL_ORD_ID|495334 sp|Q8RX56|UNC13_ARATH Protein unc-13 homolog OS=Arabidopsis thaliana OX=3702 GN=PATROL1 PE=2 SV=1//2.94583e-128	11.416	12.181	16.338	32.968	31.6534	52.0486	21.5957	23.9291	26.0865	14.3607	23.1447	20.5465	29.296	30.2424	14.5425	23.0453	8.37077	22.8176	17.3695	19.1669	11.4423	26.2078	12.7095	16.5631	13.8623	16.1079	11.5366	23.6119	8.68652	18.9	11.2758	20.52	10.7989	11.3081	8.2155	20.0288	8.62058	13.643	11.9387	10.6548	25.0119	11.965
FvH4_2g35670	gnl|BL_ORD_ID|55212 sp|Q8LP17|CCD1_PEA Carotenoid 9,10(9&apos;,10&apos;)-cleavage dioxygenase 1 OS=Pisum sativum OX=3888 GN=CCD1 PE=2 SV=1//6.58132e-61	7.13165	25.5922	7.9754	3.99769	6.46058	21.266	19.3769	8.36786	15.863	23.58	7.39349	8.78049	3.90257	0.924901	16.7341	3.96483	71.0256	11.0657	24.3566	31.674	65.9003	16.9048	46.1229	26.8857	42.1298	44.4051	45.3827	6.04879	80.4286	3.24844	60.1452	33.6417	56.0078	70.1116	103.452	16.0257	54.4818	43.5913	42.7563	60.0977	18.6038	44.4331
FvH4_2g35760	gnl|BL_ORD_ID|46985 sp|Q07469|BSPA_POPDE Bark storage protein A OS=Populus deltoides OX=3696 GN=BSPA PE=2 SV=1//2.82278e-30	2.40145	2.35811	2.05199	7.0991	6.28401	3.27355	3.19444	9.04936	4.10122	2.64012	4.23344	3.91001	4.91827	5.95621	6.75757	4.53211	4.89242	7.05432	4.79325	5.40445	8.37292	5.97639	4.9445	6.95773	6.71767	6.90057	3.66931	4.96615	4.87299	5.04923	4.08279	4.72869	4.69068	6.95984	7.82008	5.78753	4.56664	8.40902	5.74336	6.6113	10.562	8.05935
FvH4_2g35870	gnl|BL_ORD_ID|149075 sp|Q9LYD8|GGLO3_ARATH L-gulonolactone oxidase 3 OS=Arabidopsis thaliana OX=3702 GN=GULLO3 PE=1 SV=1//0	0.807306	1.27208	0.922645	1.53168	1.66789	1.33192	1.21187	3.69899	2.26481	0.80177	1.55705	0.939652	3.61724	6.66175	0.935122	5.32245	2.24816	5.39578	3.75926	2.51443	1.49241	6.19338	2.58429	1.85434	2.10247	2.02728	0.737257	5.86153	3.82002	2.66618	1.86169	1.91336	1.07171	3.83332	0.761075	6.35491	1.7592	2.88301	3.77664	4.7572	7.29451	2.0023
FvH4_2g36080	gnl|BL_ORD_ID|465477 sp|Q8L7A0|TAUE3_ARATH Sulfite exporter TauE/SafE family protein 3 OS=Arabidopsis thaliana OX=3702 GN=At2g25737 PE=2 SV=1//2.38158e-148	6.10599	5.35852	7.62525	18.3324	14.8753	12.5149	13.0747	17.9876	11.2224	10.3187	13.1703	11.3168	20.5034	22.9706	17.5926	18.6426	11.4279	19.8607	12.965	14.748	13.9782	18.3309	10.4457	12.5547	12.1527	14.0841	11.6506	15.1064	13.0386	14.6067	11.8534	15.5323	12.6622	11.6586	14.0877	18.2913	14.5062	11.7458	13.5002	12.7995	19.5331	13.1429
FvH4_2g36100	gnl|BL_ORD_ID|474052 sp|Q9SSN3|TIR_ARATH Toll/interleukin-1 receptor-like protein OS=Arabidopsis thaliana OX=3702 GN=TIR PE=1 SV=1//1.54807e-22	0.309176	0.397773	0.659582	1.12919	0.736741	1.02522	0.747812	0.848637	0.274381	0.989158	0.477046	0.395847	0.679958	0.166481	1.62424	0.695851	1.67391	1.43693	1.68208	1.3619	0.741551	0.922725	1.46113	0.737293	2.41279	1.62824	0.900694	0.531631	3.31048	0.481363	1.64324	1.21729	1.58017	2.63789	4.55277	1.68053	3.9076	1.84273	2.9813	1.58738	1.83136	1.21586
FvH4_2g36280	-//-	0.4167	0.53611	2.09543	2.60896	5.2958	2.5768	1.51183	3.19468	1.31112	4.77988	3.08617	3.20108	1.08008	1.25011	30.3862	7.81544	8.54927	14.2245	4.19649	5.26187	10.429	2.95898	7.52958	3.97483	4.69262	13.9416	7.40919	5.65674	23.0526	11.4184	10.3891	3.99072	14.4517	11.2128	29.5571	15.1701	22.4737	6.23155	35.4678	8.82515	9.78938	20.5249
FvH4_2g36660	gnl|BL_ORD_ID|439764 sp|Q9SJA7|SOX_ARATH Probable sarcosine oxidase OS=Arabidopsis thaliana OX=3702 GN=At2g24580 PE=2 SV=1//0	46.3556	96.6785	53.2958	160.572	131.022	160.608	89.7017	191.839	91.689	145.434	105.83	49.3119	89.1121	142.491	241.935	122.291	176.632	173.12	175.931	168.842	192.009	159.299	216.775	81.2631	212.458	221.23	163.839	125.806	261.813	89.6745	141.205	254.963	173.69	251.544	410.4	150.332	234.756	192.516	158.304	173.223	168.344	210.193
FvH4_2g36730	gnl|BL_ORD_ID|510399 sp|Q9SV15|WRK11_ARATH Probable WRKY transcription factor 11 OS=Arabidopsis thaliana OX=3702 GN=WRKY11 PE=2 SV=2//8.85077e-103	30.4397	45.4221	36.198	66.6863	70.2607	52.5447	61.4652	61.3826	41.1451	91.5667	50.4865	34.701	36.3091	34.7349	124.151	51.0457	103.332	75.0787	75.8493	77.1255	67.8922	61.5059	93.6782	51.3723	97.7467	106.694	69.0124	51.8619	118.548	46.9122	75.1633	74.0879	98.3596	119.595	174.944	70.7646	129.41	72.3739	86.2681	82.2703	67.0086	78.2478
FvH4_2g37500	gnl|BL_ORD_ID|505181 sp|Q70PR7|VINSY_RAUSE Vinorine synthase OS=Rauvolfia serpentina OX=4060 GN=ACT PE=1 SV=2//1.6729e-61	0.0693057	0	0.178216	0.0904004	0.0458749	0.139753	0.0725328	0.0737972	0.0838717	0.141963	0.180454	0.023768	0.0408271	0	2.18049	0.108322	0.987442	0.645601	0.872452	0.381608	0.406536	0.588425	0.553911	0.236105	0.667513	0.67094	1.01821	0.235207	4.07116	0.512542	0.904139	0.940295	0.917164	0.511716	2.29087	1.37982	3.08655	0.197147	6.0725	1.23429	0.83496	1.37979
FvH4_2g37600	gnl|BL_ORD_ID|46956 sp|Q944A7|BSK1_ARATH Serine/threonine-protein kinase BSK1 OS=Arabidopsis thaliana OX=3702 GN=BSK1 PE=1 SV=1//0	24.6207	18.501	20.1388	75.8175	59.5634	67.8288	38.7268	35.5506	56.0837	25.7707	32.7086	28.3345	47.8496	37.6479	26.2091	34.5241	22.5373	29.3315	23.0869	22.8822	19.4436	32.146	20.7376	21.2195	20.735	19.9117	19.1734	19.1442	17.6187	25.6964	24.7291	22.5706	24.0712	19.6622	21.6993	21.0696	17.5998	19.2312	14.4847	19.0871	21.3522	15.2224
FvH4_2g37870	gnl|BL_ORD_ID|249418 sp|F4IME2|MSL8_ARATH Mechanosensitive ion channel protein 8 OS=Arabidopsis thaliana OX=3702 GN=MSL8 PE=2 SV=2//0	3.11229	5.99385	3.0695	8.44994	12.4063	11.6219	7.96206	7.42987	9.1091	3.79131	6.28279	4.60143	7.71389	8.0468	3.82319	4.36713	2.95618	4.97397	3.38249	4.62058	2.66855	4.27058	3.54088	6.59722	4.97034	5.94558	3.12646	5.08559	3.03418	4.45076	2.79033	5.24369	3.40856	3.06392	2.25923	5.83568	3.3533	4.55309	3.71931	4.74936	5.86731	4.62376
FvH4_2g38170	gnl|BL_ORD_ID|298375 sp|O65530|PEK14_ARATH Proline-rich receptor-like protein kinase PERK14 OS=Arabidopsis thaliana OX=3702 GN=PERK14 PE=2 SV=1//3.33466e-68	0.0993834	0.106552	0.0649041	0.018519	0.0939772	0.171774	0.158493	0.040314	0.240542	0.166182	0.0985787	0.0779041	0.0334546	0.0327641	1.61975	0.23078	0.80913	0.494888	0.616298	0.187619	0.666248	0.526002	0.414418	0.193469	0.883573	0.85766	1.305	0.308374	5.99635	0.198941	1.99623	0.747836	0.544221	1.30452	6.36036	1.21141	6.6826	0.992358	8.13526	1.03874	1.13318	2.24032
FvH4_2g38300	gnl|BL_ORD_ID|119845 sp|P35016|ENPL_CATRO Endoplasmin homolog OS=Catharanthus roseus OX=4058 GN=HSP90 PE=2 SV=1//0	91.9455	112.515	116.177	220.131	143.115	89.4044	188.392	238.346	123.082	398.761	269.007	131.293	217.501	280.932	241.477	262.036	432.328	332.389	331.016	246.923	191.942	212.991	228.09	179.938	384.661	192.345	161.736	172.661	280.671	118.837	214.641	206.774	214.234	323.455	278.582	222.377	271.636	182.484	137.117	170.52	196.866	125.085
FvH4_2g38320	gnl|BL_ORD_ID|471878 sp|A0A1P8B554|THLP1_ARATH Thaumatin-like protein 1 OS=Arabidopsis thaliana OX=3702 GN=TLP1 PE=2 SV=1//9.95998e-84	17.5299	7.85869	18.9115	34.6017	14.7011	15.1543	16.8488	29.8067	15.363	15.9336	24.4897	20.0215	58.1215	78.536	44.3827	58.3208	30.7778	35.2105	39.8654	33.8824	21.071	83.5169	25.2823	25.2794	30.8789	36.2837	20.2784	58.1059	113.429	43.8574	43.2867	52.9689	13.238	25.0293	67.7475	39.955	87.1103	27.2548	78.4265	20.6587	89.3979	26.5952
FvH4_2g38480	gnl|BL_ORD_ID|438164 sp|Q93X17|SNAK2_SOLTU Snakin-2 OS=Solanum tuberosum OX=4113 GN=SN2 PE=1 SV=1//1.98401e-29	251.711	190.113	89.6979	402.963	674.07	272.031	1785.29	981.022	991.665	1181.92	867.571	1011.75	466.635	272.806	490.61	456.121	1615.17	260.891	567.122	856.854	1075.72	384.799	1072.74	1147.98	840.037	779.518	612.629	268.346	1103.84	278.558	698.285	425.85	1122.11	1149.75	778.679	326.299	437.838	901.596	619.842	1158.92	217.145	1263.59
FvH4_2g38500	gnl|BL_ORD_ID|143117 sp|F4IQJ4|GASAB_ARATH Gibberellin-regulated protein 11 OS=Arabidopsis thaliana OX=3702 GN=GASA11 PE=3 SV=1//1.0257e-14	0.324319	0.410933	1.55001	3.88421	3.66897	1.94212	1.7691	2.59526	1.28448	0.793733	1.63771	1.41557	2.63999	2.99374	1.90723	2.87549	0.168028	3.29576	2.45728	2.77062	1.10685	4.36929	1.31139	1.15508	1.66012	0.822028	0.533121	1.08065	0.394616	6.10517	0.512843	2.0236	0.968706	1.30614	0.321034	3.07473	0.337299	1.38983	1.6402	0.283828	4.83963	2.95665
FvH4_2g38730	gnl|BL_ORD_ID|137651 sp|Q9C698|FPP6_ARATH Filament-like plant protein 6 OS=Arabidopsis thaliana OX=3702 GN=FPP6 PE=1 SV=1//0	18.9886	12.1215	25.5244	105.894	78.3522	87.8514	28.4118	67.1057	47.2139	25.2827	41.0504	28.2428	55.5015	73.282	31.9867	48.2683	8.28837	54.3271	25.8562	32.0035	13.6594	57.7271	21.7881	34.9941	18.739	29.1674	15.3306	49.2711	9.54459	36.7702	8.08409	29.6529	16.1472	13.6431	7.22935	42.7308	7.64729	22.1909	14.6863	14.1709	71.4464	22.035
FvH4_2g39130	gnl|BL_ORD_ID|153859 sp|Q3HRQ2|GLOX_VITPS Aldehyde oxidase GLOX OS=Vitis pseudoreticulata OX=231512 GN=GLOX PE=2 SV=1//2.42727e-153	0.0600649	0.225391	0.2231	1.42983	0.139154	0.100932	0.398125	0.127915	0.617855	0.19334	0.312787	0.20599	0.636903	0.155939	0.353225	0.469396	0.363708	2.12979	0.990784	0.308679	0.869083	0.834494	0.667904	0.025578	0.845517	0.534963	4.86479	0.30577	1.69718	0.490961	0.0652989	5.00938	0.0822285	0.591316	1.68177	0.882647	2.40505	1.29366	2.2555	0.144556	0.655791	0.398607
FvH4_2g39410	gnl|BL_ORD_ID|41285 sp|Q9FWS6|BBD1_ARATH Bifunctional nuclease 1 OS=Arabidopsis thaliana OX=3702 GN=BBD1 PE=2 SV=1//4.52948e-158	264.079	255.519	145.183	154.666	156.819	179.971	302.833	324.728	204.722	426.975	274.422	329.386	321.59	366.818	392.945	309.19	439.363	197.35	412.126	424.712	520.875	253.771	462.297	375.845	413.72	525.405	436.258	403.84	526.609	336.549	585.318	575.673	515.96	597.365	463.06	349.997	457.524	603.464	484.191	649.697	370.79	598.717
FvH4_2g39660	gnl|BL_ORD_ID|338236 sp|Q1A173|RADL6_ARATH Protein RADIALIS-like 6 OS=Arabidopsis thaliana OX=3702 GN=RL6 PE=2 SV=1//1.06546e-35	8.69016	8.24784	13.5136	22.2523	23.056	11.6344	8.15054	39.5922	11.4217	30.8904	32.4773	20.8129	36.3384	39.4102	45.617	19.9505	13.5485	13.9984	26.2822	24.7876	27.521	15.724	36.6331	13.0432	30.9253	34.6443	46.9045	31.523	20.7624	39.8134	35.4149	45.6489	23.2085	21.68	16.1769	16.6801	26.2514	40.4669	20.0114	24.8914	11.746	29.6755
FvH4_2g39880	gnl|BL_ORD_ID|110210 sp|Q9M069|E137_ARATH Glucan endo-1,3-beta-glucosidase 7 OS=Arabidopsis thaliana OX=3702 GN=At4g34480 PE=1 SV=2//0	0.397876	0.53666	2.03891	4.93867	3.95894	3.50253	0.591023	3.06129	0.652352	0.886351	2.04966	1.07399	7.15249	10.3222	1.17745	3.72317	0.0548593	8.45396	1.58226	1.80915	0.160611	8.38082	0.535194	0.634002	2.32019	1.19281	0.270757	2.85741	0.343567	5.9948	0.22325	1.59793	0.679398	0.379058	0.179681	6.5464	0.461473	0.563293	0.999615	0.0247111	18.4198	1.07888
FvH4_3g00120	gnl|BL_ORD_ID|145221 sp|Q93ZX7|GAUT4_ARATH Probable galacturonosyltransferase 4 OS=Arabidopsis thaliana OX=3702 GN=GAUT4 PE=2 SV=1//0	32.9672	21.3646	49.9746	99.7894	83.6246	70.196	51.3275	87.4477	55.1224	42.3393	84.2375	57.9429	94.3043	109.341	47.6487	98.1984	20.4137	74.9744	56.911	56.7959	31.857	103.593	36.0645	51.7029	43.6761	51.0494	30.4438	80.5065	27.7337	68.689	29.1614	61.8783	28.8342	32.6333	23.8005	68.7315	23.7435	48.3934	32.7956	30.0651	98.2874	39.6846
FvH4_3g00240	gnl|BL_ORD_ID|137655 sp|P49351|FPPS1_LUPAL Farnesyl pyrophosphate synthase 1 OS=Lupinus albus OX=3870 GN=FPS1 PE=2 SV=1//0	60.2758	67.5458	82.8593	99.4798	99.63	98.8195	95.9153	113.692	60.7422	188.994	104.629	84.8896	67.0433	55.3889	483.615	95.893	218.49	247.496	111.58	110.017	133.714	86.5781	122.913	124.73	131.31	114.277	141.651	98.3352	373.995	119.894	228.978	78.18	175.07	135.966	269.198	228.58	479.316	81.614	311.614	143.016	102.254	226.547
FvH4_3g00300	gnl|BL_ORD_ID|14249 sp|Q9SIE0|ALKB2_ARATH DNA oxidative demethylase ALKBH2 OS=Arabidopsis thaliana OX=3702 GN=ALKBH2 PE=2 SV=2//4.8864e-105	9.7824	7.20975	10.4837	26.5094	24.105	26.2239	20.8207	17.4463	15.3579	18.4468	11.5997	10.2182	12.3922	12.0701	16.9811	14.9625	25.828	17.202	11.0775	12.2707	15.8593	15.4914	14.2683	16.193	17.5952	15.4372	11.4494	10.2211	25.4031	14.604	21.0947	11.9813	12.9042	13.9005	25.3193	17.6549	18.3359	14.4064	24.3006	15.2711	15.2683	15.986
FvH4_3g00340	gnl|BL_ORD_ID|279313 sp|Q94B74|NUDT2_ARATH Nudix hydrolase 2 OS=Arabidopsis thaliana OX=3702 GN=NUDT2 PE=1 SV=1//7.04426e-107	0.556425	1.17324	0.31796	0.120964	0.36831	0.822809	0.465867	0.289659	0.87538	0.238806	0.600979	0.534305	0.262226	0.107006	4.14476	0.718927	1.34772	1.3822	1.32039	0.980405	0.899385	1.51747	1.54682	0.473896	1.26421	0.890598	1.67688	0.15107	5.87513	0.606417	3.19931	3.52297	3.18239	1.52161	7.47237	2.67278	6.00189	1.38684	14.8582	1.64266	1.08932	12.4727
FvH4_3g00570	gnl|BL_ORD_ID|110200 sp|O65399|E131_ARATH Glucan endo-1,3-beta-glucosidase 1 OS=Arabidopsis thaliana OX=3702 GN=At1g11820 PE=1 SV=3//1.24871e-20	0.737637	1.08221	2.21848	7.39339	5.70491	3.86208	0.704267	1.59844	0.704737	2.18121	6.42453	2.60958	12.3041	11.871	1.46117	4.70868	0.885018	7.88623	1.3482	4.95937	0.303639	8.09064	0.377738	2.11615	5.2349	1.50336	0.584998	2.95134	0.0577354	6.528	1.06922	2.29281	1.41729	0.828095	0.603897	5.22651	1.26899	0.946596	0.323966	0.52323	10.816	0.973306
FvH4_3g00760	gnl|BL_ORD_ID|193906 sp|O23492|INT4_ARATH Inositol transporter 4 OS=Arabidopsis thaliana OX=3702 GN=INT4 PE=1 SV=1//0	0.783474	1.54409	1.55379	8.4761	4.91143	2.86541	5.19305	3.61508	2.91413	4.15368	7.87987	5.75309	2.28052	1.54215	7.41248	2.08892	2.65934	4.87474	5.62155	3.95867	2.61326	2.45445	2.22604	2.08031	3.77299	2.7305	2.0139	4.44197	2.57015	1.59651	2.60534	2.75856	2.77606	3.25156	3.35143	1.66033	5.93148	2.17249	1.89084	2.17394	1.9433	2.54869
FvH4_3g00840	gnl|BL_ORD_ID|512101 sp|Q38910|XTH23_ARATH Probable xyloglucan endotransglucosylase/hydrolase protein 23 OS=Arabidopsis thaliana OX=3702 GN=XTH23 PE=2 SV=1//2.42024e-129	0.0631683	0.176085	0.31765	44.1967	56.2796	50.1355	6.80489	4.68144	15.2277	5.07214	6.15499	3.10218	5.06079	24.2131	0.728092	8.2301	0.701999	0.956673	0.89939	1.94776	0.454523	4.7391	0.193164	0.731669	0.748802	1.36982	0.152295	0.960416	0.225457	2.8521	0.457818	1.37124	0.668756	0.165831	1.08085	3.56928	1.67244	0.205359	1.26509	0.291888	1.29373	0.242205
FvH4_3g00850	gnl|BL_ORD_ID|512101 sp|Q38910|XTH23_ARATH Probable xyloglucan endotransglucosylase/hydrolase protein 23 OS=Arabidopsis thaliana OX=3702 GN=XTH23 PE=2 SV=1//1.28719e-148	0.425662	0.792635	1.17778	157.391	205.889	293.791	43.1414	36.8323	135.586	49.0628	40.703	15.7657	30.6181	68.4253	13.4646	32.6904	18.8324	14.7296	9.25811	19.0133	7.84978	19.7473	4.17272	5.72412	7.83431	22.9029	2.90318	8.39387	4.39782	14.1962	14.9705	16.3419	8.71025	4.77861	12.1621	14.8252	35.296	5.49885	7.91413	4.57217	7.72597	3.17171
FvH4_3g01490	gnl|BL_ORD_ID|225446 sp|Q6UD73|LYK3_MEDTR LysM domain receptor-like kinase 3 OS=Medicago truncatula OX=3880 GN=LYK3 PE=1 SV=1//0	0.394769	1.10514	0.601558	0.772389	0.362925	0.751814	0.749792	0.233529	0.291951	0.487743	0.723321	0.481365	0.69766	0.797137	0.709355	0.781544	0.953044	0.487681	0.875856	1.51351	1.30362	1.40501	1.24985	1.25147	1.70611	1.90236	1.27232	2.21804	1.66339	0.597552	3.41745	2.11788	1.60129	2.98673	1.63751	1.58022	3.19005	3.06586	2.16564	4.13811	2.04771	1.56864
FvH4_3g01790	gnl|BL_ORD_ID|129123 sp|O65451|FB333_ARATH Probable F-box protein At4g22030 OS=Arabidopsis thaliana OX=3702 GN=At4g22030 PE=4 SV=1//1.47774e-99	0.254923	0.273311	0.963673	0.690606	1.63547	1.08081	0.601994	0.863051	0.996692	0.390195	1.11193	1.61399	0.34655	0.316771	1.84508	1.0298	1.06167	2.87553	0.680973	0.345513	1.80974	1.93734	1.11751	0.634636	1.94678	3.18925	1.68424	1.30438	7.23218	1.92341	3.92254	1.00159	0.715871	1.67308	9.60835	2.71426	4.87131	0.669373	15.3816	1.6612	1.68324	3.904
FvH4_3g01810	gnl|BL_ORD_ID|129123 sp|O65451|FB333_ARATH Probable F-box protein At4g22030 OS=Arabidopsis thaliana OX=3702 GN=At4g22030 PE=4 SV=1//3.80108e-114	0.019472	0.125259	0.11127	0.304785	0.541335	1.15176	0.135858	0.304097	0.0942577	0.455835	0.473201	0.427381	0.0688242	0.134807	1.55733	0.316513	1.24843	0.561714	0.20286	0.486045	0.21321	0.360704	0.622503	0.0995033	0.779025	2.50336	0.645502	0.502234	0.752898	0.424429	0.84675	0.248643	1.63496	1.78914	4.14958	0.443053	2.32311	0.727985	2.1665	0.26243	0.293236	1.17735
FvH4_3g02740	gnl|BL_ORD_ID|78344 sp|Q9M0X5|CRK25_ARATH Cysteine-rich receptor-like protein kinase 25 OS=Arabidopsis thaliana OX=3702 GN=CRK25 PE=3 SV=1//3.0322e-138	3.13424	3.41727	2.30349	7.25525	3.95895	4.37722	4.99276	3.32738	2.63579	11.2106	4.5455	3.09923	2.32679	0.923045	16.3293	2.78195	7.13686	10.4191	7.96511	8.51124	6.03666	3.61786	6.39355	3.13511	9.21891	6.51494	8.34842	5.46797	9.55447	2.77801	7.0978	6.30456	8.00255	13.1666	13.3136	6.84348	22.0573	5.89722	9.39604	6.11867	4.57408	5.8203
FvH4_3g02760	-//-	1.04642	0.0160272	0.0427115	9.17425	3.65125	0	2.28417	0	1.2573	3.03582	5.26759	4.13208	0.193736	0	4.07025	0.00934582	0.0106493	6.93569	6.6578	8.29695	0.0233834	0	0	0	3.98712	0	1.66689	12.4195	0.0111156	1.29172	0.0325031	5.11815	0	5.94796	0.0232532	0.481862	10.5787	0.0121496	0.0207906	0.0143908	0.0225121	0
FvH4_3g03900	gnl|BL_ORD_ID|445986 sp|Q41144|STC_RICCO Sugar carrier protein C OS=Ricinus communis OX=3988 GN=STC PE=2 SV=1//0	95.5119	173.021	127.814	534.296	526.067	1305.82	317.715	329.62	438.774	512.038	225.586	167.696	199.515	157.151	447.476	177.266	496.031	260.312	292.31	262.936	360.301	191.387	282.412	307.484	312.143	264.404	277.212	174.374	378.664	140.629	291.42	208.57	316.604	410.285	387.967	288.347	363.989	252.491	211.095	306.02	208.187	235.453
FvH4_3g04360	gnl|BL_ORD_ID|118214 sp|Q9SXA6|ENDO1_ARATH Endonuclease 1 OS=Arabidopsis thaliana OX=3702 GN=ENDO1 PE=1 SV=1//1.01251e-144	2.05367	0.989803	1.67956	6.09477	5.28782	2.00093	0.94648	10.887	2.25728	1.54372	3.98998	0.904601	10.2999	21.2181	3.83364	19.3649	2.79177	25.2054	13.1185	6.00319	3.53658	23.2387	4.94959	4.33256	4.55061	5.19468	1.87376	24.0422	7.81738	10.9416	2.94952	5.83422	2.16663	7.11016	1.23091	20.6132	3.75666	10.3822	9.11889	12.7326	20.5139	9.05801
FvH4_3g04650	gnl|BL_ORD_ID|64499 sp|O80386|CIP7_ARATH COP1-interacting protein 7 OS=Arabidopsis thaliana OX=3702 GN=CIP7 PE=1 SV=1//5.53834e-97	16.3662	23.9806	21.5698	55.3374	63.8158	78.0032	45.1815	45.5488	51.0108	35.0523	41.0285	33.119	42.4073	34.8824	35.952	33.7435	37.6478	37.6483	31.1079	32.68	38.9907	32.2524	31.0573	35.015	36.2988	42.0258	28.5003	34.0586	37.639	28.5079	38.445	40.3612	34.7679	35.4424	33.366	35.0928	33.188	36.4331	29.7356	36.237	30.4935	33.6445
FvH4_3g04670	gnl|BL_ORD_ID|313431 sp|P43309|PPO_MALDO Polyphenol oxidase, chloroplastic OS=Malus domestica OX=3750 PE=2 SV=1//0	25.1001	16.2184	27.9497	17.5757	58.595	29.694	56.7008	67.6322	30.8669	9.24663	66.6023	14.7373	24.143	12.4607	68.2186	26.6557	61.9842	38.419	36.1402	46.7676	45.9884	40.9954	31.4227	103.283	53.6092	69.9032	25.7702	20.9537	333.072	7.76344	73.9842	32.5294	40.6513	91.1229	595.522	40.5812	469.116	62.4521	640.044	57.0095	94.8564	112.163
FvH4_3g05370	gnl|BL_ORD_ID|472497 sp|Q8LBM2|TIF5A_ARATH Protein TIFY 5A OS=Arabidopsis thaliana OX=3702 GN=TIFY5A PE=1 SV=1//3.71253e-18	0.50536	0.057033	0.303979	1.21428	2.60565	1.28721	0.519613	1.66154	0.708136	0.653784	1.78522	0.656757	0.846098	2.11762	2.90932	0.731658	0.833706	1.18289	0.692745	0.742025	0.24963	4.96813	1.07213	0.724892	0.551763	3.25469	0.400786	0.68603	1.18665	15.9432	0.771083	1.01891	1.11665	1.09102	2.68927	2.3199	2.04307	1.21057	7.47235	2.45807	12.5772	3.02029
FvH4_3g05900	-//-	8.77264	5.05542	6.64221	63.5075	54.8743	82.8469	13.7717	27.7121	15.6592	37.2225	15.7354	6.7692	9.68972	17.7141	42.5613	20.5669	40.3091	35.0603	24.1812	34.7786	22.1273	25.7302	25.9115	17.558	20.1484	57.9201	14.0451	13.8441	26.4185	22.5362	23.8427	17.5032	26.021	31.8464	57.6541	16.426	26.8825	20.142	31.4171	29.3468	22.2936	24.5807
FvH4_3g06840	gnl|BL_ORD_ID|526918 sp|C0LGN2|Y3148_ARATH Probable leucine-rich repeat receptor-like serine/threonine-protein kinase At3g14840 OS=Arabidopsis thaliana OX=3702 GN=LRR-RLK PE=1 SV=1//0	7.48576	13.5505	16.3269	18.671	15.0942	16.5344	15.1804	27.3374	9.23014	28.4041	21.5544	14.3608	19.9543	12.7727	67.1923	22.4144	41.6949	39.5761	23.7618	25.574	34.8849	16.6515	33.7989	23.5874	29.1914	31.6755	26.9905	17.0326	56.2507	17.2895	44.5301	30.7569	33.3405	38.5869	51.1949	36.1213	53.7309	30.5292	44.0233	29.7914	19.491	45.3149
FvH4_3g07070	gnl|BL_ORD_ID|431855 sp|F4I340|SEI2_ARATH Seipin-2 OS=Arabidopsis thaliana OX=3702 GN=SEI2 PE=2 SV=1//2.86741e-111	3.9338	3.27076	3.52588	8.21283	6.34646	4.23986	7.1537	8.28793	5.49617	7.50409	6.99431	5.47498	7.24258	7.02692	12.855	6.71124	9.57545	11.9793	9.18024	10.2049	9.27487	7.64826	8.0025	9.35751	10.4003	7.85191	5.9103	8.76535	10.2164	6.26748	10.5398	8.07298	6.32216	15.2235	10.6147	8.06783	12.727	8.35182	8.77283	8.7221	8.56657	8.4905
FvH4_3g07300	gnl|BL_ORD_ID|295350 sp|Q52K95|PCP14_ARATH Precursor of CEP14 OS=Arabidopsis thaliana OX=3702 GN=CEP14 PE=2 SV=1//1.03709e-13	21.1684	46.6416	17.4302	20.7629	34.6434	26.3282	70.8232	61.5272	30.8618	108.572	33.0799	17.263	36.5264	11.6357	235.052	53.666	242.467	63.2087	115.91	72.932	107.158	193.491	109.816	27.256	156.091	425.089	86.022	39.9366	325.958	52.2909	273.136	71.0349	103.443	105.975	414.189	76.4828	397.989	64.6184	220.456	86.6469	96.1367	121.306
FvH4_3g07470	gnl|BL_ORD_ID|532198 sp|C0LGU5|Y5457_ARATH Probable LRR receptor-like serine/threonine-protein kinase At5g45780 OS=Arabidopsis thaliana OX=3702 GN=At5g45780 PE=2 SV=1//0	0.466057	0.218608	0.510449	2.43165	2.28799	1.17474	0.636796	1.94369	0.987015	1.12512	1.6517	1.06555	1.32698	2.3079	1.22192	2.23385	1.17587	2.06569	1.23071	1.25458	1.54916	2.32322	1.86243	1.45542	1.58259	1.57914	0.760792	1.91121	1.37175	2.07103	0.942967	1.42581	1.11655	1.54531	1.76708	1.71216	1.34882	1.97284	1.91754	1.19642	1.85698	2.37693
FvH4_3g07520	gnl|BL_ORD_ID|285318 sp|F4HZX7|OFUT8_ARATH O-fucosyltransferase 8 OS=Arabidopsis thaliana OX=3702 GN=OFUT8 PE=2 SV=1//0	0.320099	0.134824	0.783924	4.08581	3.98033	2.99682	0.0478577	2.32098	0.71941	0.187336	1.20388	0.705706	1.53547	3.02074	0.699183	1.34367	0.211745	1.23669	0.813851	1.24216	0.178824	2.02948	0.572048	0.739974	0.321853	0.655183	0.13781	1.55192	0.425029	1.7087	0.182282	0.43794	0.187806	0.0375149	0.124479	1.73413	0.280256	0.427404	0.953973	0.0660318	2.92673	0.404621
FvH4_3g07630	gnl|BL_ORD_ID|64517 sp|Q9LWM4|CIPK5_ORYSJ CBL-interacting protein kinase 5 OS=Oryza sativa subsp. japonica OX=39947 GN=CIPK5 PE=2 SV=1//0	3.90713	2.47879	3.19537	7.97181	3.34547	2.14433	7.30278	4.2494	4.46802	24.083	13.0872	11.5308	12.4584	10.8157	16.2313	13.4011	2.3748	6.11805	13.5993	19.2633	7.31712	6.58473	7.17459	8.2122	2.49636	7.66204	6.53554	10.1213	2.47877	6.16681	0.961228	6.12197	3.5986	2.91128	1.42182	5.64122	0.497952	2.44717	6.82983	1.89788	0.512816	7.03062
FvH4_3g08200	gnl|BL_ORD_ID|264671 sp|Q6K3R5|NCL2_ORYSJ Sodium/calcium exchanger NCL2 OS=Oryza sativa subsp. japonica OX=39947 GN=NCL2 PE=2 SV=2//9.2387e-113	0.0213328	0.240152	0.134093	0.13913	0.127086	0.0716947	0.133957	0.0605741	0.0903571	0.599275	0.135777	0.0585278	0.0251337	0.14769	1.8316	0.360097	0.790248	2.91029	0.814901	1.00234	0.6507	0.362243	1.36398	0.308868	0.948301	0.561735	0.835768	0.231675	3.66422	0.265708	1.63888	1.05557	1.0903	2.06513	3.23538	1.35505	3.76538	0.710863	3.35262	1.84827	0.514013	1.46289
FvH4_3g08290	gnl|BL_ORD_ID|325541 sp|O04681|PTI5_SOLLC Pathogenesis-related genes transcriptional activator PTI5 OS=Solanum lycopersicum OX=4081 GN=PTI5 PE=2 SV=1//3.74967e-45	8.57628	19.169	8.3064	15.4212	14.5609	15.8282	22.0418	18.161	15.0697	55.183	11.5507	2.52577	5.30907	2.45997	129.307	12.844	65.5831	33.4878	39.7943	26.1813	40.852	40.0165	38.7928	11.2246	47.7446	57.9399	35.7025	11.2477	151.681	13.8807	75.5019	25.9088	51.4741	43.5666	123.079	36.29	112.606	22.2893	81.4049	51.8687	23.2768	43.5165
FvH4_3g08400	gnl|BL_ORD_ID|286015 sp|Q1L9A2|OPA3_DANRE Optic atrophy 3 protein homolog OS=Danio rerio OX=7955 GN=opa3 PE=3 SV=1//3.83084e-11	7.8737	7.50658	9.13704	26.0706	20.2377	20.7786	12.1365	14.1711	14.6886	12.307	11.9712	9.47163	11.5601	14.3126	14.703	12.0867	11.3907	16.1906	9.29656	13.5531	9.47402	12.3041	12.2911	10.1517	10.949	8.96867	9.34545	10.8859	9.29539	12.3342	10.6054	9.74479	9.99411	9.10287	11.5316	13.0001	13.2641	9.33315	11.7929	9.37556	14.4477	10.8255
FvH4_3g08410	gnl|BL_ORD_ID|391223 sp|B6VJS4|ROMT_VITVI Trans-resveratrol di-O-methyltransferase OS=Vitis vinifera OX=29760 GN=ROMT PE=1 SV=2//2.24134e-132	0.132186	0.384671	0.0863264	0.517259	0.374986	0.380784	0.421611	0.18767	0.18282	0.90623	0.437052	0.36266	0.0889932	0.0435782	1.31039	0.306951	2.20619	1.8839	0.983656	0.97045	1.35876	0.757915	0.944916	0.289492	1.00732	1.90123	1.45118	0.281982	7.4981	0.470407	1.83394	1.86877	1.9992	2.07591	8.04843	1.79028	7.28344	1.04364	7.61629	1.38158	1.33657	2.33925
FvH4_3g08420	-//-	0	0.0222084	0.0236736	0.243171	0.246801	0.0835389	0.317955	0.0882265	0.200542	0.751618	0.359563	0.0284153	0	0.0717036	1.33996	0.388506	0.767333	0.846526	0.431602	0.456223	0.486024	0.479644	0.921343	0.141135	0.951496	0.481276	0.717895	0.365555	4.03545	0.322504	0.690589	0.529011	1.05868	0.917654	4.22097	1.06046	3.65619	0.774426	8.06648	1.19645	0.686274	1.68012
FvH4_3g08540	gnl|BL_ORD_ID|100632 sp|Q8L928|DMP4_ARATH Protein DMP4 OS=Arabidopsis thaliana OX=3702 GN=DMP4 PE=2 SV=1//3.96116e-89	8.21663	5.87288	3.44319	12.5038	9.3754	4.94427	4.91384	29.2748	9.75412	5.58729	11.1385	3.00571	26.8753	66.772	7.45504	84.8813	23.525	47.4995	46.6051	27.8634	17.2593	82.2643	20.9382	18.0613	30.4956	25.6965	7.48761	78.2914	67.3807	49.2213	27.0531	28.6658	9.07023	49.4967	7.36433	74.4114	21.5497	50.3078	67.4768	87.9878	64.2255	33.5244
FvH4_3g09040	gnl|BL_ORD_ID|12041 sp|Q9FZA2|AGP31_ARATH Non-classical arabinogalactan protein 31 OS=Arabidopsis thaliana OX=3702 GN=AGP31 PE=1 SV=1//1.7172e-31	4.66799	9.53547	12.5491	39.0698	21.8864	31.186	5.87229	10.0665	10.3352	9.62379	17.4743	12.4188	41.7894	28.6651	5.38625	15.653	1.10846	28.3514	7.15346	18.3294	1.13399	22.4639	2.1382	5.90321	17.0301	6.51835	2.37127	12.0496	0.867745	13.1314	1.43528	10.0191	3.0984	3.85855	0.715109	15.6234	1.93615	4.28249	2.16405	1.0213	25.8821	2.42504
FvH4_3g09340	gnl|BL_ORD_ID|171647 sp|Q9SCW4|HFB2A_ARATH Heat stress transcription factor B-2a OS=Arabidopsis thaliana OX=3702 GN=HSFB2A PE=2 SV=1//1.68064e-31	0.899105	2.18745	1.48206	1.21787	1.55651	1.55733	1.97845	2.33206	1.56933	2.44884	1.62072	1.1385	1.14079	0.698276	6.34486	1.83765	3.79376	5.46583	3.33246	3.3258	3.46191	2.50897	5.07099	1.26643	4.43231	5.14213	4.48126	1.54915	8.17686	1.02296	3.88474	4.08456	6.46995	5.36187	17.5628	4.78657	11.9815	4.66551	11.3984	4.56071	3.72349	4.89575
FvH4_3g09490	gnl|BL_ORD_ID|40804 sp|Q9LYP4|BAG3_ARATH BAG family molecular chaperone regulator 3 OS=Arabidopsis thaliana OX=3702 GN=BAG3 PE=1 SV=1//3.40998e-61	11.3128	5.01155	28.7536	96.0426	83.514	48.6336	33.2165	46.901	35.7709	17.7243	53.7292	31.7647	40.5406	66.2864	14.0447	47.4943	1.87484	43.6021	27.2135	23.6183	5.68352	65.3665	7.45269	14.3854	15.8315	10.6475	8.19769	27.7016	2.48267	49.0476	3.18852	14.013	4.26613	5.44604	0.947069	35.043	2.79257	9.64135	9.28718	4.878	68.6185	5.7059
FvH4_3g10630	gnl|BL_ORD_ID|149753 sp|Q6K5Q0|GL21_ORYSJ Putative germin-like protein 2-1 OS=Oryza sativa subsp. japonica OX=39947 GN=Os02g0491600 PE=3 SV=1//1.49445e-87	0.0783763	0.14005	0.179147	2.14687	1.03758	0.737534	0.145824	0.370914	0.126465	0.825647	0.362794	0.322545	2.1854	2.95421	1.19836	0.751327	0	2.10393	1.0887	1.84129	0	1.3712	0.181567	0.178004	1.20006	0.323734	0.157466	0.922101	0.271966	2.60322	0.227216	0.750606	0.143062	0.600121	0	1.04027	0.256184	0.721932	0.145339	0.1509	1.65242	0.423806
FvH4_3g10860	gnl|BL_ORD_ID|41299 sp|Q9SVG5|BBE18_ARATH Berberine bridge enzyme-like 18 OS=Arabidopsis thaliana OX=3702 GN=At4g20820 PE=3 SV=1//1.03623e-172	0.458608	1.78025	1.33743	17.5539	7.11802	20.4086	7.48079	4.28831	8.89903	9.6438	1.64703	1.45346	2.55255	2.18966	10.0438	1.75983	3.22197	16.2328	3.21265	2.36843	1.80578	2.27032	2.00027	1.02361	7.31098	2.79243	2.16845	0.83724	3.85691	1.52652	2.63612	1.56499	3.81028	4.87807	6.14974	4.4678	10.8292	1.56804	9.01749	1.6746	3.0245	1.25935
FvH4_3g10950	gnl|BL_ORD_ID|41299 sp|Q9SVG5|BBE18_ARATH Berberine bridge enzyme-like 18 OS=Arabidopsis thaliana OX=3702 GN=At4g20820 PE=3 SV=1//1.73482e-165	9.77309	10.6137	10.1934	40.5123	48.6119	51.6169	32.7919	38.9765	21.2237	61.8795	21.3199	12.8642	14.5886	11.003	63.2759	29.324	72.348	39.9739	36.3002	29.559	27.433	33.0538	45.9182	19.4485	55.6525	69.174	26.4265	23.7433	82.5708	19.3277	74.4761	22.6166	30.5977	48.0283	79.4792	51.6946	98.0052	29.9213	55.9524	40.2209	29.5782	36.8944
FvH4_3g10960	gnl|BL_ORD_ID|41301 sp|Q9SVG3|BBE21_ARATH Berberine bridge enzyme-like 21 OS=Arabidopsis thaliana OX=3702 GN=At4g20840 PE=2 SV=1//0	33.0567	32.0634	24.4768	56.6205	50.0283	54.0355	45.9763	48.915	30.9892	112.226	43.085	24.4829	31.3035	18.8206	101.744	39.6642	131.609	46.2247	61.6283	50.7251	55.7378	40.9671	68.2958	36.1901	74.8298	61.5155	48.5948	32.1707	122.992	25.2259	108.115	35.919	52.6339	90.3463	128.936	66.8284	124.943	47.8554	76.7106	63.4359	39.0771	57.4695
FvH4_3g11300	gnl|BL_ORD_ID|41310 sp|Q9SA85|BBE8_ARATH Berberine bridge enzyme-like 8 OS=Arabidopsis thaliana OX=3702 GN=At1g30700 PE=2 SV=1//0	8.38074	4.44253	10.9133	36.818	16.8072	13.3395	8.34711	41.5563	10.2175	24.6698	17.6121	10.3853	22.2256	40.6758	51.7766	34.9625	29.4741	41.9038	25.5874	26.5552	18.6893	41.0482	26.8921	23.8543	22.1589	27.7481	23.9423	30.0917	57.2666	28.4974	25.6509	25.9335	19.648	24.6135	62.8555	28.5917	50.1283	28.0306	90.863	22.2241	44.2199	34.7346
FvH4_3g11580	gnl|BL_ORD_ID|48745 sp|I7C6E8|C7A52_PANGI Beta-amyrin 28-oxidase OS=Panax ginseng OX=4054 PE=2 SV=1//1.23164e-150	81.4977	183.533	143.857	156.094	154.27	177.147	183.56	214.818	105.768	374.071	174.33	119.241	104.582	86.7622	665.961	177.564	514.909	328.977	285.29	246.788	299.586	241.571	305.305	198.913	341.058	316.68	294.168	181.797	1055	190.799	528.529	216.515	335.905	376.784	831.375	430.181	962.159	222.131	797.541	385.402	215.114	452.897
FvH4_3g11650	gnl|BL_ORD_ID|306801 sp|Q9SV43|PLP7_ARATH Patatin-like protein 7 OS=Arabidopsis thaliana OX=3702 GN=PLP7 PE=2 SV=1//1.09269e-113	17.8056	29.7382	25.6377	65.6741	124.696	75.469	109.285	19.6537	75.1004	33.768	47.9551	82.0961	42.9051	18.8638	7.92278	40.8832	16.2448	10.4013	33.2914	23.1976	12.8963	27.0917	10.1626	41.5423	24.2055	15.3243	14.6959	23.2169	8.63008	18.1894	25.0685	24.7686	4.87632	12.5207	5.36838	28.6234	14.5814	11.4276	7.82199	6.02945	20.1732	2.43168
FvH4_3g11860	gnl|BL_ORD_ID|260413 sp|Q9SK55|NAC42_ARATH Transcription factor JUNGBRUNNEN 1 OS=Arabidopsis thaliana OX=3702 GN=JUB1 PE=1 SV=1//2.48738e-78	5.45375	7.50992	5.00581	5.62428	8.9572	8.22506	13.3893	6.96863	7.21871	22.7015	9.94012	4.27839	3.95568	1.37656	26.3391	6.54217	39.6528	7.49756	19.8269	12.9126	15.6222	11.8391	19.046	17.1569	25.7334	17.159	20.8529	9.74023	62.7296	6.07642	35.2527	9.902	30.6734	21.448	49.9989	19.26	48.2147	18.0902	56.7924	27.2023	9.00863	19.2273
FvH4_3g11980	gnl|BL_ORD_ID|11970 sp|Q9SHF3|AGO2_ARATH Protein argonaute 2 OS=Arabidopsis thaliana OX=3702 GN=AGO2 PE=1 SV=1//0	4.95848	6.48632	7.06296	16.273	19.6162	13.0303	9.85425	16.2038	13.5757	12.9444	12.1787	5.66168	11.3859	19.4577	13.8571	15.8613	10.494	12.8756	16.3407	12.6296	8.90942	14.059	8.36899	8.4707	13.5914	12.7297	5.80519	14.5319	12.8131	9.30673	8.27705	15.6329	6.95305	9.42842	12.6601	14.1439	13.0889	10.0103	10.5151	8.94831	17.6774	10.3823
FvH4_3g11990	gnl|BL_ORD_ID|285286 sp|Q9MA87|OFT23_ARATH O-fucosyltransferase 23 OS=Arabidopsis thaliana OX=3702 GN=OFUT23 PE=2 SV=1//0	16.8702	11.452	18.658	41.6529	41.2096	36.7719	15.7343	40.5573	23.4115	15.4726	27.3	26.9115	33.7732	44.5014	26.5819	35.1308	16.8058	34.4107	27.0788	28.369	27.047	33.5321	22.2619	25.5525	27.7302	30.7129	15.7783	40.174	17.3943	34.6289	23.6463	29.8119	16.5603	20.6128	20.7739	27.3644	18.0235	32.432	27.1637	20.9707	43.5415	28.5295
FvH4_3g12110	gnl|BL_ORD_ID|69307 sp|O65717|CNGC1_ARATH Cyclic nucleotide-gated ion channel 1 OS=Arabidopsis thaliana OX=3702 GN=CNGC1 PE=1 SV=1//3.53426e-21	0.0467677	0.190537	0.117589	0.48802	0.767723	0.829889	0.0522084	0.504626	0.0792357	0.0328447	0.443788	0.410592	1.19017	0.820242	0.209021	0.584769	0.0133266	1.13551	0.0812046	0.521888	0.014631	0.736387	0.104009	0.302716	0.45737	0.188345	0.0563769	0.419018	0.0139101	0.451445	0.094907	0.194087	0.119513	0.092082	0.0872973	0.744886	0.198727	0.0760205	0.0780523	0	1.54944	0.124145
FvH4_3g12190	-//-	24.6557	55.7643	46.8055	39.8992	32.4264	69.89	32.6333	24.0248	36.0957	43.6672	22.5211	15.106	10.6349	6.07342	83.8465	19.8597	79.5985	82.1912	61.1696	52.1679	79.373	52.886	71.9104	36.7675	92.9082	112.068	92.9845	16.4218	124.385	21.5298	95.1031	65.6645	108.214	93.1814	214.241	56.7742	168.614	64.9948	141.85	96.3188	43.0402	86.2709
FvH4_3g12720	-//-	58.7914	105.465	56.8691	104.067	141.351	110.91	125.734	163.719	65.3663	214.934	91.2777	48.0258	47.821	49.5297	332.448	68.148	289.944	181.442	146.826	173.262	164.344	134.465	228.432	75.5526	219.233	330.5	143.812	75.6914	234.083	80.2412	228.414	148.442	199.605	172.272	362.819	143.675	335.439	137.509	163.047	175.832	146.562	132.829
FvH4_3g13300	gnl|BL_ORD_ID|1291 sp|P05100|3MG1_ECOLI DNA-3-methyladenine glycosylase 1 OS=Escherichia coli (strain K12) OX=83333 GN=tag PE=1 SV=1//6.78536e-40	52.5211	28.1871	97.972	249.821	210.391	215.748	90.565	176.166	94.0931	76.5165	158.824	109.186	167.659	168.507	103.672	155.3	25.3952	179.051	91.9891	109.955	80.1578	134.972	69.8219	99.904	71.5242	93.6827	68.1432	115.211	41.5158	171.98	43.3808	131.832	74.1928	48.1955	20.8318	129.934	34.6219	93.301	91.4197	45.4938	119.32	93.6874
FvH4_3g13860	-//-	3.06413	5.48691	5.25285	20.9193	28.6971	52.6725	14.8287	12.8194	16.371	5.18903	7.69531	3.13013	7.18176	2.06869	13.6103	3.95357	9.19576	16.0641	7.41457	8.0888	13.4612	6.28999	6.47917	10.3276	7.72818	10.0477	6.23804	3.23031	7.56235	1.37028	6.99303	7.3883	19.9921	12.141	26.5189	6.42802	7.56494	8.95469	11.8779	9.03749	5.84162	11.1527
FvH4_3g13870	-//-	5.15193	8.36656	6.40751	34.5884	36.9101	69.8691	26.0076	16.8877	26.2225	10.1983	12.7129	5.19656	10.8901	3.49682	20.8515	9.66272	17.3792	24.2235	10.7872	7.78712	20.621	9.59036	14.8485	17.035	13.2471	13.1436	13.5854	6.27383	18.4781	3.30283	13.0687	13.0606	27.1055	21.1328	40.6587	12.4981	13.0013	18.8424	18.9667	18.9631	7.75848	15.1954
FvH4_3g13880	gnl|BL_ORD_ID|4658 sp|Q9LY77|ACA12_ARATH Calcium-transporting ATPase 12, plasma membrane-type OS=Arabidopsis thaliana OX=3702 GN=ACA12 PE=2 SV=1//7.82479e-98	2.65601	3.5651	2.55744	14.3351	17.6084	24.628	10.3308	8.15038	10.7816	7.19681	6.728	3.2992	6.086	2.14767	9.16247	4.85074	11.1142	8.67238	5.84637	5.26632	8.35825	4.79415	6.42423	6.87526	6.5851	7.96884	6.49169	3.39262	7.83752	2.10016	6.88138	6.2256	10.3833	9.67658	16.1192	6.46365	5.65667	8.1927	9.133	6.8451	4.47219	7.1244
FvH4_3g13890	gnl|BL_ORD_ID|1291 sp|P05100|3MG1_ECOLI DNA-3-methyladenine glycosylase 1 OS=Escherichia coli (strain K12) OX=83333 GN=tag PE=1 SV=1//2.77858e-43	8.04244	9.13054	23.0064	48.9338	43.8422	30.5238	19.8514	40.7743	8.18901	15.7699	47.2232	16.0654	64.739	60.8656	10.8165	41.0291	2.07708	37.7763	19.3223	36.2648	7.41128	38.9517	9.11857	15.7064	24.842	23.9736	9.64729	33.0004	5.42005	41.0447	5.91688	31.8793	12.263	5.18263	2.89131	30.66	9.31194	16.4102	9.59702	4.8184	45.7745	11.6454
FvH4_3g14010	gnl|BL_ORD_ID|284784 sp|Q9SA38|OCT3_ARATH Organic cation/carnitine transporter 3 OS=Arabidopsis thaliana OX=3702 GN=OCT3 PE=2 SV=1//0	8.56145	14.6133	4.64165	11.8454	22.0443	38.2404	20.8786	20.4352	24.8306	28.7132	23.8381	32.871	18.6234	8.56653	18.0563	10.5628	33.6545	7.32253	15.8811	22.0408	21.4221	6.74604	22.197	29.4708	24.8424	27.1514	15.0059	16.2314	27.6144	5.74155	23.1009	18.5145	16.7543	18.8453	23.2234	9.88794	20.7891	22.0499	19.5665	23.271	5.25995	23.5026
FvH4_3g14020	gnl|BL_ORD_ID|231122 sp|Q08062|MDHC_MAIZE Malate dehydrogenase, cytoplasmic OS=Zea mays OX=4577 PE=1 SV=2//0	0.47066	0.290533	0.521602	1.73013	2.34127	1.66806	0.0796082	1.96415	0.379719	0.651066	0.825238	0.665207	3.29351	5.80925	0.75486	2.37183	0.142244	4.69718	0.817225	1.0052	0.0669288	3.65478	0.297364	0.898879	0.824205	0.640657	0.150438	1.4521	0.169682	3.19759	0.124042	1.29761	0.208268	0.070204	0.133112	2.97475	0.303022	0.394118	1.11081	0.10984	8.18323	0.462729
FvH4_3g14400	-//-	0.655917	0.744597	2.38117	4.93206	7.04881	8.29889	2.20744	4.71095	3.17509	8.40002	2.45572	1.11149	1.63649	1.46915	1.90594	2.07447	3.51822	8.48682	3.48368	2.94592	2.35377	1.60814	9.00975	1.44587	7.31792	3.94438	2.26741	0.890412	1.66399	2.04242	2.96415	1.90914	7.88784	6.45725	9.6027	2.26791	4.47709	4.32746	2.89769	3.34286	2.26606	1.138
FvH4_3g16400	-//-	1.48822	3.93573	1.47406	8.02358	15.1046	4.268	4.98404	10.987	3.48192	4.87743	5.97027	4.89961	10.1696	11.7914	13.6528	11.6611	15.6906	14.0718	11.1975	8.59497	11.4843	10.8741	12.4114	10.1399	14.5542	14.292	7.17597	17.6436	24.7877	7.87792	15.5318	11.4021	6.33844	10.744	15.8959	11.4754	21.4036	19.0301	14.6264	12.2253	16.4352	14.4851
FvH4_3g16410	gnl|BL_ORD_ID|239358 sp|Q8VZG8|MIK2_ARATH MDIS1-interacting receptor like kinase 2 OS=Arabidopsis thaliana OX=3702 GN=MIK2 PE=1 SV=3//0	0.248179	0.798242	0.512374	2.36001	2.6072	2.32465	1.21768	2.8529	1.26917	1.087	1.52863	1.01036	1.82041	1.56114	3.99236	2.13217	2.40674	2.80983	2.01561	2.7389	2.09131	2.32338	2.43697	1.71822	2.66909	4.01775	1.2184	2.55395	3.10739	1.30876	1.72907	2.47903	1.91432	1.69449	3.32497	2.68683	3.10091	3.05813	3.83019	1.86507	2.86937	3.04603
FvH4_3g16620	gnl|BL_ORD_ID|508104 sp|Q8VYI5|VQ10_ARATH VQ motif-containing protein 10 OS=Arabidopsis thaliana OX=3702 GN=VQ10 PE=1 SV=1//5.60159e-10	17.5111	19.035	15.2877	36.1016	41.792	15.3013	19.3447	36.8776	29.1383	43.3845	34.1678	44.2395	17.6511	29.4661	60.9288	33.6338	32.3647	45.896	30.0675	59.5657	29.4457	26.9567	40.0931	27.7564	26.3798	53.494	32.9097	30.4407	23.2204	44.8333	51.8231	52.7956	41.375	44.2149	33.5945	35.97	41.9743	42.0637	43.5669	31.8417	53.6936	45.9095
FvH4_3g16760	gnl|BL_ORD_ID|140895 sp|Q9SQ80|G2OX1_PEA Gibberellin 2-beta-dioxygenase 1 OS=Pisum sativum OX=3888 GN=GA2OX1 PE=1 SV=1//6.26095e-151	5.04326	8.23425	10.9436	16.1877	32.4879	22.2002	7.91139	13.9693	12.7649	6.34677	15.1244	4.52173	4.23307	12.7414	5.52453	10.4687	5.75305	9.7663	6.35298	6.31608	3.58346	9.97322	8.75097	11.9593	7.69268	9.98162	2.73179	9.64293	9.90201	10.3923	8.7198	6.18207	8.03232	6.6523	5.92209	12.2814	10.1278	9.80517	5.272	5.99732	11.2681	8.87143
FvH4_3g17060	gnl|BL_ORD_ID|130383 sp|Q9FM55|FDL41_ARATH Putative F-box/FBD/LRR-repeat protein At5g62970 OS=Arabidopsis thaliana OX=3702 GN=At5g62970 PE=4 SV=1//3.20754e-15	2.36472	0.871509	6.05263	16.9646	15.3265	1.78814	1.37491	24.1656	1.57991	2.82555	13.654	5.27131	32.0397	38.3987	12.6895	33.0481	1.26344	16.0177	13.4727	11.1036	2.96687	19.849	7.97753	15.6923	7.2999	18.3522	3.67459	31.6666	2.67414	12.8859	1.78527	18.1254	2.69774	5.17328	1.57096	17.0477	1.8921	10.9309	4.93321	5.50139	16.1363	9.48114
FvH4_3g17260	gnl|BL_ORD_ID|48743 sp|H2DH21|C7A29_PANGI Cytochrome P450 CYP72A219 OS=Panax ginseng OX=4054 PE=2 SV=1//0	0.144901	0.536675	0.225822	1.75259	0.976571	0.54896	0.183816	2.7679	0.255062	2.09694	0.442072	0.686669	0.713915	0.866375	10.0705	2.14122	1.82051	1.39333	0.663302	1.16051	1.71023	0.589708	1.26337	0.650704	0.975948	1.08141	1.46884	1.51999	1.3517	3.42501	1.45116	0.462571	2.693	0.518725	1.04501	4.82059	0.94726	0.728018	0.769461	0.938396	1.50765	0.718773
FvH4_3g17820	gnl|BL_ORD_ID|466200 sp|Q6DR10|TBL43_ARATH Protein trichome birefringence-like 43 OS=Arabidopsis thaliana OX=3702 GN=TBL43 PE=2 SV=1//1.44481e-136	8.88993	5.69072	25.8061	89.9666	72.7443	30.1988	13.7003	89.4206	24.9214	20.4377	39.4386	24.2309	40.597	59.7725	43.4608	50.483	7.64509	82.1366	32.2065	32.5371	15.8794	54.9156	33.6231	36.2141	24.4759	33.4253	14.4883	51.954	11.3874	54.0767	5.97008	34.0045	22.2625	22.5338	12.2042	46.4167	7.18155	33.2149	20.7746	17.5628	80.6755	33.4064
FvH4_3g17850	gnl|BL_ORD_ID|526918 sp|C0LGN2|Y3148_ARATH Probable leucine-rich repeat receptor-like serine/threonine-protein kinase At3g14840 OS=Arabidopsis thaliana OX=3702 GN=LRR-RLK PE=1 SV=1//0	11.1042	15.4629	16.4366	31.0117	32.2084	24.6192	29.5256	43.2872	23.7054	31.1201	33.765	29.8416	30.5103	23.8516	68.982	34.0663	54.2016	45.6505	34.5769	34.8117	50.3859	28.2763	47.8699	50.3861	51.2503	46.3964	33.804	39.7794	72.72	26.3612	49.771	34.6637	41.8866	51.4328	57.296	52.2272	52.2151	48.9116	54.024	45.9317	30.5452	63.8351
FvH4_3g17880	gnl|BL_ORD_ID|526918 sp|C0LGN2|Y3148_ARATH Probable leucine-rich repeat receptor-like serine/threonine-protein kinase At3g14840 OS=Arabidopsis thaliana OX=3702 GN=LRR-RLK PE=1 SV=1//4.2872e-51	10.621	17.2885	17.5431	26.7974	34.6896	17.9256	17.2548	23.3891	12.0558	24.6821	18.4363	4.41345	6.53072	7.33519	50.6057	34.4606	74.171	46.4986	55.0558	32.8974	33.5304	13.4037	33.4588	23.8358	58.7008	38.0061	26.2257	20.4695	90.7922	7.54384	32.1392	35.1431	40.401	46.365	90.022	41.0858	69.5593	37.1751	47.8726	34.405	23.1746	54.0205
FvH4_3g17910	gnl|BL_ORD_ID|526918 sp|C0LGN2|Y3148_ARATH Probable leucine-rich repeat receptor-like serine/threonine-protein kinase At3g14840 OS=Arabidopsis thaliana OX=3702 GN=LRR-RLK PE=1 SV=1//1.39492e-09	5.81533	19.0172	15.993	43.5714	41.1965	34.9309	32.7578	45.7961	17.9351	43.379	27.7062	15.5412	18.3202	27.9399	34.3699	33.414	39.1966	72.7622	34.581	45.5921	43.4896	29.4231	55.0948	23.8861	40.6494	53.3979	33.8347	22.9306	51.7736	21.9689	32.9001	44.331	64.0974	70.2218	82.5922	36.3617	50.2701	43.6597	33.0006	28.74	44.4173	41.3599
FvH4_3g17920	gnl|BL_ORD_ID|526918 sp|C0LGN2|Y3148_ARATH Probable leucine-rich repeat receptor-like serine/threonine-protein kinase At3g14840 OS=Arabidopsis thaliana OX=3702 GN=LRR-RLK PE=1 SV=1//1.64641e-48	0.588283	5.83414	2.63329	9.20808	5.84096	7.77655	8.89309	11.8321	4.6275	7.74651	5.16253	3.02623	3.69653	5.26066	6.63077	6.43624	8.0324	18.3846	10.8956	13.3886	15.3368	6.20553	16.2176	5.67832	7.33675	12.0736	4.7277	6.12259	14.1436	2.67141	9.45106	15.4151	14.1385	16.8112	14.0312	11.2475	18.3475	11.714	6.68174	6.22952	10.2619	13.5194
FvH4_3g17940	gnl|BL_ORD_ID|532001 sp|C0LGG8|Y5343_ARATH Probable LRR receptor-like serine/threonine-protein kinase At1g53430 OS=Arabidopsis thaliana OX=3702 GN=At1g53430 PE=1 SV=1//0	5.68034	6.94132	12.3078	30.2905	26.7781	16.1749	18.7157	27.8403	13.1422	16.6905	26.5094	19.2173	20.1589	28.9656	35.128	32.3744	25.0538	42.3554	22.807	28.0886	23.6136	28.272	27.9452	20.5313	28.1326	26.6844	18.3712	26.6489	43.6162	27.1372	29.0344	30.6279	20.912	27.8292	38.0372	34.1203	44.2577	30.3765	42.2426	19.3287	32.7645	34.7022
FvH4_3g18050	-//-	36.6252	28.5255	53.5158	70.9488	52.6936	86.8339	25.8494	60.0345	24.579	117.129	40.9123	53.8542	15.406	16.8343	260.204	37.4308	91.47	95.8306	74.2629	76.7992	118.273	42.0998	103.793	61.2517	136.213	132.355	86.5222	44.6649	227.501	65.6939	148.561	44.3038	125.142	102.656	211.97	100.553	205.494	109.916	156.349	163.235	84.0548	219.754
FvH4_3g18380	gnl|BL_ORD_ID|120283 sp|Q39688|EP1G_DAUCA Epidermis-specific secreted glycoprotein EP1 OS=Daucus carota OX=4039 GN=EP1 PE=1 SV=1//2.20771e-132	4.29328	1.04294	7.63257	159.058	50.2859	23.0608	41.7929	105.865	29.6455	165.209	63.6241	32.9244	59.5968	80.6643	115.006	167.104	76.7478	117.947	38.5722	48.824	30.652	51.9081	35.61	49.7092	51.5581	37.4227	33.5583	62.5606	42.6621	67.9061	40.7829	38.4143	22.4343	44.3682	32.751	168.415	39.7607	30.4082	50.734	20.2237	28.228	44.8164
FvH4_3g18790	gnl|BL_ORD_ID|264683 sp|Q8L636|NCL_ARATH Sodium/calcium exchanger NCL OS=Arabidopsis thaliana OX=3702 GN=NCL PE=2 SV=1//1.6914e-54	2.46908	4.7716	2.15787	1.97566	1.33219	2.6219	3.02558	2.17986	2.54859	5.4522	1.03246	0.4554	0.513354	0.622463	17.6314	1.66038	6.63662	9.81356	7.47551	6.12353	8.95769	3.73142	5.37861	1.43136	5.02671	10.2843	7.58167	1.2534	35.0062	0.533015	7.32337	9.538	9.67652	9.27688	52.4302	5.01606	31.8583	3.97974	34.2817	8.30916	6.35857	11.4897
FvH4_3g19010	gnl|BL_ORD_ID|47823 sp|Q9M2K4|BZP61_ARATH Basic leucine zipper 61 OS=Arabidopsis thaliana OX=3702 GN=BZIP61 PE=1 SV=1//5.54655e-11	2.61687	1.92887	10.5922	40.4769	30.4861	12.2247	4.61018	44.088	5.70035	12.418	25.2989	11.8911	35.8543	43.2668	25.0971	41.9232	2.33026	26.5786	26.7704	20.2045	9.46592	38.6964	13.1399	19.9658	12.279	19.5575	9.94011	50.77	4.28083	31.966	3.65096	26.8543	4.89605	7.7644	1.84872	31.0118	4.22335	15.5969	11.3128	8.90107	37.6843	10.6609
FvH4_3g20170	gnl|BL_ORD_ID|110024 sp|Q86A88|DYL_DICDI Dynein light chain, cytoplasmic OS=Dictyostelium discoideum OX=44689 GN=dlcB PE=3 SV=1//6.55323e-14	1.94481	2.80686	2.22266	4.26858	3.36682	4.24845	6.23658	3.34521	2.03673	7.52956	2.18565	0.692615	2.15913	1.18675	8.88558	3.83465	9.05869	4.2931	5.19515	4.47558	5.11894	5.74456	5.5104	2.19786	7.09351	9.06615	4.02944	2.66548	12.9593	2.27094	11.0322	2.86544	6.0758	5.98309	16.7257	4.75131	13.325	3.64762	7.80231	6.15666	3.52014	3.69538
FvH4_3g20240	gnl|BL_ORD_ID|526918 sp|C0LGN2|Y3148_ARATH Probable leucine-rich repeat receptor-like serine/threonine-protein kinase At3g14840 OS=Arabidopsis thaliana OX=3702 GN=LRR-RLK PE=1 SV=1//0	3.54062	2.25583	4.84249	6.39747	6.7523	6.75916	5.05202	4.85166	5.29448	4.69626	5.15518	6.00153	4.80403	3.34029	9.41231	5.97838	8.1147	7.05508	7.07996	5.44376	7.89892	5.36482	7.98709	7.60048	12.4708	8.23756	4.35119	6.9831	16.7565	4.22473	12.6096	6.27676	6.80711	10.7854	16.94	7.73144	18.071	10.909	16.9724	12.4184	6.04215	12.6684
FvH4_3g20480	gnl|BL_ORD_ID|240580 sp|Q9FI00|MLO11_ARATH MLO-like protein 11 OS=Arabidopsis thaliana OX=3702 GN=MLO11 PE=2 SV=1//0	6.71708	6.64763	10.788	37.8427	29.3519	22.3724	12.5154	20.6606	15.8376	9.84814	18.4735	12.4198	16.7455	21.1071	13.7053	18.4273	8.71321	20.3002	13.8726	14.9923	12.3647	17.9524	12.563	12.1641	14.3069	13.0801	9.85423	17.0226	11.2164	15.4528	10.955	16.507	10.1634	12.7673	11.972	16.1873	9.69228	14.8798	10.9615	10.5718	19.1625	13.8409
FvH4_3g20490	gnl|BL_ORD_ID|305586 sp|Q6K7R2|PIRL6_ORYSJ Plant intracellular Ras-group-related LRR protein 6 OS=Oryza sativa subsp. japonica OX=39947 GN=IRL6 PE=2 SV=1//0	7.68796	9.0506	15.7514	37.9349	35.8214	25.4467	21.2305	35.206	19.1157	17.8209	29.6555	19.8073	27.1352	24.5873	17.0839	25.3244	7.91599	22.2217	16.3403	17.9917	12.9015	20.9266	14.3378	17.809	15.4761	16.3446	12.3957	24.6441	9.73574	18.4405	10.2854	19.8677	11.9104	10.6001	8.45819	19.3955	10.0482	14.982	11.0517	10.4276	23.0579	12.8303
FvH4_3g20540	gnl|BL_ORD_ID|54407 sp|Q84WQ5|CBSX5_ARATH CBS domain-containing protein CBSX5 OS=Arabidopsis thaliana OX=3702 GN=CBSX5 PE=2 SV=2//1.01962e-110	13.4615	8.82245	13.1237	40.0544	27.3293	44.981	16.904	17.3004	25.6592	13.659	14.1346	13.9038	14.2723	29.0307	17.9066	16.3658	10.3965	30.2585	15.7568	15.3453	10.1584	25.3614	13.9685	13.3086	9.75032	8.83785	9.22405	13.0001	8.84768	12.2314	8.31213	13.638	10.598	10.9378	8.02795	13.4826	7.96609	10.7893	9.45073	9.93657	27.0728	8.16069
FvH4_3g20710	-//-	5.04073	5.26022	3.07248	7.18866	5.07159	8.76403	8.44072	3.62598	2.03338	15.2616	3.11106	5.90061	3.6425	2.63671	17.0745	3.78166	30.8341	7.83606	15.6377	11.2501	14.7183	11.5164	13.9194	8.35721	20.9136	14.5745	14.3809	6.38664	43.5784	6.27842	36.6306	9.33314	20.3648	24.5915	37.3228	13.126	37.8956	15.6226	35.5201	21.9982	8.80558	22.1028
FvH4_3g20780	gnl|BL_ORD_ID|469560 sp|Q9LK35|THE1_ARATH Receptor-like protein kinase THESEUS 1 OS=Arabidopsis thaliana OX=3702 GN=THE1 PE=1 SV=1//0	10.1797	13.8466	24.8988	76.2553	70.2884	117.011	31.9998	53.7904	39.3731	39.1204	52.1937	32.0764	58.3561	47.6832	41.2136	40.8751	13.9244	51.5375	30.486	41.2589	23.5207	36.7352	28.34	27.2751	27.6812	28.753	20.1848	32.2143	13.7424	34.2993	15.3022	39.1638	32.9254	21.894	14.5352	33.5155	13.7493	24.9347	16.4711	12.5823	26.8748	23.0799
FvH4_3g20790	-//-	0.242111	0.24227	0.903891	2.52643	3.39749	4.7519	1.35139	2.08533	1.03525	0.717918	2.01727	0.774955	1.3692	0.931206	1.61363	0.847639	0.252964	2.32808	0.952878	0.592491	0.908918	0.847154	0.381396	0.769818	0.406584	0.450019	0.3405	0.569691	0.0960144	0.929806	0.25736	0.412212	0.324083	0.450215	0.0502143	1.04056	0.158275	0.31484	0.224482	0.310763	0.413218	0.833111
FvH4_3g21340	gnl|BL_ORD_ID|52143 sp|O81831|CARP1_ARATH Calcium-binding protein KRP1 OS=Arabidopsis thaliana OX=3702 GN=KRP1 PE=2 SV=1//1.62136e-51	34.1694	56.7383	45.2422	114.323	258.814	173.187	57.7595	200.555	70.4309	111.531	129.796	83.3615	66.605	183.911	83.1536	156.222	82.2274	166.119	90.3211	237.6	60.9444	182.899	147.599	45.6632	126.063	569.497	58.3945	88.8108	52.4673	152.137	139.93	306.177	85.4422	101.303	163.018	85.2003	173.32	102.956	80.749	52.416	373.691	61.247
FvH4_3g21980	gnl|BL_ORD_ID|118821 sp|Q9SK27|ENL1_ARATH Early nodulin-like protein 1 OS=Arabidopsis thaliana OX=3702 GN=At2g25060 PE=1 SV=2//1.47192e-23	3.00687	3.19838	6.33174	14.978	23.2256	12.3811	2.11444	14.6557	3.98265	4.46174	9.97306	6.07348	32.3857	47.6715	6.43256	20.7524	1.04572	26.096	7.76976	11.4721	1.18511	28.2155	3.09345	4.51685	11.3316	5.68431	2.28326	13.949	1.47881	23.9603	1.51004	12.8111	3.80307	2.36967	1.87826	21.4138	4.14031	3.88702	4.87339	1.41312	71.7018	4.1899
FvH4_3g22370	gnl|BL_ORD_ID|129664 sp|Q8RWQ5|FBT4_ARATH Probable folate-biopterin transporter 4 OS=Arabidopsis thaliana OX=3702 GN=At5g54860 PE=2 SV=1//0	6.27412	6.35057	4.5336	8.69418	7.2878	5.27828	9.16924	9.82713	7.75604	14.3085	11.6637	8.7918	9.66525	10.9915	11.9973	13.6148	20.9541	13.3311	15.8607	13.7888	11.5448	11.7473	13.4281	6.96384	17.5738	12.5188	9.39305	8.70032	19.4034	7.16343	16.1744	11.7374	12.5113	13.0617	23.5277	9.05665	18.1704	11.1197	11.8973	9.74174	9.91577	9.01382
FvH4_3g22440	gnl|BL_ORD_ID|47991 sp|Q50EK1|C16B1_PICSI Cytochrome P450 716B1 OS=Picea sitchensis OX=3332 GN=CYP716B1 PE=2 SV=1//1.67969e-112	0.711708	0.932611	0.33138	8.78477	7.64221	6.62642	8.18413	4.97736	6.74675	3.687	3.43168	2.22381	2.18946	2.37238	2.60422	2.65321	5.29541	1.60001	3.50134	1.8965	6.04052	2.80768	1.9785	5.43287	2.94892	3.42967	3.01867	1.35976	2.45002	1.94939	4.14564	2.62963	5.4129	3.00587	6.10938	2.27412	2.11092	3.04215	1.61305	5.43034	1.58783	1.86591
FvH4_3g22790	gnl|BL_ORD_ID|154702 sp|Q8LGN0|GLR27_ARATH Glutamate receptor 2.7 OS=Arabidopsis thaliana OX=3702 GN=GLR2.7 PE=2 SV=3//0	0.0696435	0.732671	0.472586	0.329299	0.213206	0.351085	0.413023	0.321347	0.252842	0.789696	0.181334	0.0417968	0.0717957	0.0150672	0.778153	0.125178	1.22792	1.17193	1.52668	0.77972	1.47747	0.255331	0.931719	0.311398	1.72851	1.29448	1.31832	0.324987	4.12985	0.121983	2.20827	0.868455	1.1441	6.06339	5.89052	0.759299	8.12389	0.841961	1.69503	2.17053	0.616163	0.738192
FvH4_3g23100	gnl|BL_ORD_ID|223357 sp|Q9LXA5|LRK91_ARATH L-type lectin-domain containing receptor kinase IX.1 OS=Arabidopsis thaliana OX=3702 GN=LECRK91 PE=1 SV=1//1.47853e-156	0.0238455	0.319569	0.163514	0.233276	0.299894	0.432753	0.515754	0.236982	0.158714	0.30702	0.179364	0	0.0421413	0.165086	2.36987	0.34288	0.560575	0.888509	0.683165	0.315114	0.690044	1.03068	0.430877	0.284322	0.724333	1.56975	1.31149	0.469372	5.07102	0.315568	2.07387	0.58995	1.63222	1.19331	6.95475	0.904276	8.69058	0.562029	8.29096	1.17072	1.14911	1.37146
FvH4_3g23110	-//-	0.528408	0.59634	1.65278	3.26482	4.19717	2.87876	0.504503	2.36906	0.370216	1.13933	2.02755	1.06821	5.83237	7.99037	0.948581	3.72081	0.277368	6.38473	1.54525	1.34756	0.261015	6.35385	0.695811	0.900068	2.39013	1.59387	0.544783	1.77442	0.413588	4.11345	0.282187	1.77563	0.558404	0.136894	0.173041	3.90222	0.772684	0.452064	0.773577	0.107091	12.2294	0.902296
FvH4_3g23780	gnl|BL_ORD_ID|196373 sp|Q5C9I9|ISPD_MENPI (-)-isopiperitenol/(-)-carveol dehydrogenase, mitochondrial OS=Mentha piperita OX=34256 PE=1 SV=1//9.61967e-59	5.68228	6.91389	4.56097	3.17156	6.33285	10.339	6.01141	9.79342	5.08543	17.633	6.6674	6.85221	2.05512	1.67725	98.6624	6.70839	59.985	18.0119	15.1437	22.236	35.14	10.4852	16.1637	18.4576	20.1683	29.3929	30.9037	10.2969	74.6383	22.3435	37.9265	11.4744	31.1642	20.1644	55.0475	36.7327	75.0276	11.5993	92.187	36.3319	15.0845	57.0606
FvH4_3g24260	gnl|BL_ORD_ID|263796 sp|Q3E7D0|NAT12_ARATH Nucleobase-ascorbate transporter 12 OS=Arabidopsis thaliana OX=3702 GN=NAT12 PE=1 SV=3//0	13.1398	16.2194	24.6965	62.1117	48.7689	40.9127	35.6793	43.1123	44.0386	25.3626	37.9309	27.1012	43.3029	45.1134	24.5498	36.3081	13.634	37.4349	22.9621	27.8033	17.6022	40.3064	19.7104	27.4548	20.3351	21.5192	15.5285	33.1594	12.721	28.1902	15.4898	26.3617	15.1968	16.8949	10.6999	32.0216	14.5746	18.9656	15.2033	13.7	34.0074	15.9588
FvH4_3g24520	gnl|BL_ORD_ID|48847 sp|Q9ZUX1|C94C1_ARATH Cytochrome P450 94C1 OS=Arabidopsis thaliana OX=3702 GN=CYP94C1 PE=1 SV=1//0	1.22559	0.227759	1.90493	25.7272	11.9415	26.6907	1.77862	10.7649	4.13311	2.1805	2.9311	2.10715	7.31606	18.8743	8.26443	6.43624	1.76946	9.31013	5.16404	3.69507	1.04801	17.1535	2.13508	1.78143	0.968548	4.32827	2.21611	5.81202	2.01704	32.7184	0.544798	2.9474	3.46005	0.321745	2.08435	13.2305	2.27007	1.30156	6.09084	4.02716	29.5552	2.60267
FvH4_3g24530	-//-	7.16872	6.92673	6.06882	14.3146	27.6507	34.5623	22.4767	16.6488	19.3322	3.98827	16.1819	10.1981	17.0484	9.80347	13.6881	14.5519	9.07887	10.4782	10.757	12.8	13.0824	9.15359	8.48807	17.8641	14.2942	15.0794	6.20118	12.7352	11.7138	7.57856	8.53104	16.1042	7.91576	9.94706	11.6329	7.29979	10.1249	17.9106	11.5703	15.5061	12.5949	15.2705
FvH4_3g25740	gnl|BL_ORD_ID|128894 sp|Q9XIN8|FB119_ARATH F-box protein At2g27310 OS=Arabidopsis thaliana OX=3702 GN=At2g27310 PE=2 SV=1//4.758e-89	6.90709	17.4934	7.61029	10.3851	23.0514	13.3719	23.3166	25.4553	13.5392	46.499	24.3859	18.8933	11.3295	8.44703	90.6016	20.4016	103.33	26.7955	39.0313	43.1784	46.2253	36.0096	44.41	32.1607	63.5529	106.538	45.246	27.7643	142.945	29.4281	117.176	40.7325	48.7321	58.9381	116.769	48.3478	161.924	33.7831	98.766	49.4511	34.7552	70.8755
FvH4_3g25960	gnl|BL_ORD_ID|49593 sp|Q9FMS6|CAF1K_ARATH Probable CCR4-associated factor 1 homolog 11 OS=Arabidopsis thaliana OX=3702 GN=CAF1-11 PE=2 SV=1//3.0331e-142	4.72571	15.1498	8.00818	18.1279	61.2358	18.902	16.9894	50.5345	16.6215	39.7824	27.8283	25.0683	11.7937	28.607	53.692	33.0082	33.7977	41.4959	19.1595	55.2028	19.3359	58.1805	38.7642	13.1648	37.0125	174.09	20.0296	27.462	28.769	40.4122	69.3436	73.9436	26.4727	40.526	55.0774	29.7064	82.2934	23.6124	33.3477	21.3345	79.9305	23.7225
FvH4_3g26210	-//-	0	0.683813	0.583143	0.332775	0.562904	0.743089	0.118668	0.724417	0.308742	2.6378	1.52537	1.39989	0.751448	1.27563	3.30067	1.96715	8.84491	0.664408	2.14107	1.74813	3.65813	0.262553	2.65958	1.15884	4.78838	6.25685	2.37063	2.13571	7.52484	1.05922	8.99859	4.20791	2.63886	4.04644	5.35743	1.28998	6.67124	3.11024	5.67711	1.14612	1.66486	4.89107
FvH4_3g26390	gnl|BL_ORD_ID|326266 sp|Q9SF15|PUB24_ARATH E3 ubiquitin-protein ligase PUB24 OS=Arabidopsis thaliana OX=3702 GN=PUB24 PE=1 SV=1//1.34077e-92	0.421975	0.701241	0.651054	0.880661	0.949669	1.55998	1.26599	0.569141	0.689393	1.85219	1.02547	0.231543	0.944605	0.14607	7.09715	1.6884	1.5331	2.73889	1.64856	1.48702	1.0891	1.53079	2.34612	1.22192	3.43896	3.26807	2.70234	1.31752	10.0092	1.34681	5.99428	1.01031	4.39038	2.87331	11.9462	3.28046	13.7929	2.33212	9.97686	3.16852	2.63719	3.67155
FvH4_3g27040	gnl|BL_ORD_ID|421985 sp|Q9M670|RTM2_ARATH Protein RESTRICTED TEV MOVEMENT 2 OS=Arabidopsis thaliana OX=3702 GN=RTM2 PE=1 SV=1//6.20858e-09	0.857997	0.680716	2.62795	4.83472	5.24764	3.46024	0.478906	4.16602	1.43288	1.40599	2.32336	1.93025	10.6748	14.5135	1.43296	4.87057	0.146693	8.33279	2.41343	3.82981	0.429471	8.10582	0.620144	1.783	3.91574	1.06319	0.724	3.93681	0.35727	5.18304	0.721336	2.98551	0.657771	0.422332	0.293617	7.28833	1.00961	1.42256	1.57514	0.23127	15.8668	1.31592
FvH4_3g29150	-//-	0	0	0	0	0.152178	0	0.320812	0.244803	0	0.40365	0	0	0.8126	0.928466	0.338	2.15598	0.409448	0.207253	0.0997977	0.421962	0.539431	0.7098	0.0798894	0.0979021	0.170331	1.42443	0	1.32641	1.0257	3.31097	0	0	0.209824	0.0943047	0.357618	0.435923	0.187868	0.28028	0.319745	0.11066	1.29833	1.18666
FvH4_3g29280	gnl|BL_ORD_ID|48243 sp|Q0DYP5|C3H17_ORYSJ Zinc finger CCCH domain-containing protein 17 OS=Oryza sativa subsp. japonica OX=39947 GN=Os02g0677700 PE=2 SV=2//5.458e-102	15.3174	15.4247	19.0837	28.6187	58.6613	48.2974	35.0558	32.1442	42.7638	11.1133	28.8055	34.709	34.82	22.6149	25.2051	25.77	20.3697	22.5237	21.3673	25.7666	25.0396	32.1087	19.0934	26.6534	27.3664	55.4942	12.0605	21.6491	21.5144	17.1032	19.0993	26.3493	15.9975	19.4032	25.7094	16.4852	27.8622	26.0529	27.7177	22.3061	33.8697	24.8316
FvH4_3g29360	gnl|BL_ORD_ID|268698 sp|O23310|NFYB3_ARATH Nuclear transcription factor Y subunit B-3 OS=Arabidopsis thaliana OX=3702 GN=NFYB3 PE=1 SV=1//3.79431e-70	127.952	129.632	128.965	191.603	147.676	97.1769	241.295	323.011	234.071	386.7	269.421	257.933	238.384	241.023	367.863	247.531	278.88	164.99	222.167	265.351	314.264	179.63	261.104	258.03	203.593	282.339	357.532	229.899	240.918	286.361	371.647	368.484	325.966	299.662	190.503	239.569	383.266	293.539	271.36	353.95	240.54	331.314
FvH4_3g29710	gnl|BL_ORD_ID|296355 sp|Q2PCF1|PDR2_NICPL Pleiotropic drug resistance protein 2 OS=Nicotiana plumbaginifolia OX=4092 GN=PDR2 PE=2 SV=1//0	45.2534	100.173	41.9701	77.5692	70.0013	97.9895	86.6968	110.824	78.6694	112.515	66.0364	56.2328	81.523	62.1289	216.038	84.0536	243.94	137.048	133.701	134.99	195.224	83.7178	159.226	132.851	144.457	145.481	133.408	83.3662	257.679	55.1359	205.708	137.623	148.83	186.918	209.482	174.9	246.215	141.001	156.163	160.819	91.5227	193.504
FvH4_3g29740	gnl|BL_ORD_ID|296355 sp|Q2PCF1|PDR2_NICPL Pleiotropic drug resistance protein 2 OS=Nicotiana plumbaginifolia OX=4092 GN=PDR2 PE=2 SV=1//0	37.523	52.0896	50.4328	160.518	134.763	204.82	131.459	150.072	106.884	128.065	92.1699	65.4006	94.0214	72.2257	332.251	106.317	197.907	136.007	108.66	88.4388	134.622	86.3459	97.1164	140.35	108.513	102.822	105.877	105.877	201.274	101.835	175.642	93.4758	111.347	116.116	132.1	272.209	233.981	89.2646	163.98	135.619	109.313	165.787
FvH4_3g30060	gnl|BL_ORD_ID|39755 sp|Q9SGE0|AXS2_ARATH UDP-D-apiose/UDP-D-xylose synthase 2 OS=Arabidopsis thaliana OX=3702 GN=AXS2 PE=2 SV=1//0	185.541	142.659	245.805	459.423	490.875	397.327	422.683	379.234	429.848	264.628	326.996	267.814	312.89	328.641	203.127	262.763	122.359	337.14	210.808	221.793	164.275	326.713	159.16	217.97	173.5	185.795	167.64	239.386	115.886	248.737	137.126	189.225	173.507	142.794	110.904	257.198	133.278	169.854	139.389	153.486	292.997	168.972
FvH4_3g30290	gnl|BL_ORD_ID|158535 sp|Q9SZ11|GPDL3_ARATH Glycerophosphodiester phosphodiesterase GDPDL3 OS=Arabidopsis thaliana OX=3702 GN=GDPDL3 PE=1 SV=3//0	44.6862	48.7268	70.1232	208.819	196.978	263.435	117.191	129.992	203.43	96.8944	114.112	86.2107	111.942	124.397	71.4161	102.464	45.984	94.9732	76.2046	83.8237	60.2763	100.932	68.1576	87.1912	69.0711	79.5646	59.362	93.3361	44.7566	74.1246	55.8302	85.1965	61.3511	69.5235	47.3024	85.9544	46.035	76.4561	48.9905	60.3096	75.7621	61.6943
FvH4_3g30360	gnl|BL_ORD_ID|295442 sp|Q7TMR0|PCP_MOUSE Lysosomal Pro-X carboxypeptidase OS=Mus musculus OX=10090 GN=Prcp PE=1 SV=2//6.29391e-96	29.214	32.9228	25.3136	17.522	23.2703	32.3573	28.0548	26.12	45.7656	28.2654	24.7216	30.1989	17.9175	14.8391	32.2198	20.9535	65.915	28.3101	46.4543	38.3269	58.1536	29.5967	50.754	45.4189	72.8291	72.7038	44.0205	39.2312	82.2638	17.7494	68.2	49.2297	43.6891	98.9074	119.818	36.4388	98.2251	63.5716	74.6683	92.3819	33.6935	51.9773
FvH4_3g30420	-//-	0.190371	0.0340171	0.652706	2.15206	0.378032	0.213265	0.708392	1.48653	0.153587	1.03986	3.63496	1.13164	0.411198	0.18305	1.19415	0.119017	0.858905	0.11441	1.48747	3.26111	4.36747	0.734683	0.0441014	0.43236	0.752223	0.98291	3.10761	0.81836	1.32117	3.35912	0.321937	1.01287	0.521233	1.24942	0.098708	7.15913	2.95571	0.464169	2.02986	0.183263	2.10237	1.12298
FvH4_3g30480	gnl|BL_ORD_ID|521023 sp|Q8VZ13|Y1816_ARATH Uncharacterized protein At1g08160 OS=Arabidopsis thaliana OX=3702 GN=At1g08160 PE=2 SV=1//5.65593e-34	1.97096	2.85664	6.2988	10.4739	12.6597	9.17542	2.3938	9.53481	3.53363	3.16143	10.2638	3.30456	24.5545	34.4922	4.42163	15.8362	0.780043	17.1975	6.71777	9.43225	0.228372	23.608	3.29763	4.47634	9.78905	5.65352	2.63992	11.6933	2.33403	20.003	1.6401	9.49618	3.39778	1.79661	1.70325	19.0319	4.95108	2.8478	3.75642	0.913552	47.4354	3.49872
FvH4_3g30840	gnl|BL_ORD_ID|195471 sp|Q9ZUV3|IRX7_ARATH Probable glucuronoxylan glucuronosyltransferase IRX7 OS=Arabidopsis thaliana OX=3702 GN=IRX7 PE=2 SV=1//0	2.16504	2.33237	4.05651	14.7039	9.81113	12.3836	4.02334	9.1475	4.00568	4.37385	9.02194	2.99851	11.3191	11.8902	5.30092	11.1798	4.21176	12.0107	7.19316	7.10678	3.59826	14.3487	4.09442	4.80483	5.42903	6.78764	3.3094	9.00085	7.61588	10.631	4.79792	5.99772	3.26791	3.50109	3.95062	9.51291	6.63444	3.95915	6.10904	2.80566	12.9006	4.559
FvH4_3g31180	-//-	10.8423	7.02668	18.587	33.7729	34.0628	18.9263	9.25838	31.1312	14.4919	17.4262	17.7904	31.9664	32.412	37.0646	26.9317	38.1414	12.7962	49.5026	27.3959	44.1954	42.7791	31.3509	37.2261	35.5584	25.6571	36.0947	43.5261	19.0022	31.7668	53.6653	30.7285	33.8372	28.9476	21.7725	7.17406	37.281	13.2237	31.5655	38.0357	41.5943	54.3448	35.0812
FvH4_3g31750	gnl|BL_ORD_ID|157587 sp|F4KHD8|GP210_ARATH Nuclear pore complex protein GP210 OS=Arabidopsis thaliana OX=3702 GN=GB210 PE=1 SV=1//1.44517e-57	0.668127	0.188506	0.482262	0.963222	1.67589	1.22908	1.07953	1.14827	0.978768	0.493917	1.26149	0.820048	0.952891	0.730348	1.15804	0.835405	2.55516	1.22574	1.46538	2.32346	2.20021	0.488549	0.879795	1.55735	3.64738	2.72339	1.16572	2.2436	1.88261	0.656983	1.9879	3.08706	3.27353	2.13479	3.82893	0.933465	2.1264	4.1155	2.83656	1.08326	2.75369	2.2299
FvH4_3g31950	gnl|BL_ORD_ID|111898 sp|Q8VZF6|EDR2L_ARATH Protein ENHANCED DISEASE RESISTANCE 2-like OS=Arabidopsis thaliana OX=3702 GN=EDR2L PE=2 SV=1//8.45662e-128	11.9909	10.3626	15.8876	35.5213	42.3806	34.087	23.2106	27.7638	27.6725	10.9186	27.8424	21.9398	28.0919	30.0558	17.7839	24.2462	14.4606	21.3853	17.7131	19.2185	17.0256	22.4472	15.7657	21.6471	21.188	23.0191	10.4476	26.8402	16.8294	14.8598	16.8548	23.1688	13.3817	16.7523	15.586	18.5561	14.5671	21.7396	18.1316	15.9292	24.8146	19.328
FvH4_3g32830	gnl|BL_ORD_ID|240588 sp|Q94KB9|MLO3_ARATH MLO-like protein 3 OS=Arabidopsis thaliana OX=3702 GN=MLO3 PE=2 SV=1//3.42433e-171	36.023	45.9523	41.1696	90.2848	106.338	127.086	76.4372	64.8675	89.7523	59.8588	70.9986	67.8454	57.2792	47.2873	81.2037	59.9149	90.3699	65.6043	64.2171	56.1487	89.1693	55.6927	74.772	69.3418	89.4695	79.179	63.8596	55.3218	108.393	55.5239	89.6444	62.3104	73.9878	83.7476	97.1509	72.0109	93.7365	73.1672	84.0065	92.1736	64.9237	84.2285
FvH4_3g32960	gnl|BL_ORD_ID|154704 sp|O81078|GLR29_ARATH Glutamate receptor 2.9 OS=Arabidopsis thaliana OX=3702 GN=GLR2.9 PE=2 SV=1//4.10317e-128	0.311195	0.518023	0.308858	0.213639	0.249352	1.00182	0.274261	0.372056	0.60454	0.824355	0.217968	0.11234	0.173672	0.0377973	2.5717	0.31743	1.31847	0.718563	1.47882	0.877787	1.25537	1.02398	0.944778	0.376633	2.00221	1.97883	0.826776	0.422449	6.1746	0.369754	3.24067	1.05879	1.56956	1.41086	6.86611	0.776395	8.68621	1.17143	5.07974	2.85386	1.2086	1.71494
FvH4_3g34690	gnl|BL_ORD_ID|202930 sp|Q9SIB2|KCS12_ARATH 3-ketoacyl-CoA synthase 12 OS=Arabidopsis thaliana OX=3702 GN=KCS12 PE=2 SV=1//0	79.3877	86.859	68.6349	335.171	311.242	138.337	322.13	293.874	234.241	278.432	269.005	163.023	206.26	196.865	151.468	282.474	255.546	209.932	225.755	256.896	223.966	235.465	264.766	196.883	235.267	229.34	233.562	200.681	258.888	216.851	212.883	229.766	201.383	284.106	131.389	188.101	177.592	279.367	183.363	195.131	206.275	237.552
FvH4_3g34700	-//-	0.443298	1.23571	0.506632	4.39452	5.51646	2.02616	1.60833	4.53146	2.89692	2.59438	2.25717	2.31081	1.46239	1.73911	0.62566	6.31886	8.96865	1.70506	5.23407	5.98828	5.68602	4.37962	6.53139	4.6816	8.01371	6.59177	3.20629	7.70279	14.5034	6.21163	8.22489	5.51909	2.42749	7.56444	6.61974	3.02596	10.4327	16.4292	9.12465	8.53496	8.14447	7.32192
FvH4_3g34720	gnl|BL_ORD_ID|110580 sp|Q8VY27|E70H1_ARATH Exocyst complex component EXO70H1 OS=Arabidopsis thaliana OX=3702 GN=EXO70H1 PE=1 SV=1//0	3.68773	3.89664	5.47745	12.1036	25.8727	60.277	12.7812	13.1174	12.6956	14.009	18.1639	10.3915	18.9634	25.0852	14.3742	23.1716	12.9741	16.8181	12.737	25.158	8.62141	34.629	14.2672	7.25664	20.8907	42.7684	5.83764	15.9039	13.8589	16.6234	34.4462	39.461	8.26225	16.0988	19.1556	11.839	28.7422	13.7416	13.4053	9.50953	30.0731	13.3113
FvH4_3g35290	gnl|BL_ORD_ID|508872 sp|Q9LN59|WAKLK_ARATH Putative wall-associated receptor kinase-like 11 OS=Arabidopsis thaliana OX=3702 GN=WAKL11 PE=3 SV=2//1.1571e-134	3.33548	5.53033	5.32609	7.34106	10.3986	6.88377	11.6163	9.57777	9.03949	9.94182	13.0801	11.6773	12.2986	7.90332	13.7692	10.1034	14.3907	9.53161	8.79334	11.4092	12.4925	8.1803	10.2519	11.5551	10.7758	10.6531	10.7741	9.00486	14.2243	9.9327	12.5706	9.7481	11.5421	10.7143	11.2244	10.4754	12.5763	9.68286	12.5447	8.06809	8.02269	10.3782
FvH4_3g35690	gnl|BL_ORD_ID|41421 sp|P27140|BCA1_ARATH Beta carbonic anhydrase 1, chloroplastic OS=Arabidopsis thaliana OX=3702 GN=BCA1 PE=1 SV=2//3.40789e-92	0.97353	0.166052	2.27581	7.27276	3.69066	2.40925	0.493994	4.39779	2.24917	2.56389	2.45801	1.33547	6.43878	4.11031	4.34584	12.2557	0.81962	10.1325	3.53443	4.71067	1.31516	8.60711	3.47519	5.27632	3.67191	4.11256	7.90151	7.92944	2.92846	17.534	1.18665	7.8755	1.2116	4.13856	0.722752	9.18767	1.91651	2.40966	3.20028	0.851985	3.73183	3.39345
FvH4_3g36700	gnl|BL_ORD_ID|428076 sp|Q9XE58|SCL14_ARATH Scarecrow-like protein 14 OS=Arabidopsis thaliana OX=3702 GN=SCL14 PE=2 SV=2//1.63177e-163	0.838642	1.30656	0.643964	0.786242	0.815326	2.64233	1.2434	0.911596	0.888038	3.23628	1.03115	0.431412	0.74105	0.0453597	10.4955	1.40907	6.66512	3.19732	2.91234	2.11645	3.19757	2.0835	2.54993	1.07138	3.39791	3.47078	2.6656	1.3875	14.0113	1.20369	6.62897	2.17524	3.5878	2.58003	10.4158	4.19902	13.0208	1.76791	9.00289	3.70868	2.07201	7.01479
FvH4_3g36860	gnl|BL_ORD_ID|342429 sp|Q940T5|RDUF2_ARATH E3 ubiquitin-protein ligase RDUF2 OS=Arabidopsis thaliana OX=3702 GN=DURF2 PE=1 SV=1//1.20125e-93	14.4269	22.6257	17.0217	37.8494	88.1707	50.2118	43.5534	71.3575	40.314	64.4313	47.9242	35.8664	31.7671	50.2631	72.403	60.3927	85.9783	68.2687	50.2623	98.6494	40.2042	83.6773	70.5097	34.237	71.9839	216.341	38.8699	53.6202	84.0144	61.4969	104.527	103.252	46.2334	68.0262	98.9885	62.058	137.082	49.3682	60.1291	48.5417	115.31	45.3401
FvH4_3g36890	gnl|BL_ORD_ID|295177 sp|Q9SNB4|PCL1_ARATH Transcription factor LUX OS=Arabidopsis thaliana OX=3702 GN=LUX PE=1 SV=1//7.22101e-73	26.6944	34.7181	27.5172	46.5625	34.7387	38.3483	35.2535	40.0295	40.0115	42.1917	35.6966	31.4252	38.0697	31.6269	39.9331	38.8099	52.5256	37.2028	45.6841	50.6214	55.9749	41.6927	51.946	60.8349	60.0559	57.1846	54.3156	54.712	64.3218	54.7086	89.7297	69.3991	72.7705	79.3255	60.304	58.1915	96.4647	78.3599	72.2623	86.1968	67.9986	78.7081
FvH4_3g37210	-//-	0.800441	0.706736	1.13005	2.76373	1.80765	0.506373	0.919842	6.41744	1.7664	1.70848	2.1795	1.35639	5.9912	15.1578	1.32908	14.3651	2.68339	13.9788	5.80462	3.87156	3.68256	15.191	3.66498	4.17052	3.41865	4.1571	0.922335	9.39593	5.53172	9.23673	2.93476	3.1565	1.03134	4.71257	0.146482	10.5348	1.46208	5.9698	6.15555	6.34577	14.6777	4.09679
FvH4_3g37460	gnl|BL_ORD_ID|465785 sp|Q9ASR0|TBB3_ARATH Tubulin beta-3 chain OS=Arabidopsis thaliana OX=3702 GN=TUBB3 PE=2 SV=2//0	97.2316	86.6864	200.217	498.61	424.336	253.323	408.159	412.265	320.552	316.384	442.778	307.756	372.539	343.229	185.539	323.821	96.6991	315.817	201.666	247.955	120.264	382.185	121.445	191.164	182.472	164.505	135.193	225.602	86.5309	342.63	111.25	197.631	123.175	92.7849	52.1815	284.872	116.315	141.13	128.083	87.4423	250.39	105.648
FvH4_3g38680	gnl|BL_ORD_ID|306392 sp|Q39033|PLCD2_ARATH Phosphoinositide phospholipase C 2 OS=Arabidopsis thaliana OX=3702 GN=PLC2 PE=1 SV=1//0	1.62556	1.54772	2.23213	4.6046	4.75363	5.21851	1.52351	4.15072	2.52506	1.8459	3.63591	2.32975	4.98807	8.11852	2.59675	3.18533	0.898759	5.96368	2.33806	3.34867	1.95449	4.41946	2.8159	3.53345	3.36137	4.20901	1.57203	5.02272	2.43547	4.21181	1.07263	3.60153	2.56859	1.8909	1.92473	5.06039	2.22051	4.4959	3.47554	3.64357	10.9977	4.81239
FvH4_3g39490	gnl|BL_ORD_ID|385408 sp|Q9SHI3|RLP2_ARATH Receptor-like protein 2 OS=Arabidopsis thaliana OX=3702 GN=RLP2 PE=2 SV=1//5.76252e-156	0.813074	1.46142	2.50074	2.04312	3.4191	3.47196	2.78639	2.37662	1.50488	3.90475	2.43528	1.93548	1.12699	1.2417	10.2942	2.07814	6.01366	7.15721	5.64709	4.79294	5.33046	3.37779	6.14931	3.01432	6.21879	4.53755	4.46825	2.3049	12.6961	2.21531	10.6244	5.01942	7.5734	6.78804	18.4132	4.87443	16.4735	3.84831	19.3235	5.68622	3.96142	15.5173
FvH4_3g39600	gnl|BL_ORD_ID|491449 sp|O64732|U87A1_ARATH UDP-glycosyltransferase 87A1 OS=Arabidopsis thaliana OX=3702 GN=UGT87A1 PE=2 SV=1//1.18727e-47	2.36813	3.17369	2.60237	3.62355	3.13504	3.67328	4.95681	7.4355	3.52719	8.74207	4.74309	2.87373	4.18511	3.6258	18.3185	5.69431	18.2976	8.64875	8.54007	8.82662	12.0389	4.21807	8.48225	10.0069	12.0116	9.24078	7.20538	6.18223	20.7919	5.10508	14.6548	6.46948	9.89213	9.48973	16.2223	14.0752	24.5615	9.62344	10.3874	13.2399	6.78961	11.283
FvH4_3g39610	gnl|BL_ORD_ID|491449 sp|O64732|U87A1_ARATH UDP-glycosyltransferase 87A1 OS=Arabidopsis thaliana OX=3702 GN=UGT87A1 PE=2 SV=1//9.99716e-56	7.31648	8.05204	4.87309	7.45777	9.62174	7.55585	9.06014	12.1073	5.51188	15.9367	16.2046	7.3779	9.24805	6.20584	33.7941	9.5724	29.2017	12.9292	15.5644	11.0986	20.8428	7.40492	17.6453	16.6718	27.9288	15.6858	10.9517	11.3792	35.164	8.14735	28.3044	16.3187	19.9882	19.0007	29.5451	23.7033	35.2389	15.9097	22.1033	22.2961	11.6019	21.9369
FvH4_3g40810	gnl|BL_ORD_ID|325542 sp|O04682|PTI6_SOLLC Pathogenesis-related genes transcriptional activator PTI6 OS=Solanum lycopersicum OX=4081 GN=PTI6 PE=2 SV=1//2.3888e-53	20.0831	57.5075	37.7764	49.4901	55.7038	78.8878	60.8141	62.8527	33.3279	75.2518	46.6624	21.9193	38.5005	34.7776	104.69	58.2534	114.856	102.997	74.747	63.2087	76.2571	66.8406	81.6103	35.9698	115.969	92.7401	71.6181	49.8473	145.651	62.8771	110.494	67.1122	76.862	78.0867	167.358	114.596	213.114	67.0722	116.692	88.7341	78.2754	81.4121
FvH4_3g40840	gnl|BL_ORD_ID|532682 sp|Q9LVM0|Y5830_ARATH Probable inactive receptor kinase At5g58300 OS=Arabidopsis thaliana OX=3702 GN=At5g58300 PE=2 SV=1//0	3.69993	2.66091	7.30574	13.4032	10.0872	10.4648	5.09906	11.286	7.4478	5.10254	8.78583	6.49513	11.4158	12.5751	6.786	10.3977	2.66186	14.7176	6.15401	8.17587	3.07999	12.0593	4.13713	5.49113	5.27885	5.50401	3.11879	9.06321	2.23362	9.5961	2.61519	7.07513	3.34336	3.44108	2.09413	8.73464	2.66422	4.68929	3.89756	2.66253	9.98522	4.07878
FvH4_3g41030	gnl|BL_ORD_ID|519171 sp|C0LGH2|Y1561_ARATH Probable LRR receptor-like serine/threonine-protein kinase At1g56130 OS=Arabidopsis thaliana OX=3702 GN=At1g56130 PE=2 SV=2//0	1.46598	4.2128	2.83063	4.12998	4.36	3.23057	2.32589	4.48576	2.24394	3.68256	2.77321	2.37831	3.36761	3.37534	7.76287	4.26867	5.63657	11.0632	4.45162	6.36909	4.54436	4.61904	5.28489	4.89157	7.59785	8.73034	4.48859	4.93431	10.7314	3.55391	8.28641	7.55406	5.74278	7.65534	12.7346	6.9936	9.97739	8.37837	7.39202	5.65789	8.62909	9.68422
FvH4_3g41050	-//-	0	0.245922	0.0873823	2.19408	1.31585	0.822275	0.960228	1.62828	0.277584	3.93774	1.85807	1.67815	1.9818	0.882225	9.4423	1.24282	1.30723	0.919012	2.38965	6.28685	1.79398	1.29831	1.2753	0.520947	1.13293	0.710581	1.0369	1.24552	0.682231	0.476162	0.443314	0.610202	2.23299	0.752707	1.90292	0.724873	0.999666	1.98853	0.425349	0.147209	1.03628	0.676534
FvH4_3g41260	-//-	0.2315	0	0.529149	0.704579	1.02157	0.414944	0.969119	0.328671	0	1.08387	1.69668	1.48198	0	0	2.9043	1.64028	0.879555	2.68981	0.937914	0.113305	0.724236	1.54858	0.643554	0.788656	1.94382	0.71716	1.0465	1.36181	7.57402	0.840999	2.12524	1.35488	0.281709	1.64597	3.60101	2.78002	4.54015	2.38324	6.65396	1.63429	0.348625	1.5932
FvH4_3g41680	gnl|BL_ORD_ID|219047 sp|Q9FKT1|LLG1_ARATH GPI-anchored protein LLG1 OS=Arabidopsis thaliana OX=3702 GN=LLG1 PE=1 SV=1//1.72117e-52	27.6899	23.2985	29.4724	97.2075	103.694	132.874	63.3014	60.0127	78.9866	44.6092	72.7429	54.4722	76.6593	67.9379	34.6549	66.6769	34.791	48.3082	39.8457	46.3538	30.2637	61.6899	34.2585	37.534	42.9084	44.4217	32.1336	40.7905	29.6774	56.139	38.8505	40.7167	39.0644	30.8709	42.5197	39.4735	33.0289	37.9614	35.6187	31.0988	38.9498	30.4766
FvH4_3g41930	gnl|BL_ORD_ID|347952 sp|Q84VX0|RFS1_ARATH Probable galactinol--sucrose galactosyltransferase 1 OS=Arabidopsis thaliana OX=3702 GN=RFS1 PE=2 SV=1//0	4.51508	1.7133	7.7692	152.329	64.4738	61.2991	20.0339	36.9129	39.8955	20.8821	42.7877	20.4021	91.0998	157.307	23.2006	129.117	6.03538	114.424	44.6746	51.3106	13.3845	196.135	17.3583	32.4627	25.5207	53.421	15.4033	93.6489	9.95868	89.9107	11.876	80.7862	6.97593	14.2337	8.04912	90.8535	9.27222	29.8791	24.8122	6.57674	157.953	23.4045
FvH4_3g42290	gnl|BL_ORD_ID|137660 sp|O24242|FPPS2_PARAR Farnesyl pyrophosphate synthase 2 OS=Parthenium argentatum OX=35935 GN=FPS2 PE=2 SV=1//3.94795e-08	31.3222	38.3479	48.0287	73.2365	81.2043	79.2588	53.7817	89.6762	56.7735	104.413	65.6192	48.9266	53.4818	45.7137	208.553	67.9238	162.248	103.552	77.5654	71.8035	99.02	69.5851	84.5383	83.6431	95.4513	92.8929	82.1992	65.0611	222.185	61.998	123.575	64.45	99.8276	99.0443	210.689	112.705	241.318	75.99	189.75	115.027	68.6462	122.754
FvH4_3g42900	gnl|BL_ORD_ID|79601 sp|Q8VZK9|CSLE1_ARATH Cellulose synthase-like protein E1 OS=Arabidopsis thaliana OX=3702 GN=CSLE1 PE=2 SV=1//0	0.249732	0.267746	0.0878187	0.0250572	0.101725	0.619786	1.35371	0.0272735	0.43008	0.0899411	0.100037	0.131761	0.0905317	0.0443316	0.756897	0.132109	2.51803	0.126995	2.33488	0.465407	1.57757	6.094	0.694237	0.310857	2.70416	2.85652	0.636823	0.325974	12.4986	0.209361	5.49948	3.1889	0.73636	1.68629	12.5055	0.601007	11.6635	0.671357	12.2364	4.38283	0.781091	3.04544
FvH4_3g43590	-//-	0.540809	0.401413	0.998427	4.06971	4.07539	2.01327	0.928806	5.0203	1.66135	1.99642	2.4552	2.51095	1.07828	2.11206	2.29964	2.80888	1.06688	2.80016	1.30019	5.80286	1.10624	2.18343	2.89117	3.89735	1.66434	2.70635	1.37908	2.25893	1.79412	2.20215	1.50753	3.98408	1.5187	1.36514	1.10008	2.12975	1.15581	1.8934	0.925719	1.20143	2.81916	2.82208
FvH4_3g44020	gnl|BL_ORD_ID|226652 sp|Q39008|M3K1_ARATH Mitogen-activated protein kinase kinase kinase 1 OS=Arabidopsis thaliana OX=3702 GN=MEKK1 PE=1 SV=2//1.66947e-121	7.0596	8.96058	6.73705	15.3434	19.8922	19.9488	11.1414	12.6106	13.1485	9.50163	10.217	7.58638	8.45363	6.12472	12.8311	7.71538	11.9584	10.9114	10.6986	8.86436	12.0302	8.20769	11.5675	8.82947	13.2273	11.4582	10.4501	7.61608	11.2655	6.14624	12.1147	12.361	12.172	14.2237	16.4166	9.44088	12.9326	11.3741	9.71943	12.6163	9.58693	9.70292
FvH4_3g44400	gnl|BL_ORD_ID|182990 sp|Q9FI78|HST_ARATH Shikimate O-hydroxycinnamoyltransferase OS=Arabidopsis thaliana OX=3702 GN=HST PE=1 SV=1//1.32412e-178	1.79502	0.0392754	2.0724	3.72708	1.77012	1.77286	4.77957	1.19622	5.00954	4.75952	5.0659	4.14583	5.11447	5.64294	1.01251	7.14554	0.23487	0.814588	2.79872	2.44738	3.20892	1.44202	0.611022	2.37117	1.11277	1.02136	1.90439	5.12214	2.39705	9.01149	0.292051	2.33889	0.200601	1.71303	0	5.24426	1.22734	1.69708	3.82113	1.48114	1.04817	1.3776
FvH4_3g44500	-//-	6.45886	10.1637	2.14305	2.17413	8.13678	4.62144	8.72207	3.99335	8.06846	12.6813	6.38934	6.71655	5.52314	8.29402	42.6387	11.8534	35.1767	21.537	11.3956	21.1087	10.9179	19.7801	17.8103	11.1792	22.2282	30.9813	18.68	13.5762	56.7019	13.462	79.579	16.4617	23.579	23.588	50.8823	22.7157	107.261	13.5468	59.6925	18.4526	26.1991	35.0276
FvH4_3g45180	-//-	8.66298	4.11488	3.38377	6.00747	10.4522	4.1276	4.59056	11.6765	12.607	5.26249	7.36011	5.11451	11.8861	16.4489	2.70845	43.0535	18.7484	27.5474	13.3282	6.11846	10.6348	32.6706	10.9743	8.96577	29.8976	12.739	5.28756	33.345	36.2031	20.146	14.4646	10.3269	7.8063	35.6248	3.41149	40.5452	13.6204	37.7886	44.838	58.9047	20.9725	15.6864
FvH4_3g45240	gnl|BL_ORD_ID|304097 sp|Q9LHN7|PHSC_ARATH Probable polyamine transporter At3g13620 OS=Arabidopsis thaliana OX=3702 GN=At3g13620 PE=2 SV=1//0	15.6551	22.3855	16.0031	16.248	17.1257	26.468	24.3499	20.4855	23.4613	29.119	23.8537	22.1579	19.6378	20.1347	33.6487	24.4628	58.7876	26.143	35.4207	32.3013	39.9982	27.1292	32.0103	35.8679	45.8677	36.7724	38.2094	28.3681	75.9487	23.5992	58.5985	34.0077	35.4845	44.5213	52.3245	39.1855	62.5844	38.2142	52.1461	44.8186	29.9178	47.2485
FvH4_3g45350	gnl|BL_ORD_ID|195079 sp|Q9LHN9|IQM2_ARATH IQ domain-containing protein IQM2 OS=Arabidopsis thaliana OX=3702 GN=IQM2 PE=2 SV=1//0	1.07166	1.13781	0.939387	3.96283	3.18178	2.26588	3.33929	1.24082	0.679926	2.89845	1.34851	0.670817	1.29938	0.744329	2.37402	1.44405	2.89067	1.43818	2.18596	1.60409	1.31827	2.82679	2.06805	0.620291	3.48423	1.78887	1.23855	1.29943	1.7175	0.631761	2.5337	0.946614	2.16504	1.62178	4.01371	0.927222	5.45838	1.5052	1.30233	2.94472	1.23781	0.767189
FvH4_3g45570	-//-	768.387	529.753	990.234	4128.47	4817	2821.16	1709.99	2758.07	2548.24	1960.68	2927.01	1742.28	2161.92	2370.77	1197.89	2208.59	417.421	1470.64	1391.99	1544.22	718.42	2158.59	975.416	1203.25	819.948	1005.16	626.96	1619.35	361.21	2215.18	498.658	1095.76	858.698	440.635	374.914	1470.79	375.613	1037.51	783.905	499.333	1368.69	694.07
FvH4_4g01520	gnl|BL_ORD_ID|526918 sp|C0LGN2|Y3148_ARATH Probable leucine-rich repeat receptor-like serine/threonine-protein kinase At3g14840 OS=Arabidopsis thaliana OX=3702 GN=LRR-RLK PE=1 SV=1//0	3.62006	2.00809	5.01867	12.8313	13.3145	10.8861	4.82089	4.18985	3.44757	3.88721	8.27823	6.27218	5.36842	3.09645	10.1815	5.52025	4.65317	8.21053	7.35148	5.28071	7.50907	3.97252	6.81474	3.21718	11.2645	7.31381	4.87377	4.59376	4.92711	5.6239	3.9241	7.02176	9.71057	8.04439	14.7142	7.07295	5.81345	8.57071	7.00481	6.31829	6.41153	4.78152
FvH4_4g01610	-//-	0	0	0	4.03767	0	0	0.332269	0	1.15264	3.48388	7.8532	3.42973	0	0	0	0	0	3.43448	1.65379	8.74065	0	0	0	0	0	0	6.45838	0	0	2.03899	0	4.9409	0	12.8928	0.185195	0.225746	1.7512	0	0	0	0	0
FvH4_4g01700	-//-	1.47861	4.17935	2.6116	6.13666	7.82982	12.2877	5.62714	8.01533	1.30136	14.003	3.11106	2.58152	1.90044	0.620403	44.4252	7.22718	20.8752	19.3882	6.53514	9.47374	13.0362	6.64006	13.826	6.86894	12.349	19.9879	18.8369	5.29179	25.9871	5.4413	9.93702	9.65498	25.272	18.0852	54.7819	10.7047	43.4976	7.64741	35.894	12.6813	10.5262	20.4179
FvH4_4g01710	gnl|BL_ORD_ID|4658 sp|Q9LY77|ACA12_ARATH Calcium-transporting ATPase 12, plasma membrane-type OS=Arabidopsis thaliana OX=3702 GN=ACA12 PE=2 SV=1//5.95846e-18	2.80551	3.00788	3.11202	6.24255	5.0249	14.864	7.94486	7.84905	2.097	14.584	4.20147	1.13192	1.84712	0.476052	32.8998	5.46823	11.7564	12.3976	7.73679	8.72334	11.3583	5.60461	10.5517	5.6221	8.31417	14.9539	11.3146	3.69648	26.5057	3.85408	10.8842	9.3512	22.1406	14.6219	42.4848	13.6118	23.3301	5.63334	17.9026	14.1393	6.08885	16.0627
FvH4_4g01760	gnl|BL_ORD_ID|68548 sp|Q9LIK5|CML11_ARATH Calmodulin-like protein 11 OS=Arabidopsis thaliana OX=3702 GN=CML11 PE=2 SV=1//1.20022e-82	2.5293	2.68775	2.78833	10.3938	11.7046	9.11726	11.4316	7.3408	5.22788	7.3882	4.09256	1.32031	3.13819	2.01451	2.76422	2.43489	3.53987	6.48384	3.5367	2.6621	2.80098	3.00608	4.04454	1.56319	5.6383	5.13119	3.60887	2.03582	3.828	1.53335	3.34182	2.39372	3.1051	4.55398	9.81848	2.24938	5.01164	2.47409	3.73561	3.40451	3.20223	1.48541
FvH4_4g01980	gnl|BL_ORD_ID|202942 sp|Q5XEP9|KCS2_ARATH 3-ketoacyl-CoA synthase 2 OS=Arabidopsis thaliana OX=3702 GN=KCS2 PE=2 SV=2//0	39.898	26.9135	75.5152	261.377	184.977	190.123	86.8928	139.936	112.914	91.6189	115.55	75.5799	83.808	143.043	94.9443	137.347	56.925	148.375	77.6519	91.5796	98.5596	104.505	86.522	76.2723	70.5286	73.1368	69.9344	95.6378	54.6905	135.493	62.3752	89.3894	56.0757	70.6968	27.2794	114.103	39.8554	77.7337	71.8482	49.0853	103.55	86.7478
FvH4_4g01990	gnl|BL_ORD_ID|326289 sp|Q9SFX2|PUB43_ARATH U-box domain-containing protein 43 OS=Arabidopsis thaliana OX=3702 GN=PUB43 PE=2 SV=1//1.15121e-40	9.08424	15.1436	13.4057	40.8549	40.4024	42.2997	19.1763	22.9997	21.1903	19.4828	20.7637	11.8252	14.0488	11.227	25.7487	11.2724	16.8195	17.9195	16.9599	14.4523	18.7796	10.5779	18.7266	11.1274	23.3541	16.8191	14.6331	8.60425	12.9874	6.44215	11.6956	16.8315	21.9487	26.4774	26.3889	11.7803	14.8158	18.863	10.7595	14.0984	12.6795	12.7588
FvH4_4g02240	-//-	0.217031	0.604985	0.496077	2.32134	5.86124	4.66812	0.847979	0.801135	1.94357	3.20082	0.452076	0.893159	0.767103	1.90322	0.459469	0.814108	0.556593	4.48688	1.28126	2.54936	0.746868	1.1391	2.23233	1.40479	2.05817	1.54638	0.915684	3.83008	1.74289	2.36531	3.14591	1.31638	1.58461	0.213659	1.89053	2.5514	0.709398	2.39892	0.724423	1.42072	1.43808	0.704136
FvH4_4g02450	gnl|BL_ORD_ID|509674 sp|Q9SEI0|WER_ARATH Transcription factor WER OS=Arabidopsis thaliana OX=3702 GN=WER PE=1 SV=1//4.85989e-27	0.126593	0	0.0723393	2.77958	2.01106	1.02108	0.0883248	3.74435	0.255331	0	0.122079	0.434143	0.745741	8.13121	0.843717	1.21354	0.0300607	1.3948	0.47625	0.061959	0.0330032	2.54045	1.58363	0.970346	0.218843	0.620933	0	1.26023	0	1.44536	0.030583	0.202062	0	0	0	1.76025	0	0.102887	0.469499	0	8.9601	0.186689
FvH4_4g02490	gnl|BL_ORD_ID|528579 sp|Q9SD53|Y3720_ARATH UPF0481 protein At3g47200 OS=Arabidopsis thaliana OX=3702 GN=At3g47200 PE=2 SV=1//6.96675e-26	0.0441212	0.173447	0.336165	0.172652	0.0778795	0.257021	0.102613	0.187922	0.195779	0.172145	0.204232	0	0.103965	0.0169699	0.674608	0.183893	0.565761	0.548001	0.638412	0.345513	0.368082	0.36325	0.858576	0.125257	0.980655	0.842874	0.664833	0.15972	0.72176	0.0457955	0.639545	0.352123	0.885891	0.820451	2.40209	0.22309	1.77867	0.741092	1.4318	0.622952	0.442958	0.498844
FvH4_4g02610	gnl|BL_ORD_ID|43184 sp|Q9FIX5|BH092_ARATH Transcription factor bHLH92 OS=Arabidopsis thaliana OX=3702 GN=BHLH92 PE=1 SV=1//1.21955e-31	0	0.0146638	0.0312626	0.463846	1.26746	0.974484	0.133598	0.330109	0.115863	0.400227	0.300724	0.093811	0	0.0157816	6.83674	0.239423	0.0389737	0.854862	0.0237484	0.0803298	0.14976	0.527836	0.475272	0.349459	0	2.81764	0.453405	0.18567	0.26442	3.0664	0	0.109155	0.973652	0.17953	0.723355	0.700208	0.491767	0.266787	0.532617	2.39633	0.102985	0.968169
FvH4_4g03270	-//-	16.1124	29.1882	12.6996	13.7695	18.756	19.9796	32.1748	28.7916	21.0116	19.8349	30.701	21.5311	32.5661	28.2077	19.604	39.0772	56.5993	14.1911	47.9944	34.6712	38.0224	42.8837	47.6873	32.4138	54.5414	67.9868	36.8367	56.7559	73.7434	20.3281	86.7768	75.602	30.171	63.1291	74.757	25.5469	81.7227	83.5389	43.2722	63.1132	45.8093	45.6792
FvH4_4g03610	gnl|BL_ORD_ID|259092 sp|Q9SJX8|MYB14_ARATH Transcription factor MYB14 OS=Arabidopsis thaliana OX=3702 GN=MYB14 PE=2 SV=1//3.30027e-76	7.47789	12.4755	11.801	21.6729	23.7543	52.0246	18.9923	24.0116	8.85923	53.437	13.2432	4.72157	11.1981	5.08028	43.2562	17.3895	86.6776	24.2135	41.1367	34.7867	30.9645	27.2406	55.3942	20.0884	62.444	91.9589	23.9838	18.0731	77.7409	9.0311	64.3016	22.0313	46.5935	71.4956	142.654	24.9788	131.293	38.8513	38.8789	53.6876	27.3374	24.8126
FvH4_4g04110	-//-	0	0	2.88951	24.7949	0	0	1.30668	0	2.83303	9.97408	20.5889	15.1576	0	0	5.61688	0	0	7.65361	8.94255	17.4617	0	0	0	0	0	0.145044	16.5088	0	0	10.9343	0	15.3949	0	11.8305	0	0.355106	1.9895	0	0	0	0	0
FvH4_4g04180	gnl|BL_ORD_ID|69307 sp|O65717|CNGC1_ARATH Cyclic nucleotide-gated ion channel 1 OS=Arabidopsis thaliana OX=3702 GN=CNGC1 PE=1 SV=1//1.44555e-95	0.226007	0.605774	1.86189	2.82514	4.1763	4.34215	1.01183	12.0995	0.467241	11.4854	2.74617	0.45213	0.743353	1.29303	74.5506	6.53494	9.48577	24.9695	8.45349	7.70165	14.1116	2.86376	10.419	6.11142	10.3118	15.5198	11.2809	5.80375	47.2927	3.51875	14.4008	6.97437	22.4316	12.7317	51.503	16.2129	59.2528	7.19437	33.8424	16.5171	7.41684	26.6639
FvH4_4g04250	gnl|BL_ORD_ID|326053 sp|Q9FNL7|PTR3_ARATH Protein NRT1/ PTR FAMILY 5.2 OS=Arabidopsis thaliana OX=3702 GN=NPF5.2 PE=2 SV=1//0	40.2552	56.2655	27.9929	31.5883	20.1929	46.597	41.4896	36.1869	30.4573	84.637	27.577	18.1494	28.7405	16.2864	118.521	33.9844	185.401	85.266	80.1068	78.5175	103.235	50.8974	123.875	53.0178	115.825	88.9069	105.693	24.8326	209.611	20.7538	120.755	69.2996	120.286	140.079	242.458	82.8674	182.232	78.2447	100.443	118.811	46.0074	84.9894
FvH4_4g04620	gnl|BL_ORD_ID|78630 sp|Q6NM73|CRRS3_ARATH Cysteine-rich repeat secretory protein 3 OS=Arabidopsis thaliana OX=3702 GN=CRRSP3 PE=1 SV=1//2.0406e-116	3.46073	3.28632	7.79732	10.5574	10.4345	15.3621	4.37582	7.29983	7.74367	3.05873	7.32311	6.93697	9.536	11.0016	3.50546	7.64765	2.17354	10.6794	4.36573	7.23844	3.04916	9.26725	4.12311	5.84675	4.26982	4.24461	4.00152	5.44581	2.73085	10.9741	2.39559	3.99072	4.71838	3.01295	2.63667	9.2135	1.93918	4.98248	4.79347	3.01877	8.91297	4.04124
FvH4_4g04740	-//-	9.43024	19.7536	22.4154	105.356	29.5319	39.1767	25.6271	31.0524	13.7378	184.469	17.0342	8.28896	8.96307	5.92062	141.671	14.0703	66.389	91.6076	57.4469	103.878	53.2399	14.802	45.8769	30.0677	52.4	36.9161	27.9121	11.699	54.3287	15.6075	36.5281	25.2029	47.2641	241.357	70.9405	39.2551	66.9258	45.7609	26.8369	49.1671	24.5838	41.8379
FvH4_4g05930	gnl|BL_ORD_ID|17740 sp|O03376|AOX3_SOYBN Alternative oxidase 3, mitochondrial OS=Glycine max OX=3847 GN=AOX3 PE=1 SV=1//2.46411e-136	2.46008	4.85912	2.33288	4.31299	6.21003	7.76994	9.16656	7.6113	5.69281	16.6836	6.75491	2.41914	3.48536	1.70925	45.8176	9.96672	32.6571	7.10621	13.8557	8.22124	12.6064	10.4196	9.8048	6.21802	18.7423	14.4772	9.60614	8.14546	55.3954	9.80878	29.0771	7.29744	16.7305	12.3408	35.3111	22.3616	36.7543	9.27329	29.5666	18.9459	8.39207	19.5376
FvH4_4g06700	gnl|BL_ORD_ID|512101 sp|Q38910|XTH23_ARATH Probable xyloglucan endotransglucosylase/hydrolase protein 23 OS=Arabidopsis thaliana OX=3702 GN=XTH23 PE=2 SV=1//3.51167e-141	26.6115	128.282	14.0884	326.549	411.664	715.852	348.526	195.191	559.295	311.827	189.153	179.54	66.6063	44.6554	93.1226	65.5879	629.782	41.3293	160.246	189.435	459.807	134.872	165.752	322.443	236.998	274.656	192.834	66.7139	297.806	50.288	230.595	121.97	266.076	311.705	368.369	98.8015	178.032	254.724	206.09	427.213	64.4234	209.979
FvH4_4g06720	gnl|BL_ORD_ID|466694 sp|Q9FMX2|TCP7_ARATH Transcription factor TCP7 OS=Arabidopsis thaliana OX=3702 GN=TCP7 PE=1 SV=1//3.32085e-61	39.0382	42.3245	70.4193	118.312	100.733	149.277	75.092	79.5474	63.9498	54.6381	85.1689	66.0927	74.9882	105.353	61.2014	92.6883	33.3524	87.7687	69.5073	70.7436	43.6227	96.3637	49.0313	60.9515	53.4325	53.9241	47.5185	83.2057	43.327	98.5196	44.0379	70.8234	45.5525	44.7346	24.024	91.0926	37.2393	51.1478	39.4921	38.7587	88.2706	45.5867
FvH4_4g07400	-//-	2.67012	1.86511	5.64083	33.8784	20.834	4.94912	11.6294	25.1002	7.05011	16.9053	8.98884	10.6	6.1964	7.70234	25.3139	14.3662	12.1046	27.0368	16.7888	20.3156	22.0857	10.6793	16.9823	17.159	12.8885	13.4729	13.7162	10.8192	13.4768	23.4313	9.73461	13.4316	9.37844	25.1578	6.98527	16.4926	9.98392	17.8213	13.1662	8.72389	13.0379	14.4382
FvH4_4g08330	gnl|BL_ORD_ID|3774 sp|Q9FKM3|AATPK_ARATH AAA-ATPase At5g57480 OS=Arabidopsis thaliana OX=3702 GN=At5g57480 PE=3 SV=1//0	1.92694	2.16923	5.37713	18.9765	14.0303	16.0389	8.46999	7.66012	7.26783	4.45453	9.71861	3.48039	12.0324	15.638	3.85281	12.2879	1.00666	12.5071	4.73991	8.39372	3.01416	17.2774	1.98646	4.37636	3.87839	4.37758	3.4117	6.86656	1.07461	8.27526	1.76898	5.10054	2.66728	3.16166	1.29886	7.33784	2.09949	3.08001	2.09929	1.36033	7.20625	2.1076
FvH4_4g09160	gnl|BL_ORD_ID|512101 sp|Q38910|XTH23_ARATH Probable xyloglucan endotransglucosylase/hydrolase protein 23 OS=Arabidopsis thaliana OX=3702 GN=XTH23 PE=2 SV=1//1.2592e-121	0.0876495	0.399381	0.150258	18.5211	29.1536	15.3766	0.611539	10.7329	4.24283	0.820742	5.35042	0.901769	2.68493	23.8931	0.309266	7.28802	0.561959	0.737464	0.266331	0.482613	0.102828	4.19441	0.304574	0.335922	0.357158	1.15399	0.396219	1.21959	0.293281	3.17278	0.190574	0.664538	0.399972	0.0359531	1.26114	4.32103	1.5041	0.391802	0.426654	0.253132	0.659973	0.161574
FvH4_4g09230	gnl|BL_ORD_ID|512101 sp|Q38910|XTH23_ARATH Probable xyloglucan endotransglucosylase/hydrolase protein 23 OS=Arabidopsis thaliana OX=3702 GN=XTH23 PE=2 SV=1//4.41028e-142	0.201629	0.108087	0.172827	6.21337	7.84094	8.36874	1.23094	1.43131	2.10455	0.826017	1.22498	0.276591	0.356332	0.930605	0.148216	0.882388	0.790003	0.908821	0.393859	0.370068	0.236545	0.778132	0.595547	0.214654	0.298766	1.17117	0.151911	0.650068	0.562221	2.04049	0.547998	1.40802	0.598063	0.24812	1.45057	0.47789	1.60644	0.368715	1.2619	0.339678	1.55616	0.371685
FvH4_4g09780	gnl|BL_ORD_ID|478572 sp|Q9ZV48|TPS11_ARATH Probable alpha,alpha-trehalose-phosphate synthase [UDP-forming] 11 OS=Arabidopsis thaliana OX=3702 GN=TPS11 PE=2 SV=1//0	2.25122	3.41998	2.41829	3.4656	2.70645	1.64684	7.88122	6.88922	3.39822	9.31104	6.90411	6.26365	10.4593	5.97536	8.33622	10.414	11.8551	6.21495	7.34813	9.02876	8.57331	6.7416	8.29269	7.04596	8.93465	10.8799	9.61325	6.8248	11.4159	5.47419	11.3001	10.3736	7.82636	8.88843	10.4683	5.41489	8.6715	8.9479	5.26618	5.94248	4.74387	8.3526
FvH4_4g10050	gnl|BL_ORD_ID|142270 sp|Q9M0B6|GAE1_ARATH UDP-glucuronate 4-epimerase 1 OS=Arabidopsis thaliana OX=3702 GN=GAE1 PE=1 SV=1//0	28.5847	25.9428	46.3096	175.93	105.333	146.882	72.7708	105.537	63.1333	64.7409	90.7449	56.6891	105.525	147.118	51.8267	141.792	34.9668	111.341	80.3039	88.8372	31.0173	129.243	48.0934	38.3776	54.9033	81.5485	30.7165	107.595	32.7939	102.163	49.2099	95.3493	38.3279	38.3506	44.583	64.7346	53.0728	46.8378	39.1688	27.0011	140.421	34.3
FvH4_4g10430	gnl|BL_ORD_ID|311897 sp|Q940A6|PP325_ARATH Pentatricopeptide repeat-containing protein At4g19440, chloroplastic OS=Arabidopsis thaliana OX=3702 GN=At4g19440 PE=2 SV=2//4.75811e-17	0.03704	0.0794237	0	0.193256	0.392282	0	0.103373	0.578461	0.0896495	1.90762	2.87185	0.101622	0.130919	2.09421	0	0.138941	0.633279	2.5377	4.30904	3.1544	3.76603	0.171535	0.257421	1.7035	0.439075	0.229491	0.111626	4.72652	1.7076	0.173005	0.161071	0.532097	0.676101	2.67406	2.70796	5.05671	0.181606	0.0602082	0	1.4976	0.892479	0.0546239
FvH4_4g10440	gnl|BL_ORD_ID|311897 sp|Q940A6|PP325_ARATH Pentatricopeptide repeat-containing protein At4g19440, chloroplastic OS=Arabidopsis thaliana OX=3702 GN=At4g19440 PE=2 SV=2//1.34254e-26	0.367002	0.475449	0.244671	0.279246	0.485854	0.555036	0.725506	0.890125	0.740225	0.715953	0.530878	0.209769	0.79272	0.529335	0.251795	0.630971	1.22008	0.80873	1.75241	2.35757	1.98534	1.03865	0.51012	0.911657	0.951665	0.829011	0.806474	1.24552	0.932382	0.571394	1.08612	1.61093	0.586161	0.752707	1.02282	1.36276	1.52449	1.09369	0.680559	0.736043	0.805995	0.58633
FvH4_4g10460	gnl|BL_ORD_ID|43233 sp|Q7XJU2|BH153_ARATH Transcription factor bHLH153 OS=Arabidopsis thaliana OX=3702 GN=BHLH153 PE=1 SV=1//1.53916e-59	5.30748	5.62936	4.78761	36.8893	41.2794	24.3351	27.9318	28.4456	24.0631	18.6149	22.0012	13.8073	24.3202	25.568	14.9371	17.8943	15.6369	15.903	16.2589	13.6935	11.0596	17.4396	14.9388	10.2029	15.2232	14.0931	7.14061	14.3841	13.2207	11.9818	11.2927	11.8905	13.0094	11.9429	19.5782	13.3702	12.2057	13.9885	8.33059	11.4595	12.3031	8.38615
FvH4_4g12520	gnl|BL_ORD_ID|148177 sp|Q9SFC6|GDIR_ARATH Rho GDP-dissociation inhibitor 1 OS=Arabidopsis thaliana OX=3702 GN=GDI1 PE=1 SV=1//1.42636e-51	0.737579	1.11521	2.46402	4.78572	6.48456	4.62716	1.16118	3.97388	1.16724	1.26179	3.72056	2.54246	8.17748	7.70319	0.93423	3.19239	0.269455	4.18268	1.93745	2.66583	0.473328	5.16746	0.972633	1.73958	2.97048	2.19705	1.33939	3.79968	0.365628	4.59341	0.21931	2.02253	1.10467	1.05504	0.558947	3.94458	0.649083	1.44486	0.578662	0.254887	8.71509	1.05984
FvH4_4g12960	gnl|BL_ORD_ID|512109 sp|P35694|XTH2_SOYBN Xyloglucan endotransglucosylase/hydrolase 2 OS=Glycine max OX=3847 PE=2 SV=1//4.18121e-157	5.28248	2.72179	20.3975	1218.62	855.272	266.264	190.651	743.168	321.342	467.603	860.359	282.61	201.665	415.067	67.4981	237.012	8.43967	161.324	84.1525	89.4236	22.1416	251.048	23.1323	82.7725	25.3059	69.4299	44.5517	122.812	3.20334	210.84	1.56115	44.2459	3.69775	11.0235	1.91463	87.7631	2.26309	25.8432	23.3955	11.3061	107.278	13.5383
FvH4_4g14210	-//-	1.48078	1.17463	0.792364	2.88048	2.05097	1.27722	1.02718	4.28971	2.90033	1.31245	1.76311	0.857139	4.75987	8.48377	1.38926	9.56796	3.78049	9.8046	7.25267	3.07913	3.17315	11.1915	3.45021	3.32418	4.31221	3.44708	1.27686	14.3268	7.87929	4.77083	3.97025	3.88006	1.99983	8.9039	0.825484	11.5392	3.53917	7.5688	10.1662	13.5463	8.5718	4.70829
FvH4_4g14670	gnl|BL_ORD_ID|2608 sp|Q8RVH5|7SBG2_SOYBN Basic 7S globulin 2 OS=Glycine max OX=3847 PE=1 SV=1//4.12091e-79	0.126	0.0192984	0.432005	1.66699	0.238292	0.0483952	0.276293	1.07333	0.108915	3.89773	0.37494	0.518534	0.424143	0.0623083	2.5193	0.74272	1.20535	1.08177	0.687591	2.1408	0.534965	0.38901	1.10085	0.735852	0.720136	0.669143	1.00355	1.24619	1.20459	2.10185	0.939289	0.459695	0.821397	3.6622	0.699981	2.35498	1.44147	1.72627	0.851158	1.35158	0.298176	1.85816
FvH4_4g14800	-//-	65.2022	34.5808	63.6201	211.35	334.336	515.441	106.57	200.522	143.455	130.813	189.397	220.553	212.79	177.07	168.775	212.815	108.747	146.142	116.011	164.294	185.425	134.514	114.927	174.429	103.911	136.878	113.595	159.888	83.0843	204.284	89.0287	143.623	126.043	65.9592	37.6723	115.185	45.1048	130.326	129.937	85.9746	84.3366	133.39
FvH4_4g14810	gnl|BL_ORD_ID|149110 sp|P34802|GGPP1_ARATH Heterodimeric geranylgeranyl pyrophosphate synthase large subunit 1, chloroplastic OS=Arabidopsis thaliana OX=3702 GN=GGPPS1 PE=1 SV=2//2.3084e-60	0.144939	0	0	1.13433	2.01471	2.53296	0.910129	0.205776	0.701605	1.0179	0.50318	4.07591	1.45149	0.585337	1.87517	0.543683	0.103252	1.21949	0.251664	0.106408	2.94733	0	0.503651	1.4813	0.214765	1.12251	0.436798	0.98378	0.969954	0.225659	0.210092	0.231346	1.05824	0	0.225455	0	0	0.353396	1.61263	0.139528	0.436539	0.213746
FvH4_4g15010	gnl|BL_ORD_ID|172522 sp|Q5NUF4|HIDM_GLYEC 2-hydroxyisoflavanone dehydratase OS=Glycyrrhiza echinata OX=46348 GN=HIDM PE=1 SV=1//1.70862e-133	34.2308	42.9765	36.4918	69.9256	104.305	68.3207	79.444	103.949	58.1622	91.1751	87.5085	70.0675	68.3409	66.6058	130.643	87.6799	141.869	76.4812	82.829	92.9029	62.1821	115.273	84.8899	84.0862	113.527	261.86	62.0579	115.078	210.315	63.6432	214.963	120.905	84.8341	116.65	206.822	84.5855	286.614	97.8199	163.622	96.865	127.584	107.748
FvH4_4g15320	gnl|BL_ORD_ID|6922 sp|Q9S7X6|ACL5_ARATH Thermospermine synthase ACAULIS5 OS=Arabidopsis thaliana OX=3702 GN=ACL5 PE=1 SV=1//1.94849e-154	0.197384	0.387974	0.86474	4.41978	3.63651	3.25049	0.137717	1.86823	0.218963	0.519832	2.07479	0.67692	5.73632	6.75668	0.386921	2.65314	0	3.04471	1.71363	2.51179	0.154377	4.44354	0.731619	0.644415	2.41293	1.29938	0.520494	2.47854	0.122308	2.4585	0.0238427	1.75907	0.330266	0.296874	0.127931	2.65103	0.0806474	0.85559	0.228765	0.0316692	7.97617	0.63069
FvH4_4g16140	gnl|BL_ORD_ID|550419 sp|P05332|YP20_BACLI Uncharacterized N-acetyltransferase p20 OS=Bacillus licheniformis OX=1402 GN=p20 PE=4 SV=1//5.97839e-15	1.72057	2.53643	3.07248	2.104	9.11106	4.4814	3.1512	10.3818	3.25341	11.1394	6.84433	6.71194	2.02713	1.86121	20.6791	6.52127	32.7109	6.59198	7.56209	9.47374	12.1952	7.30407	16.2923	6.77735	13.1457	19.3217	8.75006	6.20416	25.5074	8.28752	24.7841	6.00754	16.7826	8.64561	26.4291	14.3749	25.5713	8.6525	20.639	12.8366	7.61126	12.3697
FvH4_4g16720	gnl|BL_ORD_ID|100628 sp|Q9LVF1|DMP2_ARATH Protein DMP2 OS=Arabidopsis thaliana OX=3702 GN=DMP2 PE=2 SV=1//6.71876e-69	2.68174	2.34437	3.53639	7.26504	6.99116	2.66222	2.36043	18.0411	4.84307	3.57356	4.39244	1.64129	15.5547	18.7565	3.34821	22.9046	2.82154	33.6222	12.035	11.5705	3.74308	27.7046	5.39056	8.43315	3.36235	10.4805	1.92721	21.7868	11.4735	13.7462	4.06664	10.0097	4.5938	7.58172	0.577588	30.5092	4.45024	8.91946	12.8531	12.7889	27.5241	9.00482
FvH4_4g18630	gnl|BL_ORD_ID|31951 sp|Q8L9T5|ATL2_ARATH RING-H2 finger protein ATL2 OS=Arabidopsis thaliana OX=3702 GN=ATL2 PE=2 SV=2//8.00135e-53	23.8485	38.7397	23.6304	37.9156	132.471	42.4492	42.1718	120.86	46.4495	90.1903	64.7735	54.5117	43.8284	83.9509	79.23	87.5113	108.756	116.949	67.897	136.681	51.739	148.016	126.462	37.6754	125.712	408.081	49.8407	66.0801	88.1293	88.583	162.06	178.777	75.377	125.055	202.529	60.5296	241.539	68.3905	90.7208	72.0114	225.865	56.4336
FvH4_4g18830	gnl|BL_ORD_ID|317980 sp|O50001|PRU1_PRUAR Major allergen Pru ar 1 OS=Prunus armeniaca OX=36596 PE=1 SV=1//2.86793e-80	2.74216	2.76702	1.84349	4.76906	11.8159	10.3361	20.0326	12.6718	6.9623	50.5994	13.2531	8.48212	5.06783	2.66773	46.4805	19.0932	125.864	13.9595	25.207	30.316	33.8942	23.4892	35.2003	31.3224	34.5772	55.2167	25.8451	20.2183	80.4401	16.1565	71.0789	20.7689	33.0744	45.6982	93.5055	40.1682	91.916	22.1119	61.0198	36.0252	14.7367	46.4655
FvH4_4g18850	gnl|BL_ORD_ID|317980 sp|O50001|PRU1_PRUAR Major allergen Pru ar 1 OS=Prunus armeniaca OX=36596 PE=1 SV=1//2.60564e-87	35.8725	34.7972	59.337	85.0747	96.8979	80.0946	112.105	80.9877	36.8343	400.495	111.658	79.0329	58.6086	22.4578	406.022	236.631	938.119	323.164	305.682	345.902	364.529	181.79	425.225	280.918	382.589	306.045	370.421	189.237	1250.09	131.93	723.467	140.46	469.502	543.57	1212.14	620.507	1474.82	324.03	1484.48	481.471	162.377	707.727
FvH4_4g18860	gnl|BL_ORD_ID|317980 sp|O50001|PRU1_PRUAR Major allergen Pru ar 1 OS=Prunus armeniaca OX=36596 PE=1 SV=1//3.35982e-69	17.3367	13.9008	26.7157	42.2248	45.0915	40.906	74.9627	46.6191	20.9548	154.43	49.3129	31.9799	32.9398	16.934	191.884	87.3692	345.87	164.675	105.413	103.962	147.219	72.2359	142.383	103.159	155.572	103.783	118.081	54.4365	359.6	55.9236	238.412	53.0524	164.585	167.555	297.332	228.585	386.664	91.5442	344.14	176.815	48.5589	212.227
FvH4_4g19020	gnl|BL_ORD_ID|317980 sp|O50001|PRU1_PRUAR Major allergen Pru ar 1 OS=Prunus armeniaca OX=36596 PE=1 SV=1//8.09872e-87	222.016	264.17	205.875	328.483	401.091	354.267	461.855	382.377	211.108	1372.53	527.201	392.111	249.559	136.897	1879.91	634.491	2301.49	854.202	998.835	924.761	1023.06	529.947	1056.52	592.256	1097.45	731.076	927.26	449.166	3226.71	433.91	1872.82	511.771	1153.49	1396.38	2381.77	1161.12	3183.63	906.713	2995.89	1205.72	474.736	1710.73
FvH4_4g19050	gnl|BL_ORD_ID|317980 sp|O50001|PRU1_PRUAR Major allergen Pru ar 1 OS=Prunus armeniaca OX=36596 PE=1 SV=1//8.72414e-83	2663.96	4180.07	3260.63	3491.38	3254.96	4102.32	3980.53	2509	3274.93	7593.38	3238.53	2753.05	1877.67	1357.37	7111.22	4258.62	16962.6	6222.07	7943.8	7817.25	9317.69	4376.81	9957.03	6463.82	9795.31	6380.31	9934.21	3066.44	18940.8	2841.35	13598.5	4888.61	12295	12767.8	16320.8	8235.79	21305.8	7509.23	14138.7	11307.8	3829.29	8812.91
FvH4_4g19060	gnl|BL_ORD_ID|317981 sp|O24248|PRU1_PRUAV Major allergen Pru av 1 OS=Prunus avium OX=42229 GN=PRUA1 PE=1 SV=1//4.1192e-87	426.536	560.362	499.128	1006.04	944.583	1002.47	1010.53	994.856	799.078	2661.08	931.542	727.131	556.141	377.244	3049.46	1135.2	4825.71	2014.58	1721.29	1727.46	2424.5	999.164	2335.5	1799.25	2251.04	1326.81	2009.12	796.862	4456.01	871.125	2948.94	957.774	2548.39	2590.45	3491.17	2989.47	5252.67	1498.15	3788.96	2555.26	846.028	2888.54
FvH4_4g19070	gnl|BL_ORD_ID|317980 sp|O50001|PRU1_PRUAR Major allergen Pru ar 1 OS=Prunus armeniaca OX=36596 PE=1 SV=1//4.25618e-87	816.681	329.713	417.074	520.711	699.94	488.013	602.997	463.071	267.424	1456.81	599.083	339.919	320.975	195.371	1553.04	1014.49	3814.5	1015.35	1710.86	1474.36	1613.09	1031.13	2012.88	1030.74	1902.2	1232.92	1392.14	687.592	4060.18	582.04	2557.12	747.91	2094.85	2427.55	4238.55	1822.07	5392.09	1560.07	4138.26	2070.3	748.352	2058.22
FvH4_4g19080	gnl|BL_ORD_ID|317981 sp|O24248|PRU1_PRUAV Major allergen Pru av 1 OS=Prunus avium OX=42229 GN=PRUA1 PE=1 SV=1//4.40506e-88	38.8748	19.4243	28.2782	48.0064	88.1949	50.4505	94.1189	79.5179	27.563	283.255	102.613	53.2567	62.5117	31.8949	326.267	219.091	596.723	194.496	171.491	166.528	189.471	127.852	205.993	149.982	208.476	148.412	178.697	137.518	719.69	126.853	394.223	80.806	250.105	241.973	544.554	447.37	755.385	151.54	741.809	211.883	112.954	415.048
FvH4_4g19230	gnl|BL_ORD_ID|28209 sp|Q940D0|ARR1_ARATH Two-component response regulator ARR1 OS=Arabidopsis thaliana OX=3702 GN=ARR1 PE=1 SV=2//0	28.1825	31.8984	24.9485	57.8761	68.622	99.5675	57.5919	66.7561	60.9488	48.3756	47.0324	39.1649	65.5504	60.6975	51.9846	49.2643	43.7528	57.45	44.3348	47.8632	47.7797	48.3893	39.9908	39.0779	42.014	54.5567	39.3617	47.9472	45.0969	36.0112	44.0982	50.1907	38.6674	40.6872	38.8146	48.6004	44.6027	43.5377	39.9574	45.1463	48.4618	46.324
FvH4_4g19240	gnl|BL_ORD_ID|71866 sp|Q8GZ17|COBL7_ARATH COBRA-like protein 7 OS=Arabidopsis thaliana OX=3702 GN=COBL7 PE=1 SV=2//0	4.05981	4.26647	5.92612	12.9635	17.9196	25.0998	10.2926	9.45906	12.7934	4.38734	8.37285	6.53413	12.6683	12.1749	5.11768	10.6049	4.22367	8.69663	6.73514	6.59554	4.43274	14.0079	4.34399	5.68289	6.06034	11.6118	3.98241	7.93944	4.45342	8.12006	4.22422	7.77935	2.97153	4.02311	5.01768	6.82138	6.06022	4.34501	4.80775	3.73411	12.833	3.66044
FvH4_4g19650	gnl|BL_ORD_ID|132502 sp|F4KDH9|FIPS5_ARATH FIP1[V]-like protein OS=Arabidopsis thaliana OX=3702 GN=FIPS5 PE=1 SV=1//2.06967e-22	0.439361	0.942107	1.03141	0.851892	0.479465	1.32494	0.463962	0.556344	1.2574	0.305781	0.783269	0.39909	1.00731	0.438452	0.202511	1.16554	1.70877	1.10615	1.13401	1.07229	0.715121	1.86057	1.07284	1.45633	2.69209	1.16796	0.662044	1.16869	1.49221	0.6101	1.91059	0.881352	0.671926	1.83145	2.27195	2.18402	3.50295	2.22939	2.57634	1.6804	1.60048	1.15578
FvH4_4g19700	gnl|BL_ORD_ID|317981 sp|O24248|PRU1_PRUAV Major allergen Pru av 1 OS=Prunus avium OX=42229 GN=PRUA1 PE=1 SV=1//2.90584e-87	56.9404	75.4772	207.65	232.875	304.742	188.233	128.429	227.971	83.3156	279.862	187.434	172.623	84.0402	111.393	447.97	228.864	412.861	529.295	222.543	260.243	255.867	145.831	368.96	270.249	227.881	184.092	288.599	173.778	572.196	229.769	382.143	155.085	422.542	291.659	573.621	531.681	734.15	203.876	615.247	271.382	190.05	579.785
FvH4_4g19710	gnl|BL_ORD_ID|317981 sp|O24248|PRU1_PRUAV Major allergen Pru av 1 OS=Prunus avium OX=42229 GN=PRUA1 PE=1 SV=1//4.60147e-88	91.8294	195.963	194.753	238.142	352.505	286.559	209.98	360.991	133.618	556.694	293.162	255.419	178.326	176.915	900.932	470.803	840.546	713.961	372.193	495.481	531.733	265.932	661.797	372.794	498.408	372.513	459.964	344.956	1130.15	464.455	695.255	272.162	577.027	609.223	815.341	919.277	1218.4	405.816	978.808	536.386	312.905	989.184
FvH4_4g19740	gnl|BL_ORD_ID|6948 sp|Q93VT8|ACLB1_ORYSJ ATP-citrate synthase beta chain protein 1 OS=Oryza sativa subsp. japonica OX=39947 GN=ACLB-1 PE=2 SV=1//0	150.501	217.687	254.057	382.899	293.384	284.493	263.264	455.784	213.705	481.857	317.685	225.621	280.214	312.761	1274.03	406.53	670.129	583.685	427.362	305.684	418.107	409.117	381.72	362.19	426.129	404.766	362.272	352.249	1333.6	414.088	635.533	321.245	413.98	445.8	982.201	796.471	1283.57	291.5	921.011	495.435	444.012	672.411
FvH4_4g21080	-//-	2.18138	2.33873	2.38345	4.40871	9.07598	10.5053	7.29209	6.43224	10.0082	1.34679	4.4384	5.68881	4.49053	2.62764	5.55415	3.50683	6.11345	2.79483	5.41089	4.29406	9.89905	3.5524	6.66383	11.4329	5.93178	7.64879	2.31172	6.73602	10.2668	2.38857	7.71379	9.52723	3.45667	5.97836	10.1422	6.1815	7.44358	10.9102	22.6037	5.30755	7.40034	13.1506
FvH4_4g21810	gnl|BL_ORD_ID|290750 sp|Q66GM8|PAE10_ARATH Pectin acetylesterase 10 OS=Arabidopsis thaliana OX=3702 GN=PAE10 PE=2 SV=1//0	13.9477	10.1813	24.5041	46.8051	61.2213	33.5274	41.6347	52.8585	41.4795	35.4301	81.5328	64.9817	85.1798	75.2893	25.2612	68.043	14.7808	49.7146	40.7497	45.2984	23.4807	66.0435	27.2756	40.5023	35.5263	32.7702	21.3336	53.0256	16.1635	61.8738	20.9882	40.0454	22.4798	21.5662	8.38598	49.9622	15.5807	30.1287	26.449	18.9501	46.2171	25.6019
FvH4_4g21820	gnl|BL_ORD_ID|326017 sp|Q93VV5|PTR16_ARATH Protein NRT1/ PTR FAMILY 4.3 OS=Arabidopsis thaliana OX=3702 GN=NPF4.3 PE=2 SV=1//3.85994e-105	0.515786	0.334705	0.403325	1.78817	2.53362	2.2261	1.51524	1.34894	2.0861	0.953244	2.87444	1.95506	2.43074	1.42521	0.462961	1.32379	0.92826	1.01151	1.62618	1.55453	1.78346	0.942883	1.05652	1.29473	1.48831	0.946091	0.736297	1.54777	0.70649	1.96533	1.37723	0.801611	0.867149	0.712661	0.211134	1.36404	0.621128	1.58856	1.05714	0.783993	0.899384	1.48125
FvH4_4g22030	gnl|BL_ORD_ID|223372 sp|F4KA50|LRL22_ARATH LEAF RUST 10 DISEASE-RESISTANCE LOCUS RECEPTOR-LIKE PROTEIN KINASE-like 2.2 OS=Arabidopsis thaliana OX=3702 GN=LRK10L-2.2 PE=3 SV=2//2.86025e-79	1.73399	1.82729	2.98105	2.86104	7.33784	6.4352	2.52304	1.97787	1.38101	5.29087	2.55542	1.03685	1.08258	0.495918	5.31644	1.81604	3.99084	3.93682	4.45185	4.98326	4.14965	6.72616	4.40836	1.91858	7.66413	21.8081	4.66736	1.46867	4.09945	1.96131	7.43293	5.70103	6.68186	7.46527	14.5466	3.54075	14.0241	3.5172	5.02931	4.3372	4.12894	3.16912
FvH4_4g22140	-//-	4.37329	6.78247	3.04915	7.64175	6.44498	9.83541	12.2819	9.48915	8.02186	26.4959	8.53025	2.82981	5.31453	3.9671	56.224	12.3465	43.2245	14.8771	20.2494	17.9717	20.4364	25.3481	17.0892	7.63669	33.2159	35.5314	17.1998	12.3216	84.8345	9.0785	48.2016	19.0097	18.6764	26.6714	90.7455	32.2303	87.1619	12.295	61.8174	30.2909	19.0121	28.2719
FvH4_4g24540	-//-	58.2305	30.0049	41.1405	94.9604	130.971	98.3017	76.0415	60.2294	99.6194	69.5427	67.0433	54.4331	57.2348	51.9898	54.5118	57.4813	79.9771	41.1353	59.2364	43.1845	44.0289	74.5762	48.3537	37.8708	63.2189	93.5269	39.5778	33.5755	119.101	46.7533	79.5351	45.0995	49.1209	54.1233	147.284	43.7875	125.967	50.8662	171.992	52.5886	44.7769	53.6415
FvH4_4g24790	gnl|BL_ORD_ID|505181 sp|Q70PR7|VINSY_RAUSE Vinorine synthase OS=Rauvolfia serpentina OX=4060 GN=ACT PE=1 SV=2//1.48903e-82	7.6735	11.9136	10.8568	47.1315	14.1448	17.7062	35.7829	27.9945	10.6498	233.48	14.7699	16.549	31.6082	8.27132	111.546	38.1116	252.205	109.139	67.5972	226.483	73.9936	36.7061	98.7742	45.0361	99.454	160.203	53.4518	23.7346	247.588	27.5236	165.999	59.1942	84.2526	383.706	273.022	55.1789	236.183	86.5861	53.712	88.3824	46.311	48.4739
FvH4_4g24800	gnl|BL_ORD_ID|505181 sp|Q70PR7|VINSY_RAUSE Vinorine synthase OS=Rauvolfia serpentina OX=4060 GN=ACT PE=1 SV=2//8.54337e-72	5.37618	13.1036	1.14806	1.45589	2.70898	8.02751	19.8323	5.12374	6.23594	21.317	3.31522	2.62844	13.1942	4.01393	4.20086	4.37292	109.94	6.26077	26.8095	49.6578	56.8881	14.8466	45.6894	18.7587	34.0424	99.0065	45.4385	2.90413	100.977	1.59296	41.3912	62.3551	71.7829	142.602	177.556	5.67893	43.1111	42.092	16.7135	54.4409	25.4652	12.9762
FvH4_4g24810	gnl|BL_ORD_ID|83115 sp|Q9LK21|CXE11_ARATH Probable carboxylesterase 11 OS=Arabidopsis thaliana OX=3702 GN=CXE11 PE=2 SV=1//5.2185e-177	1.12791	1.58717	0.805659	3.17231	2.53529	5.57542	1.9182	1.9016	1.69199	3.34177	3.12714	0.918677	2.021	3.70099	7.42059	4.42189	7.26501	3.43165	4.48808	4.0023	3.06915	5.33225	4.08269	2.70174	5.20538	8.48055	3.29292	3.18989	9.01583	2.12192	5.77334	4.7071	3.71013	4.029	10.1614	4.34413	10.7338	4.31615	6.83027	4.54679	4.49411	5.75245
FvH4_4g25290	gnl|BL_ORD_ID|432419 sp|Q9SS87|SEOB_ARATH Protein SIEVE ELEMENT OCCLUSION B OS=Arabidopsis thaliana OX=3702 GN=SEOB PE=1 SV=1//4.45263e-115	4.52887	5.84859	10.4549	17.6122	22.1986	18.4668	7.18412	19.7848	11.2962	5.8853	17.6089	12.6563	50.5165	48.2594	9.11112	21.1846	6.13551	25.266	10.2029	17.6798	6.03048	29.3945	6.4956	13.6767	19.0359	12.9399	6.20798	21.2362	4.8031	18.7093	7.78521	19.4112	8.03612	4.93415	6.04367	34.3262	11.589	8.61302	9.45218	4.70139	56.373	9.37521
FvH4_4g25310	gnl|BL_ORD_ID|432418 sp|Q93XX2|SEOA_ARATH Protein SIEVE ELEMENT OCCLUSION A OS=Arabidopsis thaliana OX=3702 GN=SEOA PE=1 SV=1//4.33974e-91	0.0834328	0.168963	0.211895	0.628781	1.54633	1.18391	0.181103	0.605427	0.190717	0.151911	0.547117	0.445089	1.92228	2.00027	0.30529	1.12436	0.06604	1.19226	0.321928	1.06171	0.0290017	1.43105	0.115969	0.426348	0.659345	0.402056	0.125719	0.742486	0.0137863	0.389695	0.0537499	0.577079	0.101528	0.0760522	0.129781	1.23043	0.257561	0.241101	0.154715	0.0356968	3.18299	0.205067
FvH4_4g25320	gnl|BL_ORD_ID|432419 sp|Q9SS87|SEOB_ARATH Protein SIEVE ELEMENT OCCLUSION B OS=Arabidopsis thaliana OX=3702 GN=SEOB PE=1 SV=1//2.20692e-115	1.67855	1.58089	2.63907	8.93926	9.08498	6.37054	1.22937	9.92742	1.44774	2.23609	4.44295	3.71469	23.0978	34.488	3.34853	12.3493	0.607793	15.4494	4.86292	7.28496	0.638273	21.4021	1.23746	2.96975	8.65712	4.59663	1.49522	9.5426	0.965397	10.439	1.18294	8.15612	1.60812	1.50639	1.08191	15.685	3.28891	2.00489	3.06966	0.553506	56.4772	2.50275
FvH4_4g25340	gnl|BL_ORD_ID|48810 sp|Q9FMY1|C86B1_ARATH Cytochrome P450 86B1 OS=Arabidopsis thaliana OX=3702 GN=CYP86B1 PE=2 SV=1//1.03897e-168	3.33492	4.33006	4.39022	3.92957	3.3003	3.24521	3.39612	7.30287	2.73831	3.58012	4.87923	3.81683	8.04423	13.8286	5.70945	15.0264	5.69801	14.0889	9.58239	6.70277	6.15286	16.155	8.19198	4.95229	8.23591	8.46668	5.94694	16.6086	13.4797	11.3061	7.27488	10.0057	5.36692	11.6344	8.12402	14.0437	5.93409	11.7613	9.6605	13.7788	15.7401	10.1369
FvH4_4g25430	gnl|BL_ORD_ID|240398 sp|Q9C5S1|MKP1_ARATH Protein-tyrosine-phosphatase MKP1 OS=Arabidopsis thaliana OX=3702 GN=MKP1 PE=1 SV=1//1.53024e-10	11.2606	15.5053	12.8456	15.8179	15.2926	18.3796	19.001	18.8403	17.9125	30.2947	15.6773	11.5592	12.4097	10.8423	42.805	13.82	44.1128	27.5363	28.3357	24.3382	37.5804	17.1796	33.3264	23.2177	36.3282	32.1577	30.6988	15.6626	52.7838	12.5906	38.3	26.2472	32.9627	41.7843	51.6534	30.5621	48.721	28.7345	29.144	37.1302	18.0431	35.7368
FvH4_4g25460	gnl|BL_ORD_ID|437929 sp|Q29Q81|SMR6_ARATH Cyclin-dependent protein kinase inhibitor SMR6 OS=Arabidopsis thaliana OX=3702 GN=SMR6 PE=1 SV=1//1.6313e-20	12.6822	11.8877	15.9021	38.9453	58.4265	24.258	19.0116	58.7492	15.9615	40.1222	30.1069	26.2449	35.092	53.6838	81.314	43.5852	37.0675	61.8455	24.7889	47.4579	24.1454	45.1957	41.6015	17.2819	47.6778	86.5456	26.0987	33.055	43.9712	53.7069	63.9731	64.1986	23.5459	36.5041	58.2801	63.6211	82.7886	24.2665	39.5094	25.6732	100.404	42.4285
FvH4_4g25820	-//-	5.40199	3.76388	6.07013	14.4811	15.2289	12.0684	6.14612	11.7341	9.61003	4.86732	11.0484	9.80938	13.9652	19.0731	7.22199	10.9659	3.5622	13.2508	6.47806	9.18719	3.87035	12.4985	4.9517	6.48741	7.94686	5.17693	4.27491	7.61461	3.08241	10.5887	6.10274	6.22388	3.61784	4.14476	2.13598	8.76901	4.44605	6.06449	3.67541	3.81606	13.5779	3.93547
FvH4_4g25830	gnl|BL_ORD_ID|218603 sp|P04635|LIP_STAHY Lipase OS=Staphylococcus hyicus OX=1284 GN=lip PE=1 SV=1//1.75736e-28	18.3535	14.5928	28.4843	76.002	62.2346	97.6965	33.5115	66.138	46.7554	33.4509	51.7677	32.667	50.4331	73.2474	50.2012	63.9674	16.6609	64.9817	36.9878	35.7888	26.3589	66.2352	26.6016	29.8303	24.0888	33.7773	25.2229	40.1958	16.8568	46.5893	13.9763	30.9236	19.0938	18.7269	16.7249	40.9441	13.5594	21.8329	22.6098	18.8663	47.0728	25.9255
FvH4_4g26070	gnl|BL_ORD_ID|78349 sp|Q9CAL3|CRK2_ARATH Cysteine-rich receptor-like protein kinase 2 OS=Arabidopsis thaliana OX=3702 GN=CRK2 PE=2 SV=1//1.88606e-142	3.69424	5.26555	4.09061	4.49368	4.19919	4.84383	7.88965	4.48978	3.51391	6.44404	5.0236	3.78598	4.09278	2.21701	6.76259	4.65511	14.0358	4.81472	7.37954	5.95899	8.76911	6.46461	8.98434	6.94555	12.4176	12.4834	6.794	4.70274	15.2702	3.97617	14.7311	6.57728	8.08133	12.8618	18.3349	7.03196	16.8598	9.01133	10.7689	10.6182	5.80863	7.1792
FvH4_4g26100	gnl|BL_ORD_ID|194615 sp|Q9SIS4|IP5P9_ARATH Type IV inositol polyphosphate 5-phosphatase 9 OS=Arabidopsis thaliana OX=3702 GN=IP5P9 PE=1 SV=1//1.94933e-165	0.227188	0.146145	0.298593	0.637126	0.797017	0.351223	1.07788	2.03205	0.68734	0.491954	0.880736	0.857043	1.15097	3.1326	0.748176	1.6476	0.566456	0.764604	0.611437	0.800597	1.77686	1.15733	0.91577	1.12225	1.24556	1.82988	1.18105	2.05092	1.26698	1.71551	1.07027	1.59556	0.331753	1.06237	0.459411	1.22771	0.742596	0.867835	1.10589	1.04979	1.50537	1.30665
FvH4_4g26170	-//-	30.4512	35.6425	46.5244	144.066	172.344	122.438	48.243	170.656	45.7176	105.749	102.855	66.2076	70.9444	161.257	101.79	113.882	84.2923	209.646	71.7968	227.862	35.0976	164.419	112.975	35.0215	112.702	420.886	49.3348	90.2591	54.4104	160.981	134.543	215.251	51.822	117.583	137.685	56.9575	253.849	70.1161	62.1571	39.4972	253.975	58.6156
FvH4_4g26180	gnl|BL_ORD_ID|42876 sp|A7LXU3|BGH3B_BACO1 Beta-glucosidase BoGH3B OS=Bacteroides ovatus (strain ATCC 8483 / DSM 1896 / JCM 5824 / NCTC 11153) OX=411476 GN=BACOVA_02659 PE=1 SV=1//1.06111e-71	0.171247	0.240974	0.379193	0.963281	1.55859	0.719403	0.552597	1.48915	0.349714	0.0876936	1.04039	0.528554	1.92932	1.72895	0.327293	1.19105	0.625214	0.591771	0.408846	0.36145	0.318093	1.38785	0.371917	0.565159	0.666084	0.464189	0.225785	0.668347	0.429753	0.733199	0.434394	0.205003	0.312581	0.122927	0.466159	0.507349	0.192412	0.469732	0.476333	0.350313	1.4345	0.363029
FvH4_4g26500	-//-	2.0835	4.25757	2.64574	16.2595	31.5193	12.8553	14.7107	30.6928	11.1846	33.0998	19.3092	12.605	9.69303	8.67107	41.0302	22.9119	40.1128	15.0472	12.8628	19.9242	20.8636	14.7344	21.1878	15.0755	24.6452	46.6706	14.6509	18.5415	35.3808	16.8569	38.7189	25.8658	16.935	27.7574	28.3095	24.6825	45.4306	21.1597	24.2217	20.6057	17.5385	25.0272
FvH4_4g26630	-//-	3.72991	7.62301	2.93067	10.6426	17.2052	12.6137	22.039	16.052	9.52134	50.6162	24.4142	11.5923	7.759	3.22783	78.3475	19.4566	62.7744	30.1918	25.5008	35.1704	31.6334	44.6231	48.199	15.1885	42.9192	113.743	32.7561	14.3198	120.732	26.7674	129.589	21.9536	67.1255	38.1538	105.16	39.7818	122.203	20.5571	71.1657	33.999	28.1728	67.4681
FvH4_4g26880	gnl|BL_ORD_ID|289196 sp|Q9M9C6|P2C15_ARATH Probable protein phosphatase 2C 15 OS=Arabidopsis thaliana OX=3702 GN=At1g68410 PE=2 SV=1//0	12.4265	5.49798	18.7008	30.7663	36.127	27.3318	16.6425	35.8288	16.4802	11.9923	44.2242	26.1243	43.0445	54.8863	18.0315	45.6954	8.27642	26.6884	21.5767	20.23	15.7766	46.1338	14.6697	22.6166	23.2529	21.0442	11.1899	27.9322	8.74954	33.6919	11.1653	23.2311	9.63228	9.409	9.49932	19.467	9.21554	21.5308	13.3466	9.87324	46.4315	12.9284
FvH4_4g27940	gnl|BL_ORD_ID|478619 sp|B9SCB6|TPS2_RICCO Probable terpene synthase 2 OS=Ricinus communis OX=3988 GN=TPS2 PE=3 SV=1//8.74461e-155	0	0	0	0	0.0891349	0	0	0.15932	0	0	0.012986	0	0.0264423	0	0.686316	0.996223	0.175871	0.107905	0	0	0.0351066	0.0346457	0.0467934	0.114688	0.0831395	0.086909	0.0507278	0.0761679	0.817728	0.104828	0.374121	0.0895584	0.0819332	0.147298	1.08224	0.531942	1.55889	0.0547224	1.03006	0	0.371783	0.397175
FvH4_4g27950	gnl|BL_ORD_ID|478695 sp|Q6Q3H3|TPSGD_VITVI (-)-germacrene D synthase OS=Vitis vinifera OX=29760 GN=VIT_19s0014g04930 PE=1 SV=1//7.83422e-19	0	0.00960082	0	0	0.130403	0.0120381	0.0374874	0.483118	0	0.0104816	0.134716	0.0122841	0.348164	0.0516632	2.66466	1.74672	0.893101	0.409013	0.0310974	0.0788913	0.266141	0.0276471	0.460537	0.0762669	0.557297	0.665787	0.310351	0.291751	5.2736	0.697103	1.49273	0.242988	0.179801	0.602408	3.81666	1.37534	7.05414	0.393014	11.3583	0.15517	0.68776	2.6412
FvH4_4g28030	gnl|BL_ORD_ID|338993 sp|Q9C6M5|RAVL1_ARATH AP2/ERF and B3 domain-containing transcription repressor TEM1 OS=Arabidopsis thaliana OX=3702 GN=TEM1 PE=1 SV=1//2.3205e-143	110.908	156.11	46.7929	107.848	203.282	74.3338	232.842	267.11	214.847	347.959	176.015	181.579	149.237	130.226	353.753	220.593	556.104	223.518	232.24	385.179	340.186	146.249	372.991	200.637	347.421	508.582	276.549	166.65	504.163	160.761	387.524	366.088	286.339	436.307	480.326	194.191	400.56	344.799	246.217	295.381	211.135	329.864
FvH4_4g28060	gnl|BL_ORD_ID|145110 sp|Q0V7R1|GATL3_ARATH Probable galacturonosyltransferase-like 3 OS=Arabidopsis thaliana OX=3702 GN=GATL3 PE=2 SV=1//0	0.710285	1.70073	1.13647	3.21178	4.3881	6.62025	2.57698	3.52948	2.37813	2.60499	2.35627	2.04615	3.54262	3.68805	1.78218	4.20376	2.02398	2.8458	2.95991	2.15536	1.88877	3.54522	4.11362	2.58106	3.12233	2.27372	0.820548	2.12128	0.915455	2.54347	1.51004	2.11629	1.46937	1.59273	1.0312	2.10996	1.23822	1.23153	1.64642	1.50429	2.6028	1.71088
FvH4_4g28410	gnl|BL_ORD_ID|303726 sp|Q93ZF5|PHO11_ARATH Phosphate transporter PHO1 homolog 1 OS=Arabidopsis thaliana OX=3702 GN=PHO1-H1 PE=2 SV=1//0	3.77966	2.08379	2.5521	1.69371	2.35403	2.15694	2.10045	2.92379	4.73418	3.62056	3.87622	7.39723	2.8648	1.69867	5.38899	2.13031	3.59401	0.825104	3.64758	3.61885	9.23706	1.80018	7.49528	4.38131	6.5687	8.92903	7.65192	3.851	6.64176	2.72986	9.66264	6.75902	4.7705	6.6358	8.0921	3.07367	10.9757	9.45097	9.38611	8.56692	2.04262	10.9894
FvH4_4g28630	gnl|BL_ORD_ID|444091 sp|Q4V3D9|SSL10_ARATH Protein STRICTOSIDINE SYNTHASE-LIKE 10 OS=Arabidopsis thaliana OX=3702 GN=SSL10 PE=2 SV=1//3.33468e-85	68.1805	29.11	158.041	233.129	159.054	56.1949	115.979	270.399	50.7701	460.399	421.468	388.884	229.612	122.727	450.182	430.38	295.104	475.932	362.16	620.511	435.063	139.45	627.028	436.023	526.788	476.197	358.726	451.361	577.24	451.262	376.976	635.476	413.519	684.977	161.87	420.368	334.379	611.14	677.037	320.842	183.828	676.137
FvH4_4g29000	gnl|BL_ORD_ID|326037 sp|O80436|PTR29_ARATH Protein NRT1/ PTR FAMILY 5.5 OS=Arabidopsis thaliana OX=3702 GN=NPF5.5 PE=2 SV=1//2.90038e-20	0.608016	1.25879	1.04232	2.52965	2.90048	3.70631	1.31654	1.13112	1.83951	1.14114	0.9341	1.00663	2.66778	1.00396	0.739774	0.39323	0.448075	1.07102	0.400446	0.446378	0.0491934	0.550206	0.437131	0.517835	0.931999	0.454652	0.521273	0.35577	0.155898	0.408032	0.288712	0.635839	1.1481	0.309604	0.407662	0.675818	0.342653	0.255601	0.466547	0.161466	0.44203	0.494707
FvH4_4g30920	gnl|BL_ORD_ID|303734 sp|Q6R8G5|PHO15_ARATH Phosphate transporter PHO1 homolog 5 OS=Arabidopsis thaliana OX=3702 GN=PHO1-H5 PE=2 SV=2//0	0.929497	3.04413	2.52295	7.92803	8.77699	12.4563	6.45479	8.80452	4.85092	9.6217	4.89077	3.18767	3.59333	2.30421	22.5392	4.93033	14.0915	14.524	6.68265	6.60004	11.6542	4.70812	7.57012	7.69369	6.05793	5.53398	11.3908	3.3418	23.3586	4.13796	11.7365	5.42451	12.3404	9.24586	13.1256	13.4385	18.336	6.71637	16.0985	7.74557	4.54923	17.1451
FvH4_4g31070	gnl|BL_ORD_ID|260395 sp|O49255|NAC29_ARATH NAC transcription factor 29 OS=Arabidopsis thaliana OX=3702 GN=NAC029 PE=2 SV=1//5.99981e-111	2.14546	6.37684	1.33523	0.221662	0.759275	3.08406	4.23876	1.62855	2.62208	5.24624	1.72073	2.01063	1.45156	0.490208	8.06979	2.54981	34.9561	4.08519	10.2168	12.6008	20.1026	7.50921	14.0248	4.2696	15.8323	26.4539	11.9391	1.44182	57.6204	1.15753	20.4452	12.2061	10.3138	14.2202	65.1266	4.3097	30.7588	10.8076	20.2666	12.474	5.34222	11.6847
FvH4_4g32180	-//-	23.0254	49.2007	26.7424	165.847	229.004	228.164	104.665	102.925	221.818	135.317	167.477	150.893	126.954	108.861	99.4652	139.342	112.27	93.5583	64.2832	122.997	88.0782	89.8084	82.7214	50.4133	82.2474	91.2724	73.3352	57.5102	42.4251	109.126	103.302	116.481	84.2526	74.945	70.386	57.9415	73.8647	62.3502	63.8978	48.3429	87.2903	53.4158
FvH4_4g32950	gnl|BL_ORD_ID|6940 sp|Q9SGY2|ACLA1_ARATH ATP-citrate synthase alpha chain protein 1 OS=Arabidopsis thaliana OX=3702 GN=ACLA-1 PE=1 SV=1//0	312.519	386.192	390.781	627.808	432.106	429.602	441.363	626.522	339.898	979.259	515.816	356.555	441.493	486.424	1899.82	676.505	1450.61	996.755	818.717	690.816	825.112	665.558	741.724	622.258	762.161	688.421	790.802	493.021	2133.82	714.551	1172.45	581.231	903.8	809.061	1700.06	1268.2	2046.23	514.806	1439.13	882.718	689.427	1185.55
FvH4_4g33190	gnl|BL_ORD_ID|326263 sp|Q5PNY6|PUB21_ARATH U-box domain-containing protein 21 OS=Arabidopsis thaliana OX=3702 GN=PUB21 PE=2 SV=1//2.14136e-101	3.94277	7.61292	9.46061	11.87	17.2173	11.5049	17.053	20.4542	5.56289	30.4457	12.7798	6.81844	3.89675	5.4334	46.5925	14.229	42.7304	29.5351	25.4697	29.2204	17.8298	41.5953	43.1672	9.26229	48.9253	142.142	22.8915	17.4268	73.8907	14.5755	61.512	26.5153	34.7222	57.9466	135.363	23.8096	121.057	25.818	50.989	36.0849	35.2596	30.0921
FvH4_4g33930	gnl|BL_ORD_ID|295535 sp|Q9LQU4|PCR2_ARATH Protein PLANT CADMIUM RESISTANCE 2 OS=Arabidopsis thaliana OX=3702 GN=PCR2 PE=1 SV=1//1.63357e-46	2.82303	9.39857	4.46131	9.00309	14.5198	8.87927	18.4148	13.98	7.17596	36.3159	6.79945	5.31784	6.33376	2.35341	28.993	9.79569	49.5166	22.8756	18.9268	20.3486	27.5515	15.68	23.4683	12.1941	29.0812	39.6054	23.3859	8.5447	58.5344	8.09648	40.0784	18.1534	32.0271	42.3079	86.5644	18.3121	53.069	19.8921	44.8226	27.4364	16.7611	23.4852
FvH4_4g34200	gnl|BL_ORD_ID|295535 sp|Q9LQU4|PCR2_ARATH Protein PLANT CADMIUM RESISTANCE 2 OS=Arabidopsis thaliana OX=3702 GN=PCR2 PE=1 SV=1//3.56261e-59	0.573112	0.384033	1.44644	2.24266	2.90839	1.47668	3.86537	2.47492	1.15594	6.0933	2.23836	1.67064	0.928436	0.606182	4.74653	3.64273	9.93468	2.69805	3.89754	3.92703	5.60297	2.94902	4.54729	2.60324	5.59066	7.95246	5.10954	3.0796	11.3995	3.27174	7.26895	1.48652	4.0537	5.25026	6.76041	6.52012	9.24941	2.98885	5.11455	5.37923	1.86999	3.83854
FvH4_4g34410	-//-	0.338308	1.49764	1.98309	4.74019	2.26823	3.34491	1.1269	2.0142	1.74329	2.24817	0.833508	0.958108	1.68435	1.48588	0.474911	1.54194	4.29143	3.33179	1.76225	2.27539	3.65311	1.68465	3.47367	2.30504	1.90814	2.12988	2.89419	1.5111	3.87883	1.18936	1.53442	1.49805	3.90433	5.55084	6.39978	2.93835	4.4589	4.39932	3.06591	3.82408	3.6649	2.91299
FvH4_4g34620	gnl|BL_ORD_ID|326258 sp|O80742|PUB19_ARATH U-box domain-containing protein 19 OS=Arabidopsis thaliana OX=3702 GN=PUB19 PE=2 SV=1//0	11.8796	5.70858	5.90418	19.564	21.8078	27.632	13.8907	15.3783	16.2342	10.254	30.6812	15.4438	27.892	10.3192	29.32	10.512	12.1865	33.5372	19.1673	39.8057	10.1393	19.4482	10.1275	11.7261	31.035	18.5329	6.49929	9.42789	7.95454	10.8697	15.33	31.9919	7.18357	7.73671	8.39605	8.96384	6.71066	8.45688	7.32049	5.98196	7.08259	8.69669
FvH4_4g34630	gnl|BL_ORD_ID|512113 sp|Q8LC45|XTH33_ARATH Probable xyloglucan endotransglucosylase/hydrolase protein 33 OS=Arabidopsis thaliana OX=3702 GN=XTH33 PE=2 SV=2//6.75308e-129	13.5174	23.3186	23.6375	578.1	603.044	533.43	115.798	191.803	341.587	185.997	154.014	118.786	110.253	189.188	85.6779	117.168	174.816	111.594	83.2504	96.1418	110.212	151.793	58.0964	127.07	97.8507	84.1045	61.4114	49.186	90.1955	92.252	43.2386	60.0231	83.482	84.7966	68.652	81.2755	31.4765	72.36	38.1647	82.2343	47.5618	52.4214
FvH4_4g34640	gnl|BL_ORD_ID|13382 sp|Q8S528|AL2B7_ARATH Aldehyde dehydrogenase family 2 member B7, mitochondrial OS=Arabidopsis thaliana OX=3702 GN=ALDH2B7 PE=1 SV=2//0	11.316	18.5804	19.0731	44.118	38.1827	33.6584	27.9753	34.4085	28.8118	32.1639	23.8804	23.3578	21.111	21.0557	31.481	24.332	39.697	25.5107	25.0014	25.6164	31.6382	19.3114	32.696	29.277	32.7561	28.1548	27.2149	24.5542	39.8185	19.5047	29.4215	24.2203	36.4314	42.733	39.5562	32.3028	32.1969	30.4876	29.1215	28.0143	27.6147	31.8647
FvH4_4g34800	gnl|BL_ORD_ID|478569 sp|O80738|TPS10_ARATH Probable alpha,alpha-trehalose-phosphate synthase [UDP-forming] 10 OS=Arabidopsis thaliana OX=3702 GN=TPS10 PE=2 SV=1//0	5.00295	7.48616	4.84478	11.2498	9.3954	14.2297	20.8726	13.2298	11.0921	22.6935	16.794	12.5821	34.3537	12.1843	12.6518	21.0507	30.3984	11.277	15.5169	21.2152	16.448	14.3848	16.5355	11.8612	16.8447	21.6901	16.372	11.7253	26.9775	9.0775	23.7393	19.4152	14.337	20.0726	29.3761	11.3689	23.3018	16.161	14.0399	13.3946	8.85691	15.0376
FvH4_4g34860	gnl|BL_ORD_ID|420857 sp|K4PW38|RSS3_ORYSJ Protein RICE SALT SENSITIVE 3 OS=Oryza sativa subsp. japonica OX=39947 GN=RSS3 PE=1 SV=1//4.02217e-30	0.197384	0.493785	0.958734	2.55317	1.98157	4.22342	0.711538	1.96165	0.477737	0.404313	2.6268	0.90256	4.03092	4.23242	0.328883	1.76876	0.0703065	3.4599	0.54265	1.56987	0.231565	3.14857	0.731619	0.448289	1.46238	0.866254	0.59485	1.0718	0.269077	1.86948	0.286112	0.971426	0.450363	0.134943	0.255861	1.77775	0.403237	1.09622	0.320271	0.158346	1.93211	0.36386
FvH4_4g35100	gnl|BL_ORD_ID|191396 sp|Q84XG9|ILL1_ORYSI IAA-amino acid hydrolase ILR1-like 1 OS=Oryza sativa subsp. indica OX=39946 GN=ILL1 PE=2 SV=1//1.96529e-149	3.17751	3.58602	2.3533	7.03502	5.39654	8.51503	5.90709	6.61848	5.65416	3.9517	4.89875	2.29413	3.8545	7.06746	29.1233	6.05108	7.40139	6.23145	6.51543	3.59127	4.82319	14.3603	7.23514	4.05934	5.90088	10.3293	11.0722	5.05133	28.8033	34.8416	8.75721	3.72045	13.9085	5.71091	26.1278	14.6858	19.679	5.43686	37.2145	14.7712	36.0617	22.4125
FvH4_4g35150	gnl|BL_ORD_ID|199579 sp|O48716|JGB_ARATH Protein JINGUBANG OS=Arabidopsis thaliana OX=3702 GN=JGB PE=1 SV=1//2.18281e-83	13.1955	21.0142	10.2964	25.3649	43.8508	27.905	37.5803	54.2581	40.1555	39.4711	40.5863	37.1289	36.3891	27.669	40.7963	38.4983	48.2106	55.9991	30.4822	69.1442	36.1816	22.9309	45.88	34.9309	46.4231	84.6548	41.918	30.7716	35.661	28.2335	41.8616	70.2688	36.3404	46.5935	33.3994	25.2762	58.9273	38.9158	24.1474	26.8914	30.5628	26.9705
FvH4_4g35190	-//-	63.6598	65.8834	38.3282	80.0237	103.018	109.2	69.4964	65.1481	56.868	118.234	57.1685	42.5617	35.9633	20.2752	209.857	71.3119	192.988	124.914	129.539	123.106	108.217	361.928	174.318	43.4426	182.259	872.671	121.646	53.4323	321.942	69.5669	332.281	132.864	186.396	178.094	444.044	78.6304	357.414	116.699	519.211	152.918	163.005	230.852
FvH4_4g35260	gnl|BL_ORD_ID|145116 sp|O04536|GATL9_ARATH Probable galacturonosyltransferase-like 9 OS=Arabidopsis thaliana OX=3702 GN=GATL9 PE=2 SV=1//0	44.6102	39.4825	75.2304	245.307	179.719	355.043	69.629	172.317	83.7819	93.2407	140.038	66.9406	141.328	237.014	90.5566	178.763	37.8521	167.293	113.782	122.866	50.259	202.217	81.8522	90.8316	96.692	101.862	51.2517	161.088	43.7874	131.335	43.8447	129.85	67.7988	60.3885	57.2835	137.888	50.6791	92.3523	58.8952	64.5902	220.111	72.3385
FvH4_4g35880	gnl|BL_ORD_ID|269617 sp|Q9LKW9|NHX7_ARATH Sodium/hydrogen exchanger 7 OS=Arabidopsis thaliana OX=3702 GN=NHX7 PE=1 SV=1//0	8.86601	17.8726	12.7825	13.0563	16.5868	16.2182	13.2135	22.3559	13.444	10.8924	19.9745	16.7823	17.2417	22.4975	28.2605	20.5295	38.6569	25.9733	25.4755	25.7316	28.0219	23.8905	25.0137	25.8372	30.9299	35.544	17.9043	27.9098	69.7096	14.2439	39.8113	35.0429	19.7045	28.5787	55.5166	29.4996	57.6824	36.2078	50.0567	31.5148	39.7616	53.7082
FvH4_4g35930	gnl|BL_ORD_ID|92745 sp|Q07346|DCE_PETHY Glutamate decarboxylase OS=Petunia hybrida OX=4102 GN=GAD PE=1 SV=1//0	2.33773	1.7322	2.70267	7.07574	6.83484	8.6635	1.80109	1.46086	1.5183	3.14832	3.26931	4.59361	8.03946	2.10377	1.59238	1.39944	0.475817	2.62545	1.19109	2.78312	0.367086	1.30973	0.727657	0.599606	1.96603	1.27225	0.829641	1.16402	0.644302	1.55986	0.510251	1.16696	1.86172	0.429478	0.716043	0.838602	1.04735	1.12972	1.35574	0.642988	5.32829	1.57068
FvH4_4g36130	gnl|BL_ORD_ID|299521 sp|Q02200|PERX_NICSY Lignin-forming anionic peroxidase OS=Nicotiana sylvestris OX=4096 PE=2 SV=1//1.19813e-131	0.0474122	0.152496	0.18062	0.556588	0.313832	0.488648	0.308746	0.29169	0.401638	0.647447	0.29262	0.173438	0.11172	0.127649	1.65432	1.10661	3.85041	1.72864	0.384177	0.812184	0.271932	0.439138	1.27409	0.32304	1.80317	0.954702	0.785864	1.39452	7.19188	0.713565	1.90139	0.958581	0.980816	1.81516	17.8967	1.28855	7.98113	1.2074	20.9689	0.912842	2.09439	3.09978
FvH4_4g36380	gnl|BL_ORD_ID|323124 sp|Q8LPB4|PSKR1_DAUCA Phytosulfokine receptor 1 OS=Daucus carota OX=4039 GN=PSKR PE=1 SV=1//0	6.13226	8.13082	8.56475	12.5832	12.8466	14.2729	12.8584	15.9537	9.93754	16.7226	13.6454	8.68059	12.8933	12.8248	28.9169	13.6834	28.4418	19.6424	16.8636	18.0919	17.1563	13.4316	20.1529	12.4456	22.813	18.1129	15.1506	12.4094	37.4241	13.2293	24.7989	16.4133	19.3205	19.3472	40.1467	21.2449	35.5837	18.0271	24.6786	18.5578	14.282	20.961
FvH4_4g36680	gnl|BL_ORD_ID|491180 sp|Q337C0|U496D_ORYSJ UPF0496 protein 4 OS=Oryza sativa subsp. japonica OX=39947 GN=Os10g0513300 PE=2 SV=1//1.08486e-14	5.3895	4.87629	8.80356	15.02	17.7849	15.1972	10.8223	18.6254	12.0581	17.0172	15.3335	12.8389	15.735	20.8706	25.2007	19.0989	12.3235	23.6369	12.4165	22.1577	13.0774	21.5095	12.2783	13.121	11.9984	30.7858	14.0633	11.9916	16.6555	20.9571	12.7281	19.6389	13.0528	11.5605	13.7406	18.195	15.3391	13.1195	16.6732	9.71855	20.6667	16.8266
FvH4_4g37160	gnl|BL_ORD_ID|140557 sp|Q96IG2|FXL20_HUMAN F-box/LRR-repeat protein 20 OS=Homo sapiens OX=9606 GN=FBXL20 PE=1 SV=2//6.47638e-31	13.7003	16.0615	20.8149	57.0046	47.0918	58.5314	29.187	37.1703	31.2161	27.6705	31.5674	21.7774	28.4988	35.627	25.4374	33.0917	19.288	41.2416	25.9413	27.7867	16.4384	37.0264	20.0318	17.7621	22.2884	18.5762	19.3883	23.6755	23.0344	33.6411	19.2696	22.2248	19.3678	21.5452	18.5285	28.9451	18.3046	20.7828	16.849	16.5545	35.6005	17.6262
FvH4_4g37260	gnl|BL_ORD_ID|29364 sp|Q9LHE3|ASPG2_ARATH Protein ASPARTIC PROTEASE IN GUARD CELL 2 OS=Arabidopsis thaliana OX=3702 GN=ASPG2 PE=2 SV=1//0	0.226657	0.336471	0.278965	1.79661	1.66186	1.73443	0.0486587	1.08915	0.44309	0.428561	1.27111	0.526179	3.73858	2.47448	0.205063	1.35162	0	1.86513	1.33203	1.45921	0.190907	1.93784	0.145405	0.237587	0.981719	0.756169	0.157631	0.662714	0.155571	1.79158	0.0252726	1.141	0.222774	0.0286071	0.0813618	2.57861	0.284947	0.510132	0.242485	0.0335685	2.80942	0.257121
FvH4_5g00270	gnl|BL_ORD_ID|478496 sp|Q9SU39|TPPF_ARATH Probable trehalose-phosphate phosphatase F OS=Arabidopsis thaliana OX=3702 GN=TPPF PE=2 SV=1//8.13364e-171	3.16494	2.24443	6.11167	6.82004	6.90871	4.17464	4.92866	8.31068	8.21253	8.24518	13.0427	12.8887	8.83703	9.24992	10.5255	8.4233	7.37884	7.98993	9.69879	9.55644	10.429	7.10645	9.28096	10.9511	9.04123	9.89681	7.01152	9.23934	8.30684	8.27954	7.79467	9.91347	7.11717	6.80453	6.12687	10.2714	5.6914	9.77308	12.3911	8.72964	11.2357	10.4176
FvH4_5g00300	gnl|BL_ORD_ID|436155 sp|Q9SU40|SKU5_ARATH Monocopper oxidase-like protein SKU5 OS=Arabidopsis thaliana OX=3702 GN=SKU5 PE=1 SV=1//0	14.3106	7.85444	30.3244	121.706	105.573	88.6619	36.9301	91.6426	56.1691	34.3457	67.6981	40.4529	80.1872	90.1594	36.1638	64.658	7.24114	64.2072	32.5717	38.9308	13.9162	72.4322	17.9251	36.456	23.6621	27.2129	14.8314	62.0409	8.39958	49.7399	9.17688	31.4992	14.5831	13.9729	5.52333	45.4275	9.40624	24.2289	16.9045	15.4197	66.6062	17.9249
FvH4_5g00680	-//-	4.82296	6.68308	4.706	11.3355	11.2036	11.0098	7.80939	10.0449	8.86502	12.8615	8.68775	7.89555	7.29048	4.6725	20.6832	9.1026	16.8872	11.3206	12.4034	11.1235	15.5154	11.3082	13.2177	6.82019	16.956	21.5305	10.5926	5.31188	25.4756	6.87142	20.4783	13.3629	14.9077	14.8189	30.0441	10.5684	30.3393	9.87354	25.312	13.4907	13.6011	10.7694
FvH4_5g01100	gnl|BL_ORD_ID|427419 sp|O64495|SBT12_ARATH Subtilisin-like protease SBT1.2 OS=Arabidopsis thaliana OX=3702 GN=SBT1.2 PE=2 SV=1//1.01916e-161	0.0221159	0.0316149	0.0294882	0.490405	0.707552	0.510376	0.0462914	0.0575646	0.281022	0.0560872	0.115168	0.0303382	0.14331	0.153111	0.0260115	0.129047	0.0630198	0.0310131	0.0384007	0.0432973	0.0288285	0.0625901	0.0307403	0.0313928	0.0436939	0.062803	0.00555416	0.060045	0.065779	0.0344327	0.0374003	0.0353005	0.00672811	0.0120957	0.0630695	0.0489233	0.0542167	0.0838814	0.0307583	0.0354837	0.0277543	0.0706655
FvH4_5g01110	gnl|BL_ORD_ID|427419 sp|O64495|SBT12_ARATH Subtilisin-like protease SBT1.2 OS=Arabidopsis thaliana OX=3702 GN=SBT1.2 PE=2 SV=1//0	0.120465	0.25831	0.18774	0.628527	0.623411	0.220831	0.42789	0.932889	0.437351	0.435828	0.494253	0.901374	1.36768	1.26363	0.90163	1.24609	0.530507	0.500203	0.722583	0.739682	0.83939	0.625505	0.852434	0.708858	0.66532	0.814226	0.478555	1.12986	0.586306	0.170505	0.460353	0.96141	0.539726	0.844529	0.494016	0.456832	0.519045	0.640849	0.274157	0.463871	0.461779	0.56526
FvH4_5g01210	-//-	0.0268839	0.172939	0.215073	1.4728	1.60155	1.66245	0	0.763364	0.390409	0.283206	0.715543	0.184394	1.74207	2.23345	0.0948581	0.84037	0	0.775527	0.233398	0.671056	0	0.954509	0.0373676	0.412136	0.956051	0.249849	0.081019	0.291961	0.159921	0.962691	0.155875	0.557843	0.392575	0.0882205	0	1.07047	0.0878738	0.131098	0.299117	0	1.13359	0.356817
FvH4_5g01270	gnl|BL_ORD_ID|306526 sp|P93733|PLDB1_ARATH Phospholipase D beta 1 OS=Arabidopsis thaliana OX=3702 GN=PLDBETA1 PE=1 SV=4//4.33627e-52	2.78921	5.19472	5.43002	12.6778	12.9214	7.97701	8.67616	17.5772	7.98766	13.481	10.6305	7.94307	9.59272	8.93525	33.7237	10.4263	24.6911	23.0097	14.2293	14.8208	23.1648	8.37125	19.7503	16.1686	18.7122	19.407	16.5153	10.8348	26.4737	7.74586	16.3578	17.9063	21.1323	24.3264	30.7241	17.7779	22.6079	19.4771	15.5119	18.5487	13.2857	22.0687
FvH4_5g01350	gnl|BL_ORD_ID|177792 sp|P54873|HMCS_ARATH Hydroxymethylglutaryl-CoA synthase OS=Arabidopsis thaliana OX=3702 GN=HMGS PE=1 SV=2//0	70.5968	114.625	131.297	176.996	157.748	151.964	137.728	203.021	107.526	261.836	140.823	113.46	99.2738	91.6619	732.685	167.093	402.369	344.24	227.661	178.236	293.448	181.346	250.234	210.42	257.354	254.875	284.781	154.705	773.139	220.129	397.052	168.678	343.625	271.099	647.937	449.215	711.312	164.295	544.16	324.156	212.045	418.98
FvH4_5g01430	gnl|BL_ORD_ID|500061 sp|Q9LDX3|UTR4_ARATH UDP-galactose/UDP-glucose transporter 4 OS=Arabidopsis thaliana OX=3702 GN=UTR4 PE=2 SV=1//3.36281e-170	1.29506	0.93744	3.10157	8.24176	5.4382	6.54246	2.47476	2.68185	2.2161	1.73792	4.82055	2.50073	5.6756	8.23298	1.97916	6.25029	0.775668	7.09898	2.72131	2.54347	1.48384	8.30227	0.951636	1.32076	1.9923	1.45656	0.957073	3.44891	0.343479	5.16276	1.36307	1.5668	0.798004	0.960937	0.166804	4.2386	0.916718	1.2872	0.711278	0.635265	8.43462	0.802868
FvH4_5g01840	gnl|BL_ORD_ID|287823 sp|P50700|OSL3_ARATH Osmotin-like protein OSM34 OS=Arabidopsis thaliana OX=3702 GN=OSM34 PE=2 SV=2//5.1498e-119	44.4815	64.5198	31.5194	18.2924	22.5089	38.3799	54.4108	20.0529	66.184	45.8361	18.9787	28.3285	15.103	6.02464	57.7098	16.4469	89.6033	68.9941	59.3355	62.5114	111.044	44.9504	101.883	35.9741	59.662	80.1491	157.403	12.2222	136.432	17.9259	157.675	121.431	115.528	107.307	296.186	45.0586	322.624	65.2316	157.43	56.3211	30.3429	108.343
FvH4_5g02050	gnl|BL_ORD_ID|10679 sp|Q67ZM4|ADF7_ARATH Actin-depolymerizing factor 7 OS=Arabidopsis thaliana OX=3702 GN=ADF7 PE=2 SV=1//3.0329e-70	3.27182	7.11028	4.17875	4.90084	3.48013	4.67801	7.10785	3.75013	10.1924	4.92171	2.38554	2.2052	2.62184	1.81123	12.36	4.54028	20.1373	10.8886	13.1243	4.45231	12.9672	13.9356	8.47329	1.87917	15.114	18.9141	11.6745	3.71411	42.7316	2.58134	22.927	8.05993	8.49217	11.1917	45.3826	8.7498	47.074	7.57271	34.9827	13.2662	8.71509	8.21837
FvH4_5g02340	gnl|BL_ORD_ID|465742 sp|P12459|TBB1_SOYBN Tubulin beta-1 chain OS=Glycine max OX=3847 GN=TUBB1 PE=3 SV=1//0	4.167	11.9739	41.0805	65.787	82.7718	59.2221	46.5439	35.15	37.5029	18.8946	90.0784	35.8165	78.9715	63.8485	10.3318	61.8194	0.615094	29.4876	27.768	45.6128	3.46459	94.3442	7.17475	22.2529	17.7725	14.5661	8.56995	30.3986	1.08865	55.73	3.34657	25.8558	9.5248	2.18664	1.37228	53.3147	2.14737	9.18378	8.77139	1.59012	29.8781	8.13822
FvH4_5g02710	gnl|BL_ORD_ID|531707 sp|Q9FN67|Y5133_ARATH BTB/POZ domain-containing protein At5g41330 OS=Arabidopsis thaliana OX=3702 GN=At5g41330 PE=2 SV=1//0	13.9194	15.1501	17.6599	55.7092	72.4954	45.8088	39.0434	76.6213	33.4551	69.2946	46.998	30.6476	31.5119	41.7382	146.636	57.2361	80.3816	61.4799	51.2439	68.3249	41.8097	79.421	61.226	41.2669	66.3399	178.295	42.5324	67.0676	96.6092	67.0167	102.057	84.3986	54.256	67.7927	107.437	91.0716	162.495	58.4834	118.113	68.4572	95.9462	77.6138
FvH4_5g03040	gnl|BL_ORD_ID|302390 sp|A7PZL3|PGLR_VITVI Probable polygalacturonase OS=Vitis vinifera OX=29760 GN=GSVIVT00026920001 PE=1 SV=1//1.04076e-94	5.39347	3.96406	20.1639	43.3929	40.5121	41.4401	16.7429	24.6666	11.968	7.52098	30.3348	9.13445	25.7033	58.5466	8.51782	25.2473	0.997313	33.5034	12.8241	16.1812	2.69522	39.4404	5.61319	8.07113	12.7125	10.2863	4.08381	24.5355	1.86842	34.6228	2.73173	12.4477	3.22701	3.31302	1.25635	20.5043	4.62	7.32288	7.26399	3.45565	56.8151	4.8438
FvH4_5g03160	gnl|BL_ORD_ID|495 sp|P31531|1A1C_SOYBN 1-aminocyclopropane-1-carboxylate synthase OS=Glycine max OX=3847 GN=ACS1 PE=2 SV=1//0	1.41682	2.44877	4.17373	15.4536	8.44043	14.367	7.02197	9.52005	3.13357	11.2512	6.37455	2.49648	2.28804	2.98776	20.4994	5.92553	6.76939	17.617	9.1829	8.59035	8.17711	8.48457	11.1878	4.28579	15.2749	21.3025	6.45995	7.54416	17.5827	6.52257	6.33817	7.66172	11.0804	11.7035	26.1236	12.1585	19.8418	8.59665	46.1706	8.11301	14.8987	19.8675
FvH4_5g03320	gnl|BL_ORD_ID|518308 sp|Q6DST1|Y1465_ARATH Late embryogenesis abundant protein At1g64065 OS=Arabidopsis thaliana OX=3702 GN=At1g64065 PE=2 SV=1//2.79404e-16	101.42	186.955	106.957	183.494	267.322	470.914	254.259	162.353	262.5	438.009	167.905	117.823	73.2931	38.6227	728.241	148.052	876.729	299.477	280.952	306.257	409.68	259.13	410.376	230.546	385.585	713.304	402.403	112.887	948.435	187.824	627.648	217.491	506.577	408.357	808.067	376.836	886.743	274.416	634.262	444.721	200.465	514.382
FvH4_5g03350	-//-	4.70258	2.43686	6.71803	18.6062	17.3795	32.1354	5.96054	7.56664	8.34668	10.5041	7.66403	6.88096	3.78598	6.10436	35.0752	9.50592	20.491	21.1492	6.53221	12.4863	6.74289	18.6322	19.1735	5.74063	17.7105	81.6416	8.50319	11.8632	12.9378	11.1654	24.7665	16.701	18.5981	15.2388	25.846	17.0159	38.5557	12.8037	24.8529	10.3367	14.5176	19.5914
FvH4_5g03450	gnl|BL_ORD_ID|518308 sp|Q6DST1|Y1465_ARATH Late embryogenesis abundant protein At1g64065 OS=Arabidopsis thaliana OX=3702 GN=At1g64065 PE=2 SV=1//1.60764e-24	19.1169	7.32599	14.0387	34.9303	37.7002	38.8671	26.8965	13.907	25.5246	16.2273	20.2027	19.0721	23.5468	21.0555	16.3522	23.755	10.5797	13.7203	12.2761	17.5144	10.5649	21.889	10.3762	14.5995	10.8273	13.1536	11.0105	12.922	10.573	21.0312	12.7673	11.9785	11.7517	9.9154	5.6524	17.375	8.77906	11.2355	15.0515	9.42972	14.216	14.9115
FvH4_5g03710	gnl|BL_ORD_ID|106291 sp|P13240|DR206_PEA Disease resistance response protein 206 OS=Pisum sativum OX=3888 GN=PI206 PE=1 SV=2//1.61583e-78	51.3411	79.2219	56.2822	39.0065	38.3497	36.6061	50.6844	56.9462	118.869	206.991	40.1243	33.9916	20.1629	11.4161	162.493	45.0816	279.515	128.456	121.182	82.5173	136.009	60.1978	155.052	70.5995	204.584	155.942	110.873	44.3464	363.067	20.2611	201.424	64.3069	129.833	248.475	419.967	115.601	560.478	123.153	236.402	239.056	92.4172	144.001
FvH4_5g04500	gnl|BL_ORD_ID|289183 sp|Q5SN75|P2C08_ORYSJ Probable protein phosphatase 2C 8 OS=Oryza sativa subsp. japonica OX=39947 GN=Os01g0656200 PE=2 SV=1//2.67055e-75	0	0	0	0.278735	0.0628657	0.0638376	0.0993968	0.101129	0.0287338	0.0277916	0.0824297	0.130284	0.111896	0	1.67556	0.326571	0.169145	0.599321	0.041227	0.069726	0.259982	0.146611	0.36303	0.121332	0.175912	0.14711	0.178888	0.0644642	1.62427	0.480571	0.240918	0.0757972	0.303379	0.35062	0.997204	0.76535	0.892508	0.07719	1.45297	0.182857	0.0715128	0.560245
FvH4_5g05100	gnl|BL_ORD_ID|478659 sp|Q9LRA7|TPS9_ARATH Probable alpha,alpha-trehalose-phosphate synthase [UDP-forming] 9 OS=Arabidopsis thaliana OX=3702 GN=TPS9 PE=2 SV=1//0	4.54705	7.30531	5.07295	5.18084	3.26957	6.92222	11.3682	7.59883	5.28981	16.4579	8.39405	8.68803	14.2859	3.16204	29.8198	9.92423	38.7552	11.6465	17.0828	14.8234	25.6879	9.92303	17.9826	12.9779	19.8921	20.9616	19.311	6.97179	36.8193	5.41491	39.0852	21.4711	17.8348	22.271	43.9115	13.4201	47.9056	17.983	24.0536	20.9224	9.76187	18.6501
FvH4_5g05860	gnl|BL_ORD_ID|347961 sp|Q8VWN6|RFS_PEA Galactinol--sucrose galactosyltransferase OS=Pisum sativum OX=3888 GN=RFS PE=1 SV=1//0	0.160754	0.527188	0.63762	1.62813	3.43005	2.18646	0.184734	0.845793	0.54929	0.630893	2.06819	0.609672	4.83519	2.38952	0.378141	1.43066	0.161673	1.00021	0.788115	1.55507	0.0147915	1.67869	0.0920058	0.418787	1.58332	1.06923	0.185235	1.10396	0.196877	0.898071	0.561981	1.34332	0.379731	0.155153	0.205928	1.52404	0.710901	0.261304	0.263028	0.0546186	2.05061	0.362575
FvH4_5g06680	gnl|BL_ORD_ID|432419 sp|Q9SS87|SEOB_ARATH Protein SIEVE ELEMENT OCCLUSION B OS=Arabidopsis thaliana OX=3702 GN=SEOB PE=1 SV=1//1.66652e-146	3.6679	5.86101	7.62587	16.4895	17.7334	16.508	4.08058	16.1931	6.12917	6.99857	13.5594	7.18203	50.685	50.2186	7.5997	19.2622	2.31944	17.5261	8.91621	16.2454	1.94915	24.2307	3.79924	7.05226	14.9052	10.2887	4.34582	16.5473	2.42099	15.9898	5.60802	21.3812	5.64957	4.40234	4.70505	32.9065	12.3668	5.73345	5.03136	1.2576	49.3797	5.24613
FvH4_5g06770	gnl|BL_ORD_ID|87133 sp|P12412|CYSEP_VIGMU Vignain OS=Vigna mungo OX=3915 PE=1 SV=1//0	7.74488	6.00813	5.94471	10.7769	8.21763	4.26892	5.79466	25.7043	11.268	5.23063	8.86276	3.29175	26.9343	58.7752	6.3882	69.4765	14.2078	54.9393	37.4241	20.4441	13.778	77.0133	19.9923	14.6853	19.801	19.8307	8.20597	68.0954	46.0069	35.2797	19.2243	25.4122	8.81262	45.4549	6.50418	64.8164	16.415	40.8274	46.3231	68.471	52.1278	22.9067
FvH4_5g07730	gnl|BL_ORD_ID|58017 sp|Q7XUF4|CDKG2_ORYSJ Cyclin-dependent kinase G-2 OS=Oryza sativa subsp. japonica OX=39947 GN=CDKG-2 PE=2 SV=2//6.1288e-144	1.6826	2.32235	2.87895	4.78048	7.75783	6.5843	4.79706	5.04542	4.25384	1.91287	5.32105	5.47855	5.18954	3.97779	5.24315	3.24044	3.48573	3.52182	3.54281	3.02432	5.20341	2.82878	3.03096	4.55441	4.49206	4.86049	2.23668	4.16133	3.95472	1.97981	3.76356	3.91278	3.30075	2.93528	5.03153	3.67629	4.39352	5.05354	4.41126	3.44435	5.41727	4.61334
FvH4_5g08330	gnl|BL_ORD_ID|129189 sp|Q9FYF9|FB76_ARATH F-box protein At1g67340 OS=Arabidopsis thaliana OX=3702 GN=At1g67340 PE=1 SV=1//2.21123e-139	4.9446	11.9154	5.54474	8.02663	12.7429	6.60541	8.54363	12.1256	12.1177	19.8665	16.5202	20.7527	14.7375	11.2498	19.3245	18.2376	22.0622	14.588	18.4091	23.3055	29.0709	12.227	24.8413	18.7195	23.0137	29.195	26.4628	18.8955	28.7218	17.9065	22.3107	29.5408	23.1721	32.5535	27.3659	12.5497	22.6726	27.8412	23.3253	22.651	13.7254	26.0361
FvH4_5g08740	gnl|BL_ORD_ID|130365 sp|Q3EAE5|FDL24_ARATH Putative F-box/FBD/LRR-repeat protein At4g00315 OS=Arabidopsis thaliana OX=3702 GN=At4g00315 PE=4 SV=1//7.39967e-31	1.59742	2.10188	1.99161	5.13015	7.46565	5.93796	3.12407	3.43625	3.44159	3.31458	4.9155	3.50277	5.16135	4.53816	2.63316	4.69078	2.51733	3.50554	3.6772	4.38894	3.38841	4.57689	4.86123	4.90601	4.1243	4.8174	3.50115	5.48698	2.42958	4.03205	1.92957	3.3417	5.2352	3.11739	2.10832	2.82237	2.17558	3.30475	3.19784	3.79785	4.0458	4.12257
FvH4_5g09180	gnl|BL_ORD_ID|245938 sp|Q9M2Z8|MPCP2_ARATH Mitochondrial phosphate carrier protein 2, mitochondrial OS=Arabidopsis thaliana OX=3702 GN=MPT2 PE=2 SV=1//3.97712e-174	20.6382	31.5485	20.3839	38.6565	41.1018	36.611	37.5978	45.8555	33.9146	79.2065	33.2067	19.5651	23.1362	15.048	154.54	38.3326	160.684	43.9828	76.1535	43.7795	79.6422	56.8888	57.8039	46.8666	79.611	60.617	62.5887	38.0029	253.499	36.6355	142.874	41.3131	66.9388	76.3466	144.448	95.5725	224.999	45.7491	184.524	89.5683	39.3245	91.7202
FvH4_5g10310	-//-	3.91653	5.22438	10.4095	23.4046	28.2153	18.6725	2.8597	17.7159	4.40899	6.23672	13.4915	5.56003	38.3099	52.4953	5.46341	23.9161	1.88167	26.22	7.67024	15.3129	1.78091	34.8694	4.05122	9.85174	15.0482	10.0873	1.99006	12.1172	1.8286	29.7796	1.84835	9.08635	4.82137	1.94278	3.7545	25.9053	6.40087	4.73769	6.46043	0.789134	76.4002	5.44
FvH4_5g10480	gnl|BL_ORD_ID|427439 sp|Q8L7I2|SBT36_ARATH Subtilisin-like protease SBT3.6 OS=Arabidopsis thaliana OX=3702 GN=SBT3.6 PE=2 SV=1//0	2.03429	0.717627	6.01479	13.6611	10.5812	13.3383	1.68489	11.7762	2.12829	1.99706	7.91287	5.29312	12.4631	14.7045	4.4765	5.79286	0.542277	7.35122	2.98529	4.12394	1.37548	7.39491	0.857396	3.1745	4.00613	3.13066	0.949263	6.00416	0.448911	4.57715	0.285361	2.59764	0.790559	0.387614	0.102076	5.82318	0.343192	1.83469	1.38724	0.429571	13.3608	2.43872
FvH4_5g10730	gnl|BL_ORD_ID|474052 sp|Q9SSN3|TIR_ARATH Toll/interleukin-1 receptor-like protein OS=Arabidopsis thaliana OX=3702 GN=TIR PE=1 SV=1//6.81428e-39	0.447079	1.58547	1.82764	3.63352	4.39344	3.62919	1.3437	4.24785	0.853181	3.56247	1.47251	0.613294	0.46596	1.28966	14.2176	2.96707	3.5034	16.0593	2.59755	5.3021	4.62634	1.96428	8.67602	2.07958	4.45889	6.33902	5.85577	1.93745	7.69715	3.58742	3.1904	4.08953	11.6446	5.6145	10.9932	4.4994	4.60884	4.05287	4.11337	3.84038	4.09142	6.99892
FvH4_5g11500	gnl|BL_ORD_ID|44926 sp|P49118|BIP_SOLLC Luminal-binding protein OS=Solanum lycopersicum OX=4081 PE=2 SV=1//0	45.4063	46.9447	56.1207	123.816	67.4992	54.3244	106.494	108.975	79.965	193.892	145.629	63.8867	113.348	159.759	113.929	152.263	228.788	166.269	187.403	119.303	86.8814	128.825	91.4613	91.1961	203.085	84.5459	69.2804	89.529	177.434	63.6888	112.91	101.696	77.1125	132.394	155.411	104.437	175.635	81.5855	81.5261	82.4552	102.054	58.8073
FvH4_5g12280	-//-	95.0216	93.3145	88.8305	73.0472	76.9073	39.7044	113.618	121.836	109.464	184.812	141.355	129.201	100.736	125.253	163.804	116.676	270.866	138.607	162.326	213.916	220.525	108.519	211.032	152.946	207.659	198.224	227.777	153.466	231.075	114.987	188.837	229.314	214.308	228.685	265.511	106.252	160.026	205.81	135.888	168.917	217.979	151.804
FvH4_5g12460	gnl|BL_ORD_ID|295539 sp|Q9M9A5|PCR6_ARATH Protein PLANT CADMIUM RESISTANCE 6 OS=Arabidopsis thaliana OX=3702 GN=PCR6 PE=2 SV=1//4.16766e-27	0.314544	0.710924	0.544082	1.4748	0.720273	1.10854	1.9099	1.12246	0.329213	2.6369	0.698481	0.583089	0.590938	0.205992	1.4698	0.542111	2.73736	4.01575	1.01851	0.911215	0.970737	0.748023	3.50946	0.839874	2.34299	1.52747	1.28099	0.484698	1.18839	0.238243	1.28156	0.597048	2.09485	5.83047	4.66797	0.789843	1.52831	1.24367	0.685751	0.523764	0.934565	0.48894
FvH4_5g13690	gnl|BL_ORD_ID|219290 sp|Q9LF24|LNG1_ARATH Protein LONGIFOLIA 1 OS=Arabidopsis thaliana OX=3702 GN=LNG1 PE=1 SV=1//1.79746e-55	12.5369	11.6908	23.6699	43.979	38.1662	30.4815	23.2127	54.6424	19.9909	24.3194	37.5431	24.7488	49.9524	49.755	39.2923	42.3375	10.3966	47.7061	30.0331	35.3988	20.7665	40.4259	21.742	31.802	24.6163	31.1317	19.1735	44.8795	14.9202	35.2766	17.0052	41.0869	19.8736	17.7375	12.7663	37.6702	14.1343	26.1433	19.4842	18.1165	42.5853	24.8898
FvH4_5g14370	-//-	1.57653	1.24138	2.55686	4.77831	4.16549	4.652	3.41398	3.52921	3.38824	2.13627	3.94401	2.62031	4.90946	5.39688	2.33125	4.32691	1.64968	2.7284	2.77146	2.6222	1.87255	4.69567	1.73669	2.26197	2.90793	2.94857	1.68556	3.25906	1.67327	3.43227	2.41796	2.73566	1.71944	2.06079	1.29229	2.97687	2.5231	2.3606	2.80216	1.64991	3.9799	2.04518
FvH4_5g15340	gnl|BL_ORD_ID|510469 sp|Q9LXG8|WRK72_ARATH Probable WRKY transcription factor 72 OS=Arabidopsis thaliana OX=3702 GN=WRKY72 PE=2 SV=1//1.79602e-63	3.63152	6.56392	2.7988	2.44351	3.61607	6.71084	8.70382	3.89287	4.21745	9.98353	3.74226	2.0386	3.30448	1.53361	12.5428	2.85268	26.258	4.39014	10.8121	9.00481	16.0102	8.62701	14.2848	8.78845	18.3917	18.4799	13.8616	3.83588	38.2555	2.4278	25.8495	10.6241	20.803	18.0815	39.77	8.27484	33.3527	12.8947	17.5535	24.5623	6.57206	12.8563
FvH4_5g16260	gnl|BL_ORD_ID|17714 sp|Q8GZP5|AOS3_SOLLC Allene oxide synthase 3 OS=Solanum lycopersicum OX=4081 GN=AOS3 PE=1 SV=1//0	0.721708	2.41342	0.53024	0.560343	0.591456	0.8778	5.34714	1.00024	4.5541	0.985543	0.338047	0.259292	0.50613	0.257755	13.4803	2.83612	9.93987	3.32531	9.3388	0.883076	7.76799	19.8415	4.01259	0.848822	10.2611	18.3918	7.89727	3.61565	87.3703	1.81923	22.6661	6.11637	7.11997	17.3676	100.769	7.2006	99.4433	3.10041	176.323	8.17174	14.4654	27.0388
FvH4_5g16680	gnl|BL_ORD_ID|422024 sp|Q9LJQ5|RTNLI_ARATH Reticulon-like protein B9 OS=Arabidopsis thaliana OX=3702 GN=RTNLB9 PE=2 SV=1//2.30908e-69	2.10691	2.04376	3.27936	7.59026	11.1835	5.71864	1.68001	6.80871	2.01549	2.84191	4.62089	3.99126	15.0594	22.0417	2.87924	9.20792	1.20074	16.2318	4.38998	7.01216	0.659136	13.9389	1.56188	4.10152	6.30334	3.26348	1.33038	6.26509	1.34283	12.7151	1.45429	4.6441	1.42844	1.05355	1.03002	10.5771	3.01705	2.93551	1.84187	1.12037	30.3992	2.36733
FvH4_5g16920	gnl|BL_ORD_ID|163329 sp|P32110|GSTX6_SOYBN Probable glutathione S-transferase OS=Glycine max OX=3847 GN=HSP26-A PE=2 SV=1//1.19859e-54	5.52722	23.3101	3.62727	2.70358	2.9726	5.68882	13.2865	2.42161	15.9122	3.99292	0.924452	0.977384	2.82357	0.548077	7.3642	8.39586	60.6927	5.57954	48.9978	10.1763	33.4012	73.2245	23.1979	3.38346	64.7202	70.2297	28.2717	10.2876	219.879	4.67249	103.183	25.3986	19.3503	78.0066	229.047	16.4982	287.9	26.8129	233.857	77.8592	38.0416	24.135
FvH4_5g17240	gnl|BL_ORD_ID|68587 sp|Q9LE22|CML27_ARATH Probable calcium-binding protein CML27 OS=Arabidopsis thaliana OX=3702 GN=CML27 PE=1 SV=1//9.72117e-59	105.613	123.525	160.416	366.487	443.962	683.61	238.029	242.594	450.607	273.022	199.766	220.626	205.795	175.454	304.837	204.207	244.146	194.662	181.603	218.905	217.499	259.71	174.03	173.919	191.373	397.533	178.749	139.334	247.877	215.953	237.932	240.299	135.665	243.496	281.637	181.217	334.936	125.328	236.56	187.763	239.267	151.15
FvH4_5g17690	gnl|BL_ORD_ID|226481 sp|Q9FX43|M2K9_ARATH Mitogen-activated protein kinase kinase 9 OS=Arabidopsis thaliana OX=3702 GN=MKK9 PE=1 SV=1//6.65725e-126	29.2702	57.9402	18.34	27.4814	48.0001	75.1806	49.8362	61.1608	52.4365	60.9781	58.2289	36.3924	30.64	35.1255	79.8022	40.0778	109.817	53.8918	67.6428	89.7646	107.214	68.9549	96.5201	48.5746	91.6719	160.124	93.4438	35.2185	123.835	41.6625	119.671	107.733	92.4193	80.6719	119.439	52.6036	96.4943	97.1632	77.1101	85.5593	79.1468	92.224
FvH4_5g17810	gnl|BL_ORD_ID|50239 sp|P27161|CALM_SOLLC Calmodulin OS=Solanum lycopersicum OX=4081 GN=CALM1 PE=2 SV=2//1.96509e-92	114.173	132.461	166.588	377.677	436.118	391.599	276.691	203.913	293.534	272.198	201.203	174.046	156.343	122.944	218.985	145.345	259.092	209.713	144.134	179.691	190.444	145.288	194.448	159.818	176.706	213.763	180.577	81.8904	182.297	150.734	175.338	137.63	203.519	208.248	215.369	137.189	192.328	151.269	169.921	128.871	121.114	173.148
FvH4_5g18330	gnl|BL_ORD_ID|408 sp|P14009|14KD_DAUCA 14 kDa proline-rich protein DC2.15 OS=Daucus carota OX=4039 PE=2 SV=1//1.68152e-22	0.102258	0.328902	1.81144	5.33529	7.03941	2.95552	1.56962	6.17014	0.742496	3.23167	3.55004	1.19234	1.92764	3.8937	3.7885	4.09152	0.364233	36.8732	1.33166	2.62756	0.719793	4.57777	2.48735	1.04509	1.06065	0.316782	0.539299	1.45756	0.228108	1.03485	0.444674	0.24483	0.746614	1.34225	0	2.32671	0	1.16353	0.142218	1.18128	2.3869	0.527807
FvH4_5g18770	gnl|BL_ORD_ID|29256 sp|Q940R4|ASP63_ARATH Probable aspartyl protease At4g16563 OS=Arabidopsis thaliana OX=3702 GN=At4g16563 PE=2 SV=1//1.17738e-144	0.536005	0.815658	1.30421	5.88639	4.39486	5.46229	2.41274	2.23387	4.60337	3.35956	5.54246	3.96103	1.95564	3.53128	1.93193	3.50235	3.47351	1.60026	2.3117	1.92947	2.19074	3.0161	2.66768	2.70957	3.45874	3.50843	1.43296	2.48803	1.82565	2.69199	1.00251	2.26307	1.64116	4.14197	2.3937	2.16379	1.18684	3.11971	2.26044	2.09726	2.39553	2.62637
FvH4_5g19800	gnl|BL_ORD_ID|111937 sp|O80341|EF102_ARATH Ethylene-responsive transcription factor 5 OS=Arabidopsis thaliana OX=3702 GN=ERF5 PE=2 SV=1//2.95979e-57	7.6415	19.0224	8.05094	18.3773	39.2317	32.3585	22.859	50.7867	22.2229	46.119	31.5581	19.8512	20.9883	36.0403	61.2274	42.1601	59.6081	43.0253	37.1511	100.104	28.0522	49.1381	74.9805	19.2803	67.2648	153.686	24.7201	40.8128	49.824	43.2761	82.6929	107.372	36.8756	49.7599	81.3107	47.3614	110.603	51.9749	43.5069	37.5626	87.6736	39.4419
FvH4_5g20520	gnl|BL_ORD_ID|499958 sp|Q9FMU5|UTP18_ARATH U3 small nucleolar RNA-associated protein 18 homolog OS=Arabidopsis thaliana OX=3702 GN=At5g14050 PE=1 SV=1//0	0.428746	0.538474	0.728001	0.990662	0.908149	1.25154	0.376062	0.434792	1.31938	0.401474	0.652088	0.420104	1.22676	0.791539	0.187299	1.80739	3.10667	1.70798	1.40382	1.51088	0.747301	2.93105	1.19188	0.87637	3.43061	1.29026	0.590673	1.82922	3.06051	0.934534	3.05411	1.0363	0.670801	1.50744	3.52515	2.97308	5.62569	1.61288	3.54367	1.91039	1.62339	0.79487
FvH4_5g20710	gnl|BL_ORD_ID|304680 sp|Q56YP2|PI5K1_ARATH Phosphatidylinositol 4-phosphate 5-kinase 1 OS=Arabidopsis thaliana OX=3702 GN=PIP5K1 PE=1 SV=1//1.595e-20	8.37321	12.6841	10.6985	7.07155	5.94719	8.80576	11.799	11.7876	7.61399	13.9578	14.1262	15.6967	13.7031	13.868	13.9838	17.1748	28.2496	15.5347	18.8064	26.0912	22.001	18.2084	25.0423	14.6632	29.5888	31.0032	24.4543	17.082	37.8112	16.1125	34.0078	31.5541	20.6933	41.5821	48.1289	16.8577	29.2141	33.1471	20.7064	22.5516	23.8554	27.3325
FvH4_5g21310	gnl|BL_ORD_ID|194608 sp|Q9FUR2|IP5P2_ARATH Type I inositol polyphosphate 5-phosphatase 2 OS=Arabidopsis thaliana OX=3702 GN=IP5P2 PE=1 SV=2//0	24.2146	23.7512	25.2576	53.9147	84.8551	122.727	37.8635	51.9886	60.4599	29.2232	56.6678	53.2907	53.8373	45.1719	37.7824	35.753	37.0842	34.5073	29.4022	36.0482	53.8472	28.2841	43.2862	48.977	52.3718	54.1296	32.6613	45.5301	38.1552	32.9895	50.668	47.1939	39.581	38.6709	37.8175	42.3741	41.0059	57.0923	53.475	45.4118	35.4398	64.5571
FvH4_5g22710	gnl|BL_ORD_ID|392463 sp|Q39214|RPM1_ARATH Disease resistance protein RPM1 OS=Arabidopsis thaliana OX=3702 GN=RPM1 PE=1 SV=1//2.96918e-140	0.336191	0.474266	0.414556	0.911658	0.292806	0.689812	0.320982	1.00485	0.171305	1.08733	0.337857	0.0849544	0.385669	0.336875	1.44637	0.45355	1.05883	1.51003	1.04459	1.22109	1.32853	1.20184	2.47174	0.858982	1.84842	3.26148	1.53308	0.564473	1.05256	0.523424	1.00028	2.16058	2.30929	3.5129	5.24326	0.788434	1.95197	2.27219	0.566004	1.5671	1.47888	1.20033
FvH4_5g22880	-//-	14.5881	9.23041	22.8344	51.2717	41.3879	66.0812	24.9679	30.0331	25.2052	17.6351	33.0086	27.2589	37.1411	36.7759	18.9988	32.3491	6.25708	34.5202	18.4595	23.1118	13.399	37.9913	13.3266	17.5534	14.5611	16.6356	10.4504	24.7617	5.46407	30.5994	10.7777	20.7518	11.9449	11.5577	7.84583	22.3018	9.4514	15.1607	10.0386	10.925	36.2109	15.2935
FvH4_5g22980	gnl|BL_ORD_ID|199692 sp|Q336N8|JM706_ORYSJ Lysine-specific demethylase JMJ706 OS=Oryza sativa subsp. japonica OX=39947 GN=JMJ706 PE=2 SV=1//0	4.09947	2.86736	5.44157	14.0508	9.62028	11.1944	7.03043	15.4278	8.41009	10.5217	9.22224	6.25356	12.3174	14.4633	15.2829	11.5944	10.3729	13.6783	10.2725	10.7197	7.53229	12.7713	7.25641	8.5589	9.52694	10.5761	5.27149	12.3586	12.1629	8.74841	9.53502	9.4432	7.06372	8.94251	9.9486	11.7684	13.4218	8.56284	10.2382	8.34794	16.0797	8.82437
FvH4_5g23300	gnl|BL_ORD_ID|308685 sp|Q9C6T1|PMK_ARATH Phosphomevalonate kinase, peroxisomal OS=Arabidopsis thaliana OX=3702 GN=PMK PE=1 SV=1//0	19.1907	32.0876	29.0936	35.4164	34.2861	34.9153	32.5395	44.8982	25.4097	63.9795	37.3781	29.7636	31.7149	34.2074	129.184	46.1322	108.914	73.394	58.4302	53.8845	70.3381	44.9679	58.2329	53.3651	64.6638	56.52	56.446	41.6958	157.277	44.1674	91.5728	50.3204	64.0485	66.906	119.291	89.6184	146.559	46.7516	103.719	71.3187	44.5342	86.1171
FvH4_5g23420	gnl|BL_ORD_ID|392463 sp|Q39214|RPM1_ARATH Disease resistance protein RPM1 OS=Arabidopsis thaliana OX=3702 GN=RPM1 PE=1 SV=1//4.17546e-138	1.58285	1.42513	2.25874	2.24713	0.891433	1.19912	0.829802	1.82511	0.359821	2.76371	1.23463	0.299906	0.896375	0.332987	5.26613	0.962236	3.28933	4.49882	3.79608	4.14745	4.88346	2.67292	5.05659	0.476669	6.20689	8.88586	4.38804	0.795386	4.47375	0.803304	2.61127	5.039	6.6404	6.54294	12.3515	2.28826	4.27336	4.02283	1.60544	5.01745	4.01668	3.55944
FvH4_5g23680	-//-	0.588816	1.55394	0.776468	4.19465	8.33466	7.36752	3.03376	3.794	6.85161	3.33998	2.30624	1.24266	2.08118	1.62013	2.55704	0.453069	1.54878	2.44986	0.786449	1.59612	0.779341	1.18863	2.0146	2.08308	3.22148	2.73612	0.818997	0.245945	2.15545	0.423111	0.722192	1.30132	2.81096	1.78359	5.00228	2.49057	3.33109	1.32523	4.53552	2.52895	1.63702	3.67375
FvH4_5g23690	gnl|BL_ORD_ID|304985 sp|A3R052|PILR1_LINPE Bifunctional pinoresinol-lariciresinol reductase OS=Linum perenne OX=35941 GN=PLR_Lp1 PE=1 SV=1//4.97889e-27	1.40856	4.40466	4.29281	10.1051	18.181	16.5686	8.18974	11.8321	12.9266	5.77048	5.16173	2.57632	5.1169	4.06321	6.90282	2.3483	4.34822	5.36133	1.42669	1.72351	4.40662	2.53678	3.42624	8.99734	8.69647	3.81812	3.18371	0.956068	7.15702	0.365504	5.95508	6.18281	8.57029	4.81485	10.7726	8.45753	7.09798	4.57922	7.18301	3.84193	3.35858	5.19311
FvH4_5g24270	gnl|BL_ORD_ID|7018 sp|Q3ZPN4|ACMAT_VITLA Methanol O-anthraniloyltransferase OS=Vitis labrusca OX=103355 GN=AMAT PE=1 SV=1//5.33784e-171	0.0187281	0.040158	0.556498	0.0732853	0.198345	1.15811	0.130668	0.0531782	0.135985	0.613789	1.36537	0.102763	0	0.0864382	13.3043	2.29487	0.85386	5.35753	1.85355	5.30724	3.13456	4.39438	5.36247	1.94594	0.388508	0.435131	2.76557	1.49999	22.7824	2.97414	3.12188	0.747327	4.61496	16.071	12.6432	29.1542	55.0939	2.46583	193.891	17.9207	2.5383	156.599
FvH4_5g25150	gnl|BL_ORD_ID|4043 sp|Q949P1|ABAH1_ARATH Abscisic acid 8&apos;-hydroxylase 1 OS=Arabidopsis thaliana OX=3702 GN=CYP707A1 PE=2 SV=1//0	5.04427	6.81894	5.2511	37.3321	72.7738	348.252	19.6935	33.7995	35.6445	20.0745	16.8648	11.8536	9.84476	13.3362	28.4516	12.3813	19.1546	19.8236	9.99618	15.7309	15.4205	18.2651	8.76419	16.624	12.9827	31.9495	8.22876	12.296	13.568	11.7803	10.4749	14.2301	10.3083	8.4564	11.9914	11.9556	14.5165	11.4613	10.5842	10.0708	15.0606	13.5679
FvH4_5g25740	gnl|BL_ORD_ID|110197 sp|Q8VYE5|E1312_ARATH Glucan endo-1,3-beta-glucosidase 12 OS=Arabidopsis thaliana OX=3702 GN=At4g29360 PE=1 SV=1//2.66908e-105	0	0.183704	0.310055	1.50861	1.45551	2.09226	0.0199248	0.344626	0.293754	0.21727	0.346996	0.528856	4.02065	1.91117	0.302289	0.446341	0.0610313	0.60069	0.148756	0.293518	0	1.25639	0.0992344	0.26754	0.803989	0.110584	0	0.155068	0	0.355694	0.144881	0.41024	0.417012	0.0234281	0.0222107	0.406111	0.093344	0.0696297	0.198585	0.0549825	0.752599	0.0421143
FvH4_5g26490	gnl|BL_ORD_ID|312589 sp|O23144|PPI1_ARATH Proton pump-interactor 1 OS=Arabidopsis thaliana OX=3702 GN=PPI1 PE=1 SV=2//2.13875e-20	19.4563	12.8638	32.7015	100.858	62.0096	62.5496	45.3334	68.0064	48.7241	24.2252	44.8725	24.6662	59.6731	61.7638	28.8148	46.8585	9.87077	42.9826	24.3434	28.2791	14.5461	48.9358	17.0038	23.4901	20.2803	22.0715	15.0251	36.477	12.4074	40.8317	13.3844	28.4653	16.3957	14.1553	13.2073	50.2349	13.3942	18.0556	16.4287	10.7404	43.156	17.2994
FvH4_5g26560	gnl|BL_ORD_ID|142778 sp|O22807|GALS1_ARATH Galactan beta-1,4-galactosyltransferase GALS1 OS=Arabidopsis thaliana OX=3702 GN=GALS1 PE=2 SV=2//0	7.00873	1.78217	15.5313	75.6719	59.9947	58.2957	24.1993	49.9048	32.5624	17.5679	34.5799	23.056	36.2368	48.2645	18.8761	34.6407	5.91391	39.7612	16.1867	12.6318	9.15376	36.8697	9.83646	15.9123	10.2844	10.6152	5.6833	24.3996	6.49087	23.6705	3.62127	10.9854	5.16342	3.25373	2.3891	29.1223	3.38393	7.41073	7.08425	4.11749	30.2734	10.0779
FvH4_5g26960	-//-	8.11028	4.37763	6.00886	16.7802	26.6567	14.8879	14.2051	13.5792	19.6296	12.57	11.5861	9.74442	8.69864	11.5524	4.86811	10.9801	9.56294	10.1517	7.18677	10.7586	6.47438	14.5056	8.31869	5.43061	6.29881	12.4757	5.73115	6.37807	5.40672	10.0146	10.0534	8.12429	5.71736	8.1678	5.22026	6.46937	7.58723	5.9097	5.28975	3.87682	10.4447	5.27908
FvH4_5g27130	gnl|BL_ORD_ID|164811 sp|Q38890|GUN25_ARATH Endoglucanase 25 OS=Arabidopsis thaliana OX=3702 GN=KOR PE=1 SV=1//0	49.1717	52.1199	66.5009	149.528	137.371	152.2	119.614	121.447	118.33	90.3708	109.865	78.9884	109.103	114.528	76.5908	106.153	52.0405	96.2544	85.3415	93.7322	62.3253	103.443	70.295	71.2809	74.8101	84.8642	58.0563	93.2633	63.9418	89.1139	68.5588	96.2282	68.612	76.8468	57.9271	101.32	60.7654	79.2037	57.4759	59.5408	102.498	68.4127
FvH4_5g27210	gnl|BL_ORD_ID|46640 sp|Q9ZPS9|BRL2_ARATH Serine/threonine-protein kinase BRI1-like 2 OS=Arabidopsis thaliana OX=3702 GN=BRL2 PE=1 SV=1//0	0.331592	0.861125	1.00215	2.1626	2.04855	2.0406	0.935701	1.62156	1.08792	0.896999	1.41552	0.616603	3.62024	3.69856	0.459333	1.84272	0.325459	1.34626	0.908415	2.03408	0.207473	1.8655	0.204845	0.765645	1.22289	0.86744	0.510757	1.36042	0.208208	1.33081	0.331113	1.49373	0.443859	0.604517	0.0802348	1.87224	0.602142	0.527021	0.717377	0.0425616	2.0862	0.228203
FvH4_5g27750	gnl|BL_ORD_ID|348527 sp|Q6YS30|RH5_ORYSJ DEAD-box ATP-dependent RNA helicase 5 OS=Oryza sativa subsp. japonica OX=39947 GN=Os07g0301200 PE=2 SV=1//6.04198e-27	1.74517	1.01349	3.24107	4.47367	6.46573	2.18313	2.73965	6.8997	2.31729	1.90085	5.37144	5.61924	10.1664	7.13178	5.54481	7.60708	2.34832	4.5886	3.85089	3.87927	3.99997	4.30292	3.20061	7.72065	5.89016	7.11459	1.15049	10.1673	3.35229	2.16991	3.24991	5.26164	1.83609	3.36055	3.22363	5.19336	3.74348	6.20541	4.78688	3.80337	6.27829	6.34476
FvH4_5g28140	-//-	33.4316	51.659	42.943	98.7335	100.492	157.53	77.7385	83.0625	87.2483	75.3933	83.5469	62.8718	81.4283	78.3747	72.0818	82.9584	82.9886	80.5399	73.8303	83.1675	76.9168	79.271	67.3517	68.2522	74.54	81.1838	60.4639	73.2716	81.7824	68.5896	77.9678	78.5788	65.4459	71.1543	76.5108	63.7163	72.4914	76.5738	67.5109	66.6302	67.7251	69.831
FvH4_5g28290	gnl|BL_ORD_ID|322414 sp|Q9SIV2|PSD2A_ARATH 26S proteasome non-ATPase regulatory subunit 2 homolog A OS=Arabidopsis thaliana OX=3702 GN=RPN1A PE=1 SV=2//1.73611e-09	6.67244	8.50033	8.97144	10.3672	15.3283	10.2098	8.76315	15.0456	6.19859	3.72124	16.0334	13.2451	14.4509	16.802	12.0025	17.8884	10.0099	7.87854	16.2199	14.5806	10.8056	13.1176	18.2488	14.9758	25.328	28.5434	5.20455	33.4609	16.4019	8.21911	17.1533	38.5603	13.254	24.665	34.3425	6.69796	25.4982	44.947	15.3937	25.6555	48.1726	25.2078
FvH4_5g28500	gnl|BL_ORD_ID|7190 sp|P0CZ23|ACOX3_ARATH Acyl-coenzyme A oxidase 3, peroxisomal OS=Arabidopsis thaliana OX=3702 GN=ACX3 PE=1 SV=1//5.7652e-12	0.135512	0	0	0.883793	0.807287	4.18993	0.189096	6.25276	1.14795	0.0793078	3.05794	1.3942	0.239486	0.0781809	0.478146	0	1.83419	0.0814409	0.352943	0.298461	0.953872	0	0.188357	0	1.10438	0	0.204194	0.551877	0.100763	0.421964	0.392855	0.540749	0.371031	1.11172	3.58345	6.2952	0.775147	3.96493	0	0.782718	8.87717	0.999217
FvH4_5g29050	gnl|BL_ORD_ID|326255 sp|Q9LZW3|PUB16_ARATH U-box domain-containing protein 16 OS=Arabidopsis thaliana OX=3702 GN=PUB16 PE=2 SV=1//0	3.41939	11.4975	7.60573	12.3094	19.8917	23.1814	16.589	17.8004	9.89276	23.8707	15.3032	9.68394	11.1474	8.99402	37.435	15.8301	33.9282	20.5648	18.5352	24.7617	19.286	25.6356	22.0947	12.2334	27.9668	58.5646	15.5682	15.3231	41.4283	14.1203	35.6547	29.6566	17.8073	31.4707	56.5444	19.8922	62.3336	21.3164	28.261	19.0425	22.4617	23.9481
FvH4_5g29400	gnl|BL_ORD_ID|187216 sp|F4IXE7|IDM1_ARATH Increased DNA methylation 1 OS=Arabidopsis thaliana OX=3702 GN=IDM1 PE=1 SV=1//3.44526e-21	0.714344	0.802341	0.544267	5.3244	5.08866	6.26481	2.13602	2.55961	1.52313	0.159263	2.55869	1.86652	2.20425	2.62975	0.680139	2.38185	0.823909	1.2266	1.59473	1.54834	1.33023	1.73285	0.567378	1.04296	1.61293	1.21185	0.307542	1.89328	1.26468	1.32402	0.542381	1.79175	1.05555	1.00463	1.217	1.22548	0.778311	1.82468	1.32466	0.785913	2.45887	1.15379
FvH4_5g30710	gnl|BL_ORD_ID|512184 sp|A5JTQ3|XYL2_MEDSV Beta-xylosidase/alpha-L-arabinofuranosidase 2 OS=Medicago sativa subsp. varia OX=36902 GN=Xyl2 PE=2 SV=1//0	31.8908	17.3468	55.0531	85.7606	63.6711	15.1118	32.9494	155.402	58.3964	64.4272	154.767	141.403	123.547	164.854	70.3992	138.579	19.5223	121.998	71.0405	72.1802	36.2807	133.927	51.0284	119.507	45.3444	64.3845	46.9693	110.093	16.6676	143.038	24.3143	63.1275	26.9818	32.7411	14.3872	100.035	14.8562	61.2941	35.5755	24.0444	114.316	50.5234
FvH4_5g31750	gnl|BL_ORD_ID|293620 sp|Q56Z59|PATL3_ARATH Patellin-3 OS=Arabidopsis thaliana OX=3702 GN=PATL3 PE=1 SV=2//8.39647e-148	40.2876	46.1962	65.6751	152.017	150.664	164.388	122.236	74.0129	134.118	81.1126	117.018	79.2547	85.2974	81.4154	55.6187	83.8681	50.288	59.795	59.0953	69.0425	62.049	80.4084	55.7902	53.0932	65.2876	69.6715	61.9952	60.7271	52.7123	93.4795	61.264	73.6893	63.1189	61.8232	60.9885	69.0123	52.3039	62.0989	48.375	48.5076	47.4386	60.9737
FvH4_5g32640	gnl|BL_ORD_ID|286471 sp|Q8LAH7|OPR1_ARATH 12-oxophytodienoate reductase 1 OS=Arabidopsis thaliana OX=3702 GN=OPR1 PE=1 SV=2//0	3.72837	12.5406	5.7148	4.61526	4.93578	10.8497	10.0788	4.00632	7.6438	8.04349	5.63429	3.22916	2.2394	1.67019	27.0157	5.94156	33.5388	25.6406	23.2038	18.2695	27.9479	17.1535	21.1153	8.51749	23.0948	20.9486	23.1771	4.08873	93.7802	4.71212	41.7088	26.2781	31.4921	23.2941	83.3995	22.8162	86.3106	17.7297	72.1068	38.9883	16.4477	62.9827
FvH4_5g32810	-//-	6.76383	13.597	4.9694	11.5008	62.6798	14.2885	9.77546	48.4432	7.60072	23.751	11.2517	11.3496	7.25746	24.4587	13.1404	34.2067	46.2913	30.6324	16.6727	66.4163	16.8149	82.691	60.6899	8.12659	42.4161	358.268	14.6509	19.9215	16.9742	28.5835	68.28	83.863	22.2672	51.2286	56.6455	6.52701	81.624	29.9405	13.6066	20.1153	93.8558	11.6669
FvH4_5g32820	gnl|BL_ORD_ID|106651 sp|Q9FKZ0|DRL43_ARATH Probable disease resistance protein At5g66910 OS=Arabidopsis thaliana OX=3702 GN=At5g66910 PE=2 SV=1//1.42276e-06	0.0651094	0.558448	0.297646	2.2081	10.3434	0.962801	0.635984	4.25218	0.236381	0.762099	1.43157	1.25042	0.536972	3.38071	0.765781	5.61735	1.76255	3.91298	2.03494	7.45687	0.203691	7.13612	2.62449	0.110905	2.70134	20.9769	1.37353	1.41418	1.16192	3.04111	1.60441	11.7435	0.831921	4.48684	5.46904	1.48146	6.81022	1.37585	0.724423	0.501429	18.4335	1.15222
FvH4_5g33170	gnl|BL_ORD_ID|180960 sp|Q9T0G0|HSD5_ARATH 11-beta-hydroxysteroid dehydrogenase-like 5 OS=Arabidopsis thaliana OX=3702 GN=HSD5 PE=2 SV=1//2.8262e-180	0.153491	0.292556	0.311858	1.91312	3.83819	3.41607	1.88006	2.05812	5.24229	1.57701	1.24336	0.584879	0.562612	0.216464	0.882581	0.938279	3.25603	0.90196	1.83598	0.901491	2.53433	1.13206	0.829684	1.36535	1.41516	0.633997	2.23576	0.486186	2.76452	0.876238	1.58214	0.598881	1.21408	0.895444	1.83047	1.45518	1.11491	0.526719	1.37571	1.57612	0.333881	1.03118
FvH4_5g33180	gnl|BL_ORD_ID|121255 sp|Q9C9I8|ERF20_ARATH Ethylene-responsive transcription factor ERF020 OS=Arabidopsis thaliana OX=3702 GN=ERF020 PE=2 SV=1//2.76361e-33	1.10451	0.753568	1.26231	4.12561	14.6219	12.2159	14.3616	3.49262	2.61253	5.23002	3.0211	2.0661	2.6026	1.96959	8.50294	3.76648	4.14874	1.99138	3.13822	1.91662	0.863848	4.41754	3.34958	1.45379	4.46349	2.95504	2.95036	4.08921	4.77835	3.20477	4.36637	2.00338	4.49037	2.05936	5.07613	5.80684	3.28204	2.61144	4.46873	3.28647	1.81453	1.48077
FvH4_5g33420	-//-	7.28305	9.95383	11.8072	43.2196	45.0815	97.2812	28.6542	36.471	29.7076	26.9632	31.8275	20.3326	31.7596	36.3529	19.937	33.0365	17.6701	31.8556	25.8573	28.7502	21.7109	33.4948	17.3679	22.9683	18.8597	22.9945	15.1467	27.6546	15.2948	22.3522	17.8759	25.8311	18.5393	20.5781	12.9576	25.1041	14.1655	23.1286	15.3717	17.0911	27.3845	15.27
FvH4_5g33740	gnl|BL_ORD_ID|294816 sp|Q9T074|PCKA_ARATH Phosphoenolpyruvate carboxykinase (ATP) OS=Arabidopsis thaliana OX=3702 GN=PCKA PE=1 SV=1//0	10.1424	8.64598	15.8161	9.7512	17.1641	11.0387	37.5059	14.6085	24.7484	26.1649	39.8079	39.3429	34.3752	16.6472	29.9035	21.6613	25.2066	22.6244	33.7844	26.1255	40.1587	24.642	17.9447	39.8308	19.2661	26.9477	30.2333	13.8807	42.6651	17.967	21.9258	26.1694	29.6077	12.0699	11.9862	25.6997	16.4557	22.0018	15.4743	28.8752	20.5498	29.3857
FvH4_5g34130	gnl|BL_ORD_ID|349262 sp|Q8RJP2|RHIE_DICD3 Rhamnogalacturonate lyase OS=Dickeya dadantii (strain 3937) OX=198628 GN=rhiE PE=1 SV=1//2.56721e-24	1.18446	0.700634	1.38702	2.49632	2.634	0.737313	0.667641	7.11586	2.01947	0.601	1.66102	0.880444	5.59575	9.89004	1.02938	8.47752	1.67095	15.1205	6.36237	3.71819	2.25434	11.439	2.42493	3.18039	2.67153	3.29877	0.69457	15.3187	5.85707	4.46947	2.35122	4.18165	1.55495	4.18363	0.735161	13.2761	3.07056	5.52939	7.49816	10.998	13.4702	4.87026
FvH4_5g34510	gnl|BL_ORD_ID|491467 sp|Q9LTA3|U91C1_ARATH UDP-glycosyltransferase 91C1 OS=Arabidopsis thaliana OX=3702 GN=UGT91C1 PE=2 SV=1//3.15198e-179	8.61772	11.2925	10.7001	11.9808	19.2724	27.8657	26.2033	21.751	29.6988	50.58	22.6743	24.5189	19.8467	15.4883	52.5763	42.8131	82.2337	24.5742	31.466	50.7962	49.0107	22.1444	42.0966	32.9222	46.7422	58.2273	42.0825	26.7431	93.2967	20.2085	76.7485	39.794	42.0765	49.9253	68.928	44.179	76.0137	47.2698	57.4606	38.5097	18.5053	66.5772
FvH4_5g34520	gnl|BL_ORD_ID|226646 sp|O80888|M3K17_ARATH Mitogen-activated protein kinase kinase kinase 17 OS=Arabidopsis thaliana OX=3702 GN=MAPKKK17 PE=1 SV=1//1.38408e-34	0.814602	0.235136	1.11002	4.12758	4.81135	2.0638	2.14226	9.11876	2.12328	4.95078	6.92503	4.25493	7.56721	8.53171	3.94291	12.8494	2.45515	2.22187	4.02567	6.07245	2.59745	5.99727	4.96456	4.9632	3.57471	7.91033	3.06867	7.65573	2.74901	5.26821	3.04278	6.90125	1.88724	4.36957	2.38804	3.50501	2.04819	6.97713	3.66024	1.6287	3.63304	4.85146
FvH4_5g34850	gnl|BL_ORD_ID|59311 sp|Q39048|CER2_ARATH Protein ECERIFERUM 2 OS=Arabidopsis thaliana OX=3702 GN=CER2 PE=1 SV=1//9.22603e-83	0	0.0147202	0.078457	0.823806	0.127233	0	0.0383177	1.52044	0.0498463	0.273201	0.587872	0.489692	0.808807	1.67928	0.855858	1.66523	0.117371	1.93083	0.64367	1.43134	0.579866	1.84393	0.858778	0.420963	0.793428	1.19093	0.496525	1.6029	0.387946	2.58653	0.258721	1.24916	0.125307	0.630769	0.192212	1.77027	0.179512	1.83005	0.763807	0.211476	3.2255	1.01239
FvH4_5g35470	gnl|BL_ORD_ID|41430 sp|Q94CE3|BCA5_ARATH Beta carbonic anhydrase 5, chloroplastic OS=Arabidopsis thaliana OX=3702 GN=BCA5 PE=2 SV=1//9.93604e-91	99.9725	89.9694	53.5228	54.7174	91.0865	94.9622	200.328	105.148	89.2174	167.015	160.646	188.794	132.671	69.4591	151.222	148.777	394.101	57.6829	135.651	213.618	310.863	103.737	210.889	153.412	264.821	304.458	200.319	137.818	407.513	109.038	328.88	220.613	189.703	277.684	335.272	112.823	237.101	311.481	248.239	259.591	95.6449	335.099
FvH4_5g35490	gnl|BL_ORD_ID|12350 sp|Q9LTA2|AHL17_ARATH AT-hook motif nuclear-localized protein 17 OS=Arabidopsis thaliana OX=3702 GN=AHL17 PE=2 SV=1//1.17625e-66	16.3241	27.9685	16.0559	8.76554	10.5075	26.924	43.9703	22.7628	23.8212	39.3911	25.9018	24.2077	34.8805	16.8513	54.9846	34.8676	79.7253	31.5145	42.8148	38.925	46.9719	29.2018	42.8055	27.8508	54.5316	51.1438	51.5873	29.1636	119.847	24.8386	83.4116	43.3279	48.7275	57.9091	102.845	45.0489	111.126	37.9312	79.8475	47.7297	24.344	45.4939
FvH4_5g35540	gnl|BL_ORD_ID|11279 sp|O04496|AED3_ARATH Aspartyl protease AED3 OS=Arabidopsis thaliana OX=3702 GN=AED3 PE=1 SV=1//2.03885e-174	3.04824	4.7631	15.1024	74.6564	35.6531	54.7315	14.7744	50.9887	18.8957	16.9856	27.094	17.9716	60.6519	75.6204	22.0068	57.9011	3.76549	82.1062	20.7206	25.0452	9.05436	56.0909	21.5227	18.3109	12.5412	18.4843	14.6591	36.6697	4.82251	47.3577	2.32675	26.346	8.61239	9.86988	3.00131	41.3502	2.4114	13.9949	11.1398	8.39747	62.3862	13.7011
FvH4_5g35590	gnl|BL_ORD_ID|308542 sp|Q9SRX4|PME7_ARATH Probable pectinesterase/pectinesterase inhibitor 7 OS=Arabidopsis thaliana OX=3702 GN=PME7 PE=2 SV=1//0	1.09968	0.176174	0.39004	2.39066	2.49328	3.48339	6.24391	0.951118	2.41687	2.66311	1.08242	0.988344	2.99333	0.845919	4.05856	2.16525	7.43775	3.03859	3.40185	0.7795	1.97719	4.78052	2.12587	0.667447	5.60012	2.44734	2.4189	2.12771	16.6734	2.18443	6.26612	1.47282	1.10747	4.39675	46.0478	2.37273	20.2034	1.49988	60.2626	1.0708	4.70167	4.21278
FvH4_5g35610	-//-	12.801	17.5844	22.402	37.1342	50.3984	65.6973	21.6773	46.4767	25.0122	30.3571	26.1553	19.8467	16.6529	30.1566	28.8571	22.0083	14.3438	43.6751	22.4585	38.8644	28.9926	61.3409	53.7496	16.6943	28.2545	79.4154	12.2566	26.6998	8.92358	22.6291	27.2532	40.2265	10.8311	25.5981	27.8978	21.3646	52.3025	25.9016	35.6068	24.2611	91.468	35.7896
FvH4_5g35620	gnl|BL_ORD_ID|326407 sp|Q9SJY5|PUMP5_ARATH Mitochondrial uncoupling protein 5 OS=Arabidopsis thaliana OX=3702 GN=PUMP5 PE=2 SV=1//2.57325e-130	69.1292	80.1177	147.821	267.372	345.911	381.804	102.615	234.737	136.692	171.792	152.374	156.232	80.4614	184.258	209.983	156.119	121.88	277.133	137.625	225.434	200.536	318.148	210.448	94.1066	206.442	610.092	108.976	181.187	113.466	269.486	219.208	285.901	103.989	177.266	245.088	177.715	259.865	188.256	219.978	174.698	578.619	195.749
FvH4_5g36280	-//-	3.41784	8.66126	5.0188	13.6176	12.724	12.7536	11.6776	14.1162	7.42004	25.749	6.54405	2.27323	4.61253	4.78024	43.171	10.6451	43.5314	23.6529	25.1768	17.0323	24.204	27.2118	23.5518	11.4319	29.5578	72.2876	23.472	12.8507	78.5526	11.0941	37.472	22.4499	30.7018	39.4931	107.232	23.723	97.5323	18.7546	81.8172	35.056	18.8725	33.6941
FvH4_5g36590	-//-	18.2796	26.3118	13.9976	72.3109	100.333	61.9597	45.0399	69.4894	39.005	96.363	50.5126	25.3282	36.0208	55.3067	68.9389	59.4146	81.6747	79.197	77.0703	80.8583	49.3361	93.1122	73.7278	15.0585	96.0629	194.489	49.6074	30.2526	106.341	39.9298	121.537	75.1844	99.9303	98.1368	219.523	42.7795	179.624	49.4722	152.793	58.5093	88.8242	41.0811
FvH4_5g36650	gnl|BL_ORD_ID|16854 sp|G5E8K5|ANK3_MOUSE Ankyrin-3 OS=Mus musculus OX=10090 GN=Ank3 PE=1 SV=1//3.35608e-11	4.21654	1.29447	5.17984	13.3622	12.3321	8.51499	5.81904	11.8805	7.39558	4.19619	8.40471	7.55509	8.53502	9.76271	4.78448	8.55866	1.93195	8.61809	5.32168	7.0094	4.12588	9.20439	3.96316	5.79012	4.76161	6.91958	2.07122	8.77509	2.96955	5.61047	3.8368	6.99711	1.59356	4.16016	1.86364	5.82898	3.09648	7.5031	6.17428	3.61208	11.7626	5.30056
FvH4_5g36800	gnl|BL_ORD_ID|129207 sp|Q9M9E8|FB92_ARATH F-box protein At1g78280 OS=Arabidopsis thaliana OX=3702 GN=At1g78280 PE=2 SV=3//0	9.62318	12.0331	14.2309	22.1014	26.2318	36.9319	19.9222	19.3427	27.8698	13.2849	18.4709	14.8667	21.5922	20.1423	17.6502	18.8167	14.8408	19.4467	16.4288	15.7994	16.1727	17.6074	13.8149	18.1612	17.5042	17.2106	12.5756	17.4847	15.8872	13.0701	16.7774	19.315	14.2087	17.4018	15.3074	18.779	18.3084	16.6806	17.8254	15.4196	18.0435	16.7587
FvH4_5g36850	gnl|BL_ORD_ID|124196 sp|Q9FE06|EXOL2_ARATH Protein EXORDIUM-like 2 OS=Arabidopsis thaliana OX=3702 GN=EXL2 PE=2 SV=1//1.40355e-130	0.108234	0.0870308	0.0618485	0.141177	0.250748	0.21825	0	0.422577	0.0327454	0.538418	0.156563	0.111355	0.223157	0	0.0636494	0.405997	1.23366	0.130094	0.281896	0.0794605	0.169302	0.793628	0.376103	0.322632	0.641506	1.7603	0.896997	0	0.160959	0.0842559	1.56887	0.475086	0.296343	0.843537	1.09433	0.25653	1.23822	0.2639	0.150529	0.15629	0.407483	0.0798076
FvH4_5g36900	gnl|BL_ORD_ID|124257 sp|Q9ZPE7|EXO_ARATH Protein EXORDIUM OS=Arabidopsis thaliana OX=3702 GN=EXO PE=2 SV=1//3.0119e-133	57.4294	71.6205	45.576	743.268	727.383	1773.85	426.268	286.478	1022.29	385.788	297.02	182.954	256.057	327.102	263.31	247.01	347.527	281.637	154.444	268.869	233.637	255.298	195.34	172.915	170.154	438.862	179.489	141.225	190.078	200.614	269.906	290.374	178.093	200.214	246.43	207.398	240.967	172.648	177.581	143.062	246.357	176.851
FvH4_5g36910	gnl|BL_ORD_ID|124257 sp|Q9ZPE7|EXO_ARATH Protein EXORDIUM OS=Arabidopsis thaliana OX=3702 GN=EXO PE=2 SV=1//1.06269e-147	2.64819	1.44744	4.09472	368.519	287.681	612.737	113.142	72.4673	253.93	109.826	70.244	33.9768	52.7652	151.943	53.7736	75.1516	65.2514	50.679	36.1992	52.7598	34.3572	77.9121	31.7928	16.9377	27.8526	90.2415	26.759	34.1519	19.4209	59.1371	34.999	58.8041	19.0983	28.9245	41.5564	68.0825	37.0425	29.457	22.0983	15.8958	35.5402	16.8466
FvH4_5g36920	gnl|BL_ORD_ID|124257 sp|Q9ZPE7|EXO_ARATH Protein EXORDIUM OS=Arabidopsis thaliana OX=3702 GN=EXO PE=2 SV=1//7.33106e-143	15.0606	20.5482	7.60278	148.222	254.117	835.708	74.0212	165.369	145.268	124.874	110.094	57.9085	58.3891	123.271	66.7525	102.227	163.981	103.204	55.0486	179.45	49.1277	134.11	103.224	37.4904	88.0553	377.92	32.9413	67.8137	42.4775	91.0589	143.028	176.05	56.4705	109.921	125.828	56.2222	132.607	92.2954	37.627	57.6123	173.733	43.3628
FvH4_5g36930	gnl|BL_ORD_ID|124257 sp|Q9ZPE7|EXO_ARATH Protein EXORDIUM OS=Arabidopsis thaliana OX=3702 GN=EXO PE=2 SV=1//6.29086e-152	60.0658	48.6531	41.4962	611.839	582.458	1749.69	296.48	194.761	632.316	216.183	241.724	132.902	202.186	338.269	104.057	235.607	103.354	245.269	104.824	184.747	109.417	232.357	98.8875	106.642	105.908	216.421	96.0607	122.068	60.3823	179.836	119.293	201.158	90.0214	100.972	91.0617	139.811	76.4904	119.815	74.1385	69.5152	216.037	99.0724
FvH4_5g37590	gnl|BL_ORD_ID|239358 sp|Q8VZG8|MIK2_ARATH MDIS1-interacting receptor like kinase 2 OS=Arabidopsis thaliana OX=3702 GN=MIK2 PE=1 SV=3//1.27867e-10	3.87285	6.77984	5.17181	7.43016	10.6638	14.6181	14.3802	8.1586	4.62607	17.7996	7.71478	3.87838	5.80463	2.51908	19.2728	6.30674	36.2536	10.2552	14.5239	10.6239	16.2113	5.65566	18.3119	16.1715	17.8604	9.60068	8.7599	11.4232	36.5223	3.07347	24.7709	5.83455	18.1081	15.6459	24.5785	12.0539	25.2495	14.0182	15.7749	21.0812	5.6937	18.5157
FvH4_5g37950	gnl|BL_ORD_ID|124006 sp|Q5B5X8|EXGA_EMENI Probable glucan 1,3-beta-glucosidase A OS=Emericella nidulans (strain FGSC A4 / ATCC 38163 / CBS 112.46 / NRRL 194 / M139) OX=227321 GN=exgA PE=3 SV=2//1.81099e-37	2.55178	3.46347	8.67149	14.4293	18.7596	8.75843	18.2018	21.8529	8.03232	13.5996	13.3512	9.2167	15.448	14.5497	39.3996	17.7523	21.1372	30.6064	11.5247	10.6027	10.0001	14.7299	20.6776	9.52553	19.6297	11.7525	9.59231	9.43404	62.5345	15.1521	37.6968	10.3776	13.3789	12.7388	38.6798	22.5709	59.5174	8.49436	71.0171	7.76153	16.7408	28.8644
FvH4_5g38050	gnl|BL_ORD_ID|100229 sp|Q9ZSA7|DLO2_ARATH Protein DMR6-LIKE OXYGENASE 2 OS=Arabidopsis thaliana OX=3702 GN=DLO2 PE=2 SV=1//5.06628e-55	79.7583	158.725	139.285	216.253	179.533	205.376	253.201	237.241	119.129	574.797	182.672	90.9777	92.535	80.1444	1098.35	193.6	649.367	335.858	433.998	256.906	320.816	286.357	311.791	201.054	395.272	489.631	346.79	177.838	1274.44	183.697	703.983	230.401	465.342	429.008	1127	502.697	1430.87	189.77	832.582	467.805	281.681	532.491
FvH4_5g38440	-//-	8.93025	9.21662	8.40592	22.5829	20.6934	29.555	18.5152	16.8859	23.2943	12.7964	16.0189	14.4111	9.86086	14.925	13.4863	10.9992	10.6885	18.4193	10.9863	12.6224	17.1218	11.0037	12.5055	11.7098	12.9358	11.8682	14.3213	5.96177	10.2036	9.68479	14.0475	12.8905	11.4031	11.8709	12.313	10.2002	10.079	15.666	8.13148	11.4368	14.1721	14.5476
FvH4_5g38560	gnl|BL_ORD_ID|107077 sp|Q9SZ66|DSC1_ARATH Disease resistance-like protein DSC1 OS=Arabidopsis thaliana OX=3702 GN=DSC1 PE=1 SV=1//1.17215e-95	0.88588	2.84934	3.76915	5.17471	6.18252	7.79908	1.90801	1.95494	2.92487	2.25979	2.61304	1.96154	1.20822	1.11662	6.43274	1.45683	3.06625	3.28121	2.14845	2.57322	2.77143	1.22631	3.25904	2.38647	2.48264	2.39385	3.76521	1.30716	3.40097	0.854533	1.93313	3.40437	3.3307	3.47582	3.92429	1.00419	2.36843	2.4965	2.58465	2.75308	3.66872	2.98917
FvH4_5g38680	gnl|BL_ORD_ID|475791 sp|Q40392|TMVRN_NICGU TMV resistance protein N OS=Nicotiana glutinosa OX=35889 GN=N PE=1 SV=1//2.79714e-158	0.155651	0.719962	0.925022	1.59521	1.70734	1.83536	0.589539	0.4104	0.387493	0.406019	0.669027	0.341631	0.282936	0.25657	1.47501	0.333637	0.316809	1.80139	0.478752	0.888058	0.834765	0.370713	1.03848	0.333306	1.02798	0.833498	1.10569	0.301854	0.634904	0.270032	0.567271	1.29191	1.62351	1.06533	1.71557	0.514373	0.777688	0.701197	0.754575	0.890478	0.796963	0.629603
FvH4_5g39400	gnl|BL_ORD_ID|447730 sp|F4JKK0|SUD1_ARATH Probable E3 ubiquitin ligase SUD1 OS=Arabidopsis thaliana OX=3702 GN=SUD1 PE=1 SV=1//1.23897e-09	19.5304	22.511	8.79661	23.665	18.9928	16.7173	63.8949	37.9496	36.7199	50.4393	42.7782	52.3617	37.7232	14.5905	84.2459	36.6957	174.268	20.9575	42.8211	65.5027	108.726	37.7871	61.5345	48.0725	88.5636	106.407	73.3358	28.8938	153.398	26.7796	124.358	49.017	44.5377	83.7633	114.27	36.039	104.357	72.0891	79.0842	69.8619	28.3076	91.2705
FvH4_5g39430	gnl|BL_ORD_ID|47740 sp|Q94KD8|BXL2_ARATH Probable beta-D-xylosidase 2 OS=Arabidopsis thaliana OX=3702 GN=BXL2 PE=2 SV=1//0	1.49687	0.862031	4.40879	9.46115	4.38222	2.82866	1.98134	9.71507	1.73901	4.61546	8.44328	3.94249	18.3916	26.4899	4.14481	24.6522	1.57209	9.10906	12.2973	15.2846	3.98714	21.6678	7.0978	6.38156	10.0634	16.5347	5.64528	23.5365	6.01672	27.2204	6.08768	18.9228	3.18505	6.75054	2.8473	17.516	8.5553	15.9615	8.73174	4.98993	20.3006	8.81728
FvH4_5g39610	-//-	1.30092	2.8331	2.13724	15.1659	41.5484	53.5035	3.80084	12.6979	12.6439	8.89834	16.0424	13.4958	8.76518	35.4629	3.49047	26.9919	1.79558	21.0606	4.09414	13.4308	1.71697	13.3044	4.12502	1.93894	4.45768	14.1683	4.47186	4.52539	0.725494	22.7861	6.89461	19.7265	4.08134	3.13506	3.60453	3.70003	9.23533	2.51112	1.92237	1.01753	33.0598	1.07915
FvH4_5g39680	-//-	1.96902	1.15372	4.44834	64.5072	73.8357	55.7405	6.45369	45.0857	17.2341	15.2755	25.2765	19.9439	16.9134	24.8068	21.3813	21.2706	2.08773	29.2811	17.2137	14.6238	8.12975	14.6323	13.4298	27.1826	7.09049	16.6326	5.27848	26.0148	3.16656	25.3805	1.062	13.1562	11.0749	4.84607	2.03002	22.3575	0.93547	12.6536	7.45121	4.89306	22.4461	14.2825
FvH4_6g00200	gnl|BL_ORD_ID|92808 sp|Q3EBC8|DCL2_ARATH Endoribonuclease Dicer homolog 2 OS=Arabidopsis thaliana OX=3702 GN=At3g03300 PE=1 SV=2//0	3.58154	3.36912	5.27827	9.41234	8.35523	4.80759	5.13063	11.8747	6.7543	6.7124	8.34436	6.94509	11.2005	14.2229	11.9404	9.39308	6.45959	9.16939	9.54403	9.11166	7.80354	9.08126	8.15486	10.6153	9.93198	9.71853	6.11423	14.3345	5.82978	6.43279	6.4568	9.08595	5.13728	8.08125	5.20905	9.95079	6.06954	8.65955	5.93027	6.9364	12.0858	7.20882
FvH4_6g00540	gnl|BL_ORD_ID|319217 sp|Q41385|PSAL_SPIOL Photosystem I reaction center subunit XI, chloroplastic OS=Spinacia oleracea OX=3562 GN=PSAL PE=1 SV=1//1.17889e-91	1.63751	0.856405	1.0042	3.80299	2.90804	1.1812	0.650208	4.27167	1.28889	0.903805	2.20309	1.20534	4.40753	8.41806	1.06475	10.1709	2.23823	8.86508	5.22423	3.49905	2.22824	9.02203	3.20132	2.49447	3.05766	2.92821	1.30394	8.54836	2.5738	6.38407	1.89117	2.48623	1.14214	5.7449	0.662679	7.64868	1.58833	6.36226	5.99906	6.71562	9.60333	3.65177
FvH4_6g02040	gnl|BL_ORD_ID|207598 sp|Q8GW44|KN1_ARATH Kinesin-like protein KIN-1 OS=Arabidopsis thaliana OX=3702 GN=KIN1 PE=1 SV=1//2.51886e-78	0	0	0	0.318476	0.743429	0.525164	0	0.103993	0.0295476	0	0.113019	0.0334934	0.115065	0.0281726	0	0	0	0.146737	0	0	0	0.0753816	0	0	0	0	0	0	0.0726203	0	0	0	0	0	0	0	0	0	0	0	0	0
FvH4_6g02230	-//-	18.4986	48.4461	47.5683	39.0212	39.1573	58.1546	40.3333	48.0125	21.7452	132.057	24.9748	6.27792	16.8568	10.7835	101.873	33.2495	142.213	136.651	53.784	132.696	85.15	39.7108	242.862	29.1301	97.9354	86.482	89.8656	29.2319	104.022	12.1504	96.9915	53.1328	215.698	301.227	332.634	45.5798	94.6345	99.9961	59.8968	67.6147	36.9986	62.8727
FvH4_6g02240	-//-	7.59699	14.2841	11.9868	26.1783	17.2624	6.9355	18.6704	19.7202	6.10623	70.6066	13.5807	5.36624	7.81506	4.38292	44.8091	17.155	106.139	44.5664	38.9822	57.1888	30.95	27.3931	80.5361	20.7626	64.9372	42.6783	32.4627	20.2411	81.2767	7.67932	69.2768	21.5372	46.4647	151.067	107.942	22.8971	72.9203	43.1287	30.5933	49.0104	15.6241	20.9856
FvH4_6g02270	gnl|BL_ORD_ID|121317 sp|Q8LDC8|ERF92_ARATH Ethylene-responsive transcription factor 1B OS=Arabidopsis thaliana OX=3702 GN=ERF1B PE=1 SV=2//5.10328e-48	1.29792	3.44223	4.48909	3.38594	3.30083	6.19866	9.0557	8.82562	2.68673	5.47712	5.01977	3.23294	1.77062	2.5223	40.614	5.50924	7.25092	15.0669	7.65048	4.61392	9.72376	9.17431	8.78293	6.45793	4.90923	8.20031	15.0798	3.29204	41.2451	12.6032	51.4898	10.1404	24.0653	12.6654	22.102	28.3015	45.1038	6.10718	62.3241	15.7169	6.12094	61.7541
FvH4_6g02800	-//-	4.03813	3.0398	3.14216	9.24566	9.78177	7.21875	4.97548	14.5157	6.2385	4.978	9.49514	5.3037	11.4891	13.8791	1.01052	11.8709	7.40594	8.05509	6.48942	7.31692	11.0203	7.55992	6.44881	14.6349	9.54819	14.1066	1.74776	16.8536	8.49682	5.81887	7.7837	12.2053	4.46958	8.88117	10.1571	9.69312	11.444	15.4322	16.6095	9.01538	21.2841	16.2816
FvH4_6g03390	gnl|BL_ORD_ID|266666 sp|Q9FJT7|NDL1_ARATH Protein NDL1 OS=Arabidopsis thaliana OX=3702 GN=NDL1 PE=1 SV=1//1.94402e-12	19.4412	14.975	22.2851	131.111	189.712	138.599	69.7563	82.9075	102.876	51.3405	80.8002	65.2286	76.071	76.1929	49.2149	62.941	31.2985	42.2154	44.7481	49.5659	37.1329	54.7328	32.4109	45.5057	31.4749	45.406	26.4286	57.5726	23.341	40.9607	22.7716	41.7844	27.8538	21.7024	17.2773	37.8813	17.1561	39.6021	26.7759	27.2833	35.2901	33.124
FvH4_6g03410	-//-	8.491	5.79968	10.5653	20.8695	20.9139	24.1496	9.8581	18.5697	10.6175	11.0412	18.5307	12.0723	22.9883	25.8366	11.2686	19.8541	6.94034	17.3549	14.8367	18.1578	8.77736	21.0841	9.76345	12.0107	10.3285	12.1099	8.88113	19.3632	8.26479	21.2439	11.6252	17.4191	9.4565	7.3081	5.63061	15.1048	11.8757	11.5053	9.73175	8.16104	21.2777	10.597
FvH4_6g03550	gnl|BL_ORD_ID|385372 sp|Q9C9H7|RLP12_ARATH Receptor-like protein 12 OS=Arabidopsis thaliana OX=3702 GN=RLP12 PE=2 SV=2//5.3587e-09	19.1463	28.489	39.7554	81.403	77.8076	56.131	25.3595	48.59	21.0346	25.5622	32.3734	12.5084	22.1099	17.2257	8.43593	22.9159	29.1423	54.3269	17.0741	27.6078	35.4208	19.1475	40.3374	33.8695	28.9805	33.3154	15.5673	26.7592	24.8595	11.773	25.0767	32.9442	34.4279	58.2037	69.87	31.9877	29.1835	44.9878	25.7787	30.8426	40.3637	41.1688
FvH4_6g03980	-//-	0.123528	0.0794629	0.0564704	1.06343	0.784951	0.896723	0.551594	0.140302	0.269081	0.0289176	0.486026	0.135562	0.378397	0.228053	2.26647	0.27802	0.175998	0.415735	0.257383	0.39903	0.15458	0.800892	0.103019	0.0841649	0.439292	0.267872	0.186136	0.201228	0.220444	0.192323	1.07434	0.19717	0.135287	0.486433	0.307438	0.234223	0.969044	0.602379	0	0.237832	0.81851	0.182169
FvH4_6g05140	gnl|BL_ORD_ID|129257 sp|Q9SV82|FBD40_ARATH FBD-associated F-box protein At4g10400 OS=Arabidopsis thaliana OX=3702 GN=At4g10400 PE=2 SV=2//2.26744e-13	3.66145	8.36029	4.97244	2.19811	5.41506	7.29051	7.95248	5.52457	11.9025	4.76984	10.0166	11.5165	4.89141	3.9066	6.0722	3.96519	17.3308	3.53549	11.3318	8.16544	18.6917	5.4866	13.5856	17.5099	19.2953	12.814	10.665	7.61164	18.6364	3.45852	17.0545	10.7104	15.6597	14.0764	22.6864	4.99629	15.2229	18.6269	18.068	26.4578	8.74381	18.2548
FvH4_6g05400	gnl|BL_ORD_ID|42084 sp|Q8GT20|BEBT_TOBAC Benzyl alcohol O-benzoyltransferase OS=Nicotiana tabacum OX=4097 GN=HSR201 PE=1 SV=1//8.78048e-53	4.87461	1.16607	2.99518	1.26482	1.9776	3.84019	3.16335	1.46972	3.48872	6.22716	2.50205	1.6897	1.14245	1.33055	36.0177	7.42221	25.9697	8.66269	6.89404	18.009	9.79768	14.8677	9.01582	3.99536	6.07741	3.99851	7.66114	2.45481	184.329	6.32449	18.6523	8.19897	15.2362	29.4124	70.3828	28.1011	80.502	8.41353	256.674	41.0478	5.56484	171.196
FvH4_6g05470	gnl|BL_ORD_ID|294297 sp|Q0WRY5|PBL7_ARATH Probable serine/threonine-protein kinase PBL7 OS=Arabidopsis thaliana OX=3702 GN=PBL7 PE=1 SV=1//7.56329e-85	7.34906	7.08247	11.7693	39.2977	36.1352	22.5591	12.5575	38.3375	11.5136	14.444	26.7661	20.5559	34.2203	38.6653	24.5474	40.3118	10.0038	27.773	26.354	26.5901	16.8956	27.9372	17.1848	27.2189	22.2299	26.863	13.7012	40.5728	15.4452	25.4437	14.7152	29.746	14.2475	17.0887	9.50202	26.893	11.5422	25.2517	18.261	16.3687	27.5799	22.0467
FvH4_6g05980	gnl|BL_ORD_ID|65274 sp|Q9FUJ1|CKX7_ARATH Cytokinin dehydrogenase 7 OS=Arabidopsis thaliana OX=3702 GN=CKX7 PE=1 SV=1//2.17607e-08	0.985995	0.226525	3.08546	6.55301	5.81171	11.9294	0.425866	2.39976	0.880712	0.384699	8.20443	2.02885	7.49557	8.26185	0.303724	1.87864	0.0668957	4.14798	0.733724	2.10268	0	3.80518	0.228416	0.919728	2.12194	0.799987	0.141498	1.11541	0.0349123	1.71787	0.102087	1.12415	0.342812	0.0770376	0	2.22567	0.0383675	0.190801	0.326501	0	4.45454	0.173104
FvH4_6g06100	gnl|BL_ORD_ID|220318 sp|Q43191|LOX15_SOLTU Probable linoleate 9S-lipoxygenase 5 OS=Solanum tuberosum OX=4113 GN=LOX1.5 PE=2 SV=1//0	33.3281	53.0728	44.409	62.6258	42.0643	44.1071	58.0582	66.4116	32.3008	104.217	49.4108	39.8605	43.8754	42.7215	132.083	58.1102	142.284	74.2481	84.4998	65.6184	79.2644	57.1305	78.9725	69.6762	84.0581	72.7143	73.0186	59.1091	158.857	52.1869	98.9176	75.7958	71.3493	134.742	149.243	114.574	155.333	70.8036	77.0132	84.892	71.9913	78.6067
FvH4_6g07520	gnl|BL_ORD_ID|308524 sp|O04953|PME52_ARATH Putative pectinesterase 52 OS=Arabidopsis thaliana OX=3702 GN=PME52 PE=2 SV=2//4.47087e-09	18.3348	22.5166	22.9862	46.2365	39.1301	18.5231	37.5243	33.7611	34.4254	30.5652	50.7932	68.1373	33.6462	31.5413	58.812	41.5434	50.1874	59.9698	49.7791	64.774	77.1746	32.4201	63.9435	59.4331	64.0501	58.0039	61.1154	36.5048	72.2149	55.8807	56.3747	63.3195	62.0661	69.2825	45.1135	35.8184	46.1279	64.6636	59.9629	58.4064	31.4599	72.9229
FvH4_6g07580	gnl|BL_ORD_ID|177963 sp|Q9SGS2|HMGB9_ARATH High mobility group B protein 9 OS=Arabidopsis thaliana OX=3702 GN=HMGB9 PE=1 SV=1//6.0068e-09	5.93024	10.2006	10.7255	8.76787	10.1564	8.26234	15.3854	11.5461	3.55346	15.2978	29.3659	35.5215	40.1405	12.6556	16.9461	29.462	24.0146	12.9757	14.7706	27.1156	25.5321	11.643	24.4684	23.8313	27.3853	47.6893	22.6434	17.8202	34.2704	9.86041	30.8162	37.1273	18.5753	34.457	29.6216	10.2619	28.6759	32.1708	29.7076	21.1726	11.9436	39.1424
FvH4_6g08310	gnl|BL_ORD_ID|299400 sp|A7QEU4|PER5_VITVI Peroxidase 5 OS=Vitis vinifera OX=29760 GN=GSVIVT00037159001 PE=1 SV=2//2.97333e-115	0	0	0	0.840824	0.579076	1.54744	0.0963765	0.196113	0.0278607	0	0.186492	0	0	0.0265642	0	0	0	0	0	0	0	0.071078	0	0	0	0	0.0346905	0	0.0684743	0	0	0	0	0	0	0	0	0	0	0	0	0
FvH4_6g08400	gnl|BL_ORD_ID|110239 sp|P52409|E13B_WHEAT Glucan endo-1,3-beta-glucosidase OS=Triticum aestivum OX=4565 GN=GLC1 PE=2 SV=1//9.26239e-18	2.31906	3.03062	3.91624	10.4142	6.61365	7.25875	3.50976	9.18943	5.52914	4.40252	5.34063	3.59275	11.8262	14.9635	4.26095	7.18429	2.38356	10.1929	4.08678	6.14951	3.1583	6.23368	4.58655	4.91318	5.14589	6.7374	3.78999	9.63238	2.84824	6.96971	2.9267	6.77705	3.91714	3.97542	3.05097	9.16631	4.16722	4.51978	3.30554	3.17657	8.53109	5.35967
FvH4_6g08730	gnl|BL_ORD_ID|149776 sp|Q6I544|GL52_ORYSJ Germin-like protein 5-1 OS=Oryza sativa subsp. japonica OX=39947 GN=Os05g0277500 PE=2 SV=1//2.91954e-104	0.784511	0.438835	0.428805	1.11228	1.89652	1.42145	0	7.31236	1.69239	0.638791	1.10521	0.374322	6.79153	6.02164	0.320939	2.13245	1.02055	9.38859	3.55351	7.41226	1.38721	6.6344	1.94383	2.73071	0.909748	4.59648	0.411174	5.97314	2.48553	1.009	0.840512	5.55326	1.99233	1.23124	0.0530572	8.40773	2.56429	4.87908	3.88994	1.31343	16.6427	2.71629
FvH4_6g09020	gnl|BL_ORD_ID|532875 sp|Q9LT96|Y5977_ARATH Probable leucine-rich repeat receptor-like protein kinase At5g49770 OS=Arabidopsis thaliana OX=3702 GN=At5g49770 PE=2 SV=1//3.21812e-86	21.9654	34.4949	22.2827	54.7887	61.0883	61.669	48.8315	49.3369	59.6619	41.3531	41.2539	33.2652	41.3696	41.4338	72.0667	44.3241	63.4085	51.4177	49.6433	49.7769	58.9806	41.4113	54.1931	52.0103	59.3762	56.6772	43.8237	48.3205	90.2774	35.53	67.7349	58.2841	49.7766	63.7141	78.1692	60.2873	83.8193	57.4634	69.9812	59.0277	46.5121	68.4259
FvH4_6g09580	gnl|BL_ORD_ID|131219 sp|Q9SCZ4|FERON_ARATH Receptor-like protein kinase FERONIA OS=Arabidopsis thaliana OX=3702 GN=FER PE=1 SV=1//6.82379e-41	1.42417	0.565517	0.964524	4.95372	4.11989	5.95629	2.13452	1.27308	3.76613	0.740876	3.41823	1.66421	1.61577	2.00846	1.11668	1.91264	0.526063	0.824202	0.457932	0.851937	0.990095	3.01272	1.09974	1.5274	0.547107	1.06212	0.317923	1.00246	0.235326	1.64246	0.764576	0.505155	0.19256	0.346182	0.246145	1.80025	0.862054	0.600177	0.586874	1.01555	1.58867	0.855659
FvH4_6g09590	gnl|BL_ORD_ID|131219 sp|Q9SCZ4|FERON_ARATH Receptor-like protein kinase FERONIA OS=Arabidopsis thaliana OX=3702 GN=FER PE=1 SV=1//5.17931e-47	7.94028	10.7081	9.37468	48.2246	40.9	91.357	23.7167	25.9748	40.6758	17.6048	23.1311	10.6943	31.3278	35.0425	12.4416	25.9284	11.2382	24.6092	19.9399	22.3155	13.0362	31.5651	12.4596	17.102	14.6438	19.6987	11.846	21.4867	11.4375	17.4913	11.7379	23.8187	13.2958	14.7724	10.718	22.0733	12.6123	14.1229	11.609	11.1941	26.6426	11.4968
FvH4_6g09620	gnl|BL_ORD_ID|227711 sp|Q9LZV3|MAN6_ARATH Mannan endo-1,4-beta-mannosidase 6 OS=Arabidopsis thaliana OX=3702 GN=MAN6 PE=2 SV=1//0	2.78093	2.43044	4.80502	10.4695	10.05	9.19549	3.65987	9.87987	6.10876	5.47651	8.80034	5.83976	11.1647	9.86971	2.68173	8.28923	2.34726	11.01	6.86537	19.1972	5.13341	10.0303	4.14018	9.42895	4.97996	14.3515	2.70092	13.7229	8.27128	4.98633	4.83339	9.42459	8.92528	4.62774	0.758548	11.4706	9.56375	11.5473	7.44204	4.7452	29.752	7.15264
FvH4_6g09640	gnl|BL_ORD_ID|207846 sp|Q39030|KPK2_ARATH Serine/threonine-protein kinase AtPK2/AtPK19 OS=Arabidopsis thaliana OX=3702 GN=ATPK2 PE=1 SV=2//0	12.4022	8.26222	21.1482	39.9955	48.0402	51.8142	22.1722	28.0869	36.8398	16.7479	29.6726	18.0176	32.8941	30.4716	25.3731	27.3522	19.8397	28.8781	18.6686	19.4903	14.818	31.777	16.0269	25.6792	20.1855	18.1841	12.1026	25.3409	32.5144	19.5626	25.5085	16.7904	15.2547	15.3906	34.0273	29.3124	31.6481	17.0044	37.569	19.1564	23.4556	17.7928
FvH4_6g10320	gnl|BL_ORD_ID|426223 sp|Q94AK6|SAG20_ARATH Senescence associated gene 20 OS=Arabidopsis thaliana OX=3702 GN=SAG20 PE=2 SV=1//2.0098e-12	112.365	267.069	124.215	405.663	808.295	613.72	578.183	294.416	364.68	458.142	418.695	285.101	210.125	145.835	254.108	260.083	245.259	424.661	208.677	278.748	228.539	181.886	227.285	127.958	187.023	224.436	153.64	123.044	315.146	114.184	178.622	123.208	244.445	211.337	323.018	124.129	170.115	252.719	173.302	168.867	231.275	324.55
FvH4_6g10510	gnl|BL_ORD_ID|510425 sp|Q8S8P5|WRK33_ARATH Probable WRKY transcription factor 33 OS=Arabidopsis thaliana OX=3702 GN=WRKY33 PE=1 SV=2//8.3554e-111	31.856	39.5713	37.5651	83.3979	124.232	92.8954	96.6366	154.256	66.7191	189.583	100.795	59.8272	51.4277	37.5943	369.068	80.2891	262.915	99.175	117.857	135.181	120.065	127.235	128.751	94.1866	189.053	288.755	97.6053	102.093	291.817	85.9531	195.908	115.39	118.51	132.979	270.563	168.828	354.752	115.416	188.491	164.254	96.8692	157.426
FvH4_6g10520	gnl|BL_ORD_ID|80243 sp|D7LBN4|CSPLH_ARALL CASP-like protein 4B1 OS=Arabidopsis lyrata subsp. lyrata OX=81972 GN=ARALYDRAFT_321547 PE=3 SV=1//2.4823e-44	6.17305	6.54166	5.77473	39.7002	28.429	28.1316	8.51421	23.2808	11.8835	14.2278	19.9965	8.17381	18.8422	26.0436	13.5957	23.9604	8.2518	13.4645	16.1812	15.2582	10.849	15.0849	13.0858	9.66235	10.0299	18.3481	6.46453	19.8013	7.79785	16.2162	5.45859	17.652	8.65751	11.3799	8.71246	10.7106	8.84225	15.2257	12.3974	8.25995	15.0032	10.9313
FvH4_6g10530	gnl|BL_ORD_ID|80243 sp|D7LBN4|CSPLH_ARALL CASP-like protein 4B1 OS=Arabidopsis lyrata subsp. lyrata OX=81972 GN=ARALYDRAFT_321547 PE=3 SV=1//3.084e-10	0.788352	0.241491	1.54454	7.49194	11.6293	11.2035	1.88585	6.87544	2.45325	1.45005	3.90984	3.08985	6.76709	8.18681	5.96068	6.90012	2.08597	5.55008	2.93324	6.28382	5.1088	4.17247	3.1308	5.37139	6.50825	6.28	0.678808	6.72693	2.51227	2.27946	2.44871	5.75239	2.05571	1.2935	3.3285	2.34898	2.02466	4.94277	3.4459	2.81884	5.42724	2.98955
FvH4_6g10540	-//-	31.0902	42.326	39.5831	99.4947	88.7291	122.711	74.8928	84.2272	63.7552	82.5838	108.467	71.6197	118.592	109.104	59.003	113.189	66.4828	63.6647	79.6826	96.2067	62.1338	90.2438	59.9884	68.6745	76.1989	100.819	65.2973	101.197	73.5986	90.6593	91.7985	113.049	68.2823	80.1804	63.3661	82.7565	85.1499	90.9794	68.5662	60.0933	82.2505	69.7718
FvH4_6g10690	gnl|BL_ORD_ID|106453 sp|O80917|DRE2E_ARATH Dehydration-responsive element-binding protein 2E OS=Arabidopsis thaliana OX=3702 GN=DREB2E PE=2 SV=1//4.49398e-24	0.666871	1.05428	0.775064	1.7397	1.19706	1.4131	0.883248	1.26773	0.765993	1.60082	1.02024	1.03884	1.45153	1.01727	2.23337	2.44497	3.59118	1.34499	2.23733	2.05793	1.89179	2.07633	2.29375	1.40546	3.29939	3.06382	2.12895	1.76453	2.16836	1.00307	3.7355	2.25516	2.41388	3.02291	3.88558	2.20745	3.73146	2.49869	2.26366	2.35028	1.70215	1.3835
FvH4_6g10740	gnl|BL_ORD_ID|330746 sp|O80920|PYL4_ARATH Abscisic acid receptor PYL4 OS=Arabidopsis thaliana OX=3702 GN=PYL4 PE=1 SV=1//3.31889e-84	83.987	181.029	157.744	653.977	626.459	496.995	320.367	507.918	427.186	497.275	410.917	311.234	349.222	381.62	543.004	430.622	551.896	458.597	404.32	425.833	460.197	308.293	480.126	375.832	446.65	424.107	424.734	333.05	588.737	446.141	407.421	421.668	472.136	521.554	441.83	390.293	384.296	466.655	351.11	447.668	337.889	465.968
FvH4_6g10960	gnl|BL_ORD_ID|223351 sp|Q9M020|LRK63_ARATH Lectin-domain containing receptor kinase VI.3 OS=Arabidopsis thaliana OX=3702 GN=LECRK63 PE=2 SV=1//0	8.03813	10.7063	5.9177	11.5621	17.3491	38.0024	17.3925	23.1917	20.3054	27.2588	12.412	11.1618	10.429	8.84809	27.4485	12.2704	44.6504	16.5669	17.1893	28.3114	26.4389	24.1126	23.7677	20.1387	24.424	85.1871	20.063	15.9661	33.0931	10.3074	33.203	23.5154	22.4358	33.3763	42.0168	15.0776	34.9175	25.7911	19.3065	27.1306	19.8654	24.5444
FvH4_6g11110	gnl|BL_ORD_ID|99933 sp|Q10MW6|DJC27_ORYSJ DnaJ protein ERDJ3A OS=Oryza sativa subsp. japonica OX=39947 GN=ERDJ3A PE=1 SV=2//0	1.28131	1.89036	2.25288	7.21377	3.82745	1.92859	2.96466	5.64398	2.47832	7.16553	7.7433	1.92293	4.82559	9.61625	4.12174	8.43506	6.74056	6.18672	7.43499	4.21297	2.758	5.34215	3.09007	2.9287	5.98788	4.20684	2.34327	4.08831	5.17904	2.77923	2.39701	3.91556	2.97849	3.98905	5.7408	3.0317	3.61541	3.09744	2.28465	2.99408	4.37041	1.76038
FvH4_6g11440	gnl|BL_ORD_ID|478695 sp|Q6Q3H3|TPSGD_VITVI (-)-germacrene D synthase OS=Vitis vinifera OX=29760 GN=VIT_19s0014g04930 PE=1 SV=1//0	0.584354	1.07401	2.67136	6.34273	9.739	7.09804	1.57259	18.2816	1.50273	7.536	6.60529	2.71973	15.8717	19.4693	194.011	125.438	76.0163	184.299	17.575	36.0059	26.4588	26.0793	51.1271	18.7698	52.6018	37.6276	31.3058	58.7583	531.529	50.981	129.157	12.9915	54.5318	101.889	371.477	424.207	683.353	44.3721	901.613	68.1676	87.1044	282.858
FvH4_6g11660	gnl|BL_ORD_ID|385417 sp|Q9C699|RLP7_ARATH Receptor-like protein 7 OS=Arabidopsis thaliana OX=3702 GN=RLP7 PE=3 SV=2//6.48403e-129	0.310733	0.666293	1.12912	3.41916	3.36473	1.62804	1.6677	4.64915	1.08955	5.12923	2.30504	0.699499	2.1872	1.17675	13.6253	3.1979	6.54999	5.60237	4.74516	3.7904	4.00061	3.68981	3.77642	1.54715	7.178	9.39164	3.22953	3.26641	7.51215	2.3321	5.70523	3.38283	4.13029	4.61471	11.935	7.31193	13.0345	2.9917	8.88699	4.26454	4.55945	4.39445
FvH4_6g12770	gnl|BL_ORD_ID|326036 sp|P0CI03|PTR28_ARATH Protein NRT1/ PTR FAMILY 5.6 OS=Arabidopsis thaliana OX=3702 GN=NPF5.6 PE=2 SV=1//0	7.262	5.98149	7.20608	22.9742	20.2804	13.063	28.1969	31.4706	18.1624	17.9716	13.1792	9.44006	17.1933	31.296	7.10408	13.2888	14.0747	7.42632	9.06668	7.00703	5.66166	9.25292	6.37679	10.799	8.84755	8.15955	5.40183	12.7844	9.34253	10.4629	8.50467	7.17558	5.89133	5.63611	5.1998	26.0092	7.479	7.98196	7.18211	7.61229	6.78733	6.73165
FvH4_6g13070	-//-	9.39792	5.98846	2.43183	3.23807	6.69018	6.07849	7.67048	10.0699	6.3303	7.16049	6.97671	3.4054	13.6838	15.0382	5.42238	15.4092	32.9693	21.3132	28.9413	28.249	18.4449	28.8781	17.9921	12.0815	27.8509	21.0113	9.61886	24.1916	70.6714	17.5306	31.6144	18.1139	18.6108	25.8937	45.9244	18.1557	23.0388	33.8671	58.9403	36.5296	37.3844	33.8639
FvH4_6g13100	gnl|BL_ORD_ID|482173 sp|P50165|TRNH_DATST Tropinone reductase homolog OS=Datura stramonium OX=4076 PE=2 SV=1//3.42711e-107	0	0	0	0.0850008	0.0575131	0	0.212179	0.0616793	0	0.152552	0.17596	0	0.0767769	0.100256	0.255482	0.244445	0.309487	0.104437	0.0754335	0.0318946	0.0339781	0.234724	0.362313	0.259003	0.482802	0.16823	0.196388	0.324365	1.03372	0.338195	0.724188	0.173359	0	0.178204	3.20994	0.123562	0.674514	0.141236	11.9634	0.0836441	0.654239	0.576612
FvH4_6g13410	gnl|BL_ORD_ID|554912 sp|Q93VV0|ZDHC6_ARATH Probable protein S-acyltransferase 16 OS=Arabidopsis thaliana OX=3702 GN=PAT16 PE=2 SV=1//1.00182e-138	4.60985	4.15296	6.62215	16.5148	14.7906	13.3624	6.99106	9.5445	8.75546	7.2131	10.7063	7.86071	12.5031	9.89945	10.6366	10.6874	7.13808	8.927	8.69908	10.153	7.13572	9.61178	8.83259	7.49779	8.77553	8.08251	7.28393	9.49549	7.68863	9.69417	6.40364	9.14647	7.09971	7.16975	7.24537	8.71045	8.18796	8.53399	8.72647	6.87234	10.0516	7.03431
FvH4_6g13490	gnl|BL_ORD_ID|537463 sp|Q09893|YAI5_SCHPO Uncharacterized protein C24B11.05 OS=Schizosaccharomyces pombe (strain 972 / ATCC 24843) OX=284812 GN=SPAC24B11.05 PE=3 SV=1//1.87795e-16	11.4555	10.0561	21.976	86.0956	74.7832	59.9693	20.9964	26.3964	29.6882	10.2337	27.7229	18.4166	19.5664	31.5063	9.76636	21.7695	5.35409	34.2043	12.8131	11.6362	8.81724	31.5312	9.98327	12.0277	10.5079	11.4068	6.98679	19.4797	5.83638	26.3047	3.95355	8.5861	6.25086	7.01112	6.59968	16.8366	5.84441	12.0197	15.0469	9.219	51.8906	16.1116
FvH4_6g13800	gnl|BL_ORD_ID|69307 sp|O65717|CNGC1_ARATH Cyclic nucleotide-gated ion channel 1 OS=Arabidopsis thaliana OX=3702 GN=CNGC1 PE=1 SV=1//2.95797e-50	3.18008	9.11151	10.3602	18.6422	17.0575	13.3656	9.23214	23.1453	9.6211	28.5373	14.2126	10.2792	15.8911	13.5387	42.6258	18.236	29.8933	42.8808	13.6773	23.3467	27.359	8.83066	25.5559	19.5815	17.2778	20.9486	26.0798	13.075	26.4728	10.8413	15.5772	18.5242	29.4237	32.896	22.2315	23.4608	13.2023	18.9834	17.3353	15.3772	16.734	35.0383
FvH4_6g14410	gnl|BL_ORD_ID|554554 sp|Q9SLD4|ZAT11_ARATH Zinc finger protein ZAT11 OS=Arabidopsis thaliana OX=3702 GN=ZAT11 PE=2 SV=1//3.95825e-32	4.02248	2.40165	2.25729	6.88056	23.3732	7.99787	10.4194	31.7348	6.76258	29.1518	10.7592	6.90572	6.32838	8.03207	54.4209	17.4981	62.5958	17.0235	15.7253	49.7964	13.9028	69.3452	40.6443	13.6624	52.965	281.272	16.9859	31.4881	65.8737	20.3256	96.7821	39.715	25.3684	53.5111	99.8501	25.4388	95.7368	29.6386	62.3758	26.4337	63.8769	25.9305
FvH4_6g14500	gnl|BL_ORD_ID|128904 sp|Q5S4V7|FB129_ARATH F-box protein At2g39490 OS=Arabidopsis thaliana OX=3702 GN=At2g39490 PE=2 SV=1//4.98469e-17	4.68892	4.79621	2.74568	2.76629	4.32105	5.39015	6.51988	4.68111	2.4863	12.4118	6.21222	3.40927	4.54833	2.10296	17.8891	6.94015	39.0213	7.30879	13.0322	12.9181	16.224	7.08477	15.8214	7.39424	19.6651	12.5239	13.1821	5.08319	40.6312	4.23055	24.8571	7.27269	18.8717	19.2472	30.9787	11.027	24.7497	11.7155	16.7755	15.95	5.13996	13.1211
FvH4_6g15090	gnl|BL_ORD_ID|348056 sp|Q7XA40|RGA3_SOLBU Putative disease resistance protein RGA3 OS=Solanum bulbocastanum OX=147425 GN=RGA3 PE=2 SV=2//6.23297e-146	1.50965	2.36399	2.24238	4.39796	6.42431	9.37893	3.19643	3.08312	3.46944	0.919744	2.92635	2.69152	5.81841	3.90145	1.40029	2.53071	1.04491	2.14082	1.86878	2.06979	1.36322	2.20545	1.03925	2.67692	2.62504	2.42687	0.889821	3.95648	1.06941	1.50515	1.75337	2.56166	1.39084	0.875147	1.11858	2.43806	1.86795	2.12879	1.52336	1.01776	4.4106	1.32736
FvH4_6g16310	gnl|BL_ORD_ID|474255 sp|Q9LVV5|TL15B_ARATH Thylakoid lumenal 15.0 kDa protein 2, chloroplastic OS=Arabidopsis thaliana OX=3702 GN=At5g52970 PE=1 SV=2//6.42095e-67	2.16675	2.29287	1.62407	3.34011	4.95457	2.57233	6.59677	6.13248	5.60183	3.34311	9.3295	6.15691	6.08364	3.81511	5.37814	4.83792	4.57052	2.5029	6.52279	4.99944	5.21597	3.38823	4.08731	6.42286	6.96325	6.32005	2.92571	6.37935	3.82905	1.90579	4.32362	5.70424	3.62115	4.80174	4.81486	2.37434	4.59891	8.27905	4.85286	5.28236	2.8816	6.55671
FvH4_6g16750	gnl|BL_ORD_ID|555079 sp|Q9FFB6|ZFP34_ARATH E3 ubiquitin-protein ligase RZFP34 OS=Arabidopsis thaliana OX=3702 GN=RZPF34 PE=1 SV=1//4.37299e-134	10.2396	11.1223	10.7472	16.3741	16.8359	12.2402	59.2789	49.4407	20.412	73.4148	56.3802	55.879	65.1214	31.7939	52.8957	55.058	136.469	23.1802	36.6993	60.6001	81.6964	31.4063	55.0844	45.5876	51.3128	77.2221	74.7179	29.3002	91.3002	32.6748	99.7436	53.7735	54.9276	58.7541	62.0165	32.0101	72.0623	57.7702	53.5597	38.5672	23.8272	63.7925
FvH4_6g17290	gnl|BL_ORD_ID|29419 sp|Q9S9K4|ASPL2_ARATH Aspartic proteinase-like protein 2 OS=Arabidopsis thaliana OX=3702 GN=At1g65240 PE=1 SV=2//9.52161e-75	8.319	8.49436	12.9854	36.8279	33.0749	28.394	21.6717	24.7082	22.5863	19.1163	27.3492	18.501	21.1936	21.1717	19.6005	23.2352	12.5581	28.8072	18.1496	18.9701	13.5057	24.169	13.7781	17.2987	21.6652	17.3621	10.9209	18.3574	14.2192	19.4	14.2119	16.6987	17.4692	13.8564	23.8219	24.0874	16.8478	18.1031	14.6252	12.03	22.8322	15.9328
FvH4_6g17350	gnl|BL_ORD_ID|469553 sp|Q9ZSS6|THD1_ARATH Threonine dehydratase biosynthetic, chloroplastic OS=Arabidopsis thaliana OX=3702 GN=OMR1 PE=1 SV=1//0	15.4655	18.6439	20.2803	27.4835	21.2906	20.4109	18.502	31.7107	21.3227	24.1852	16.2271	16.6968	19.6994	45.9819	44.4718	33.0791	38.7953	42.4444	37.1117	37.0025	36.2463	37.9981	32.877	30.7962	39.4331	35.0176	28.3145	36.0839	51.5504	28.5719	28.7684	39.9239	24.3358	33.3362	52.9932	55.2582	60.7879	36.2892	56.3687	33.8027	55.1781	49.1923
FvH4_6g17500	gnl|BL_ORD_ID|330533 sp|Q9SJQ1|PXC1_ARATH Leucine-rich repeat receptor-like protein kinase PXC1 OS=Arabidopsis thaliana OX=3702 GN=PXC1 PE=1 SV=1//0	1.3159	4.3892	4.02153	7.13267	8.72311	11.7145	3.00597	4.02708	3.76292	2.88653	6.51976	4.13172	18.8454	13.0241	2.32726	6.64236	0.694385	6.80703	3.52035	7.45664	0.579389	8.98301	1.50388	2.95538	7.92935	3.30648	1.93877	5.59719	0.927727	4.47689	1.56832	7.21909	2.38414	1.47137	0.758108	8.83446	3.202	1.98053	1.32853	0.563008	10.7597	1.56684
FvH4_6g17740	-//-	1.22071	0.727093	2.53188	10.0254	10.594	3.28204	2.58665	8.53712	3.44697	4.49817	13.2892	7.19437	6.01919	7.9295	3.6691	12.2107	3.92937	3.36927	7.53626	5.57631	5.51624	8.65429	5.59298	6.00691	3.61761	6.30271	2.72505	6.87401	2.95839	8.86926	1.90052	6.85567	3.13598	3.70909	3.16472	7.20101	1.10835	8.08401	4.52732	2.43733	7.42136	6.60079
FvH4_6g19050	gnl|BL_ORD_ID|305442 sp|O23945|PINS_FRAVE (-)-alpha-pinene synthase OS=Fragaria vesca OX=57918 PE=1 SV=2//0	1.9867	1.44328	6.53865	19.924	10.6928	12.8721	5.54456	6.24232	4.6377	3.21491	19.9502	4.94429	16.3592	11.5746	1.80037	9.84141	0.556835	5.80677	3.22338	7.58763	0.492468	16.2057	1.23737	2.73684	4.90635	2.9932	1.19418	7.98771	0.306752	15.0262	0.597983	3.6043	1.42677	0.801569	0.455951	15.4797	1.59684	2.41761	3.04994	0.627058	16.4797	2.11332
FvH4_6g19870	gnl|BL_ORD_ID|286061 sp|Q9FMC8|OPF13_ARATH Transcription repressor OFP13 OS=Arabidopsis thaliana OX=3702 GN=OFP13 PE=1 SV=1//1.58184e-42	6.14575	5.34113	12.8237	24.6867	16.6727	7.88626	11.3696	38.0744	7.15568	19.9457	20.3123	16.2226	39.5225	43.6761	26.3395	42.7011	11.0116	31.115	33.3068	34.7282	23.2322	33.744	22.5855	24.7039	19.5583	39.3036	18.2757	48.9197	20.2872	42.5869	19.9426	50.1627	13.2576	18.2195	7.93028	33.1052	12.6313	33.186	22.5988	22.2758	29.9038	29.593
FvH4_6g20390	gnl|BL_ORD_ID|326266 sp|Q9SF15|PUB24_ARATH E3 ubiquitin-protein ligase PUB24 OS=Arabidopsis thaliana OX=3702 GN=PUB24 PE=1 SV=1//9.16349e-109	1.45997	1.6305	4.56536	9.41594	5.98623	6.10604	3.84818	5.18196	1.0061	10.3957	3.33209	2.19747	3.27297	3.15862	12.3062	5.60328	7.04928	8.6036	4.33064	5.44855	4.12339	5.66566	8.42727	3.03949	5.76887	9.95648	5.22484	4.95481	11.7606	6.21936	10.5519	4.40177	11.0298	7.61895	12.6798	8.95844	14.6146	5.33963	9.53207	5.27049	6.10729	7.98425
FvH4_6g20400	gnl|BL_ORD_ID|326265 sp|Q84TG3|PUB23_ARATH E3 ubiquitin-protein ligase PUB23 OS=Arabidopsis thaliana OX=3702 GN=PUB23 PE=1 SV=1//4.04519e-166	1.48354	3.36823	2.2191	13.8017	27.7556	14.9282	17.5355	17.2836	10.64	19.5863	12.0427	7.93087	4.75524	10.3715	37.5914	13.5031	20.8883	17.7268	8.97787	18.4515	12.8656	38.1912	21.5304	7.76682	18.5558	143.89	11.6375	9.21071	29.33	16.6438	44.811	27.4406	17.0441	25.8449	42.9294	11.9137	48.9552	15.1427	32.6483	12.8114	33.5118	26.1573
FvH4_6g20460	gnl|BL_ORD_ID|449412 sp|Q9ZSD4|SY121_ARATH Syntaxin-121 OS=Arabidopsis thaliana OX=3702 GN=SYP121 PE=1 SV=1//6.78087e-143	31.0278	45.991	36.0386	73.0471	99.3707	123.434	80.6939	59.6061	64.338	90.0626	47.918	45.7426	39.4853	28.2977	117.178	45.6808	128.98	69.676	69.2885	70.3897	85.6218	71.228	73.6818	50.5068	86.1238	145.399	80.4273	38.6692	152.048	51.6319	112.835	71.0035	90.7352	97.1404	164.74	81.2305	182.522	63.9061	120.297	92.7587	65.2343	77.2843
FvH4_6g20470	gnl|BL_ORD_ID|449412 sp|Q9ZSD4|SY121_ARATH Syntaxin-121 OS=Arabidopsis thaliana OX=3702 GN=SYP121 PE=1 SV=1//5.54339e-103	7.22971	17.1674	9.66271	17.1275	17.0862	19.206	14.591	15.9722	8.89535	33.8694	12.8191	5.39667	5.42785	2.64795	90.5721	14.2609	65.2946	28.2473	27.7429	23.9671	41.214	22.3475	36.9584	20.4855	40.2173	56.5265	39.0779	12.7891	96.4309	11.3636	49.7968	22.7491	46.8336	44.2217	99.3343	29.4451	84.4298	26.8693	70.6965	44.3832	20.6836	55.5229
FvH4_6g20570	gnl|BL_ORD_ID|313431 sp|P43309|PPO_MALDO Polyphenol oxidase, chloroplastic OS=Malus domestica OX=3750 PE=2 SV=1//0	32.5075	77.9335	50.3302	71.3288	57.3049	36.3326	86.1379	107.763	70.8876	155.718	67.7719	54.4399	89.0845	65.0426	246.243	113.57	288.5	161.597	161.184	163.454	212.841	104.05	174.619	115.453	145.439	170.626	159.922	102.825	376.973	56.0296	204.229	161.119	138.836	229.523	337.363	145.37	360.261	157.398	241.888	158.605	95.3521	183.086
FvH4_6g20860	gnl|BL_ORD_ID|133092 sp|Q66GR0|FLA17_ARATH Fasciclin-like arabinogalactan protein 17 OS=Arabidopsis thaliana OX=3702 GN=FLA17 PE=2 SV=1//0	106.048	65.496	181.165	394.166	285.679	297.927	186.451	271.574	206.741	164.114	294.468	221.526	252.777	333.089	145.447	278.193	36.1777	240.202	176.095	169.642	68.7503	315.891	95.4059	145.895	122.235	109.125	69.4511	209.091	34.2999	217.434	52.8384	161.236	67.1346	67.5932	32.4907	209.572	36.9541	96.2119	57.1197	51.8922	256.151	72.1093
FvH4_6g20940	-//-	0.429588	0.60796	1.66927	7.95687	4.27668	0.9009	0.839237	3.04952	0.29113	4.56568	2.8038	0.966453	1.4779	2.14135	4.95153	3.05097	2.32583	6.40276	2.77479	3.30523	3.62865	1.69767	4.27532	2.10742	2.92811	3.2738	3.28837	2.0061	4.11425	3.39768	1.66883	2.22164	4.14025	4.79301	6.04079	2.99754	3.90359	3.07248	4.97089	2.18354	5.27897	2.81285
FvH4_6g21140	gnl|BL_ORD_ID|17482 sp|Q9SF09|ANT1_ARATH Amino acid transporter ANT1 OS=Arabidopsis thaliana OX=3702 GN=ANT1 PE=1 SV=1//0	9.27936	7.74825	7.7619	22.4065	31.8308	28.2094	14.719	17.7129	20.9388	13.7005	14.999	13.4118	12.0465	13.434	10.6505	11.9448	8.54218	13.0971	10.4318	11.6342	9.84528	10.8681	10.5466	12.183	10.1741	9.55642	7.57226	12.5968	9.8041	10.9032	7.57273	9.66907	9.69498	10.1842	8.04907	10.5191	8.1926	9.58389	6.81606	8.88502	11.5202	9.22695
FvH4_6g21370	gnl|BL_ORD_ID|385417 sp|Q9C699|RLP7_ARATH Receptor-like protein 7 OS=Arabidopsis thaliana OX=3702 GN=RLP7 PE=3 SV=2//1.76057e-26	3.83014	5.53662	6.68729	24.3074	19.2318	24.3995	9.35666	12.7193	13.3795	9.47492	9.97563	7.13256	7.41777	10.1857	11.6067	10.905	8.26476	15.785	9.95809	10.6096	9.09744	10.1169	8.58965	9.41606	9.08954	11.1531	7.45406	9.11617	7.50695	7.87493	7.13392	10.8801	7.55387	10.5873	8.44943	11.775	8.37377	10.3162	7.06971	6.70301	14.9069	9.54565
FvH4_6g21470	gnl|BL_ORD_ID|399982 sp|F4J8K6|RRP5_ARATH rRNA biogenesis protein RRP5 OS=Arabidopsis thaliana OX=3702 GN=RRP5 PE=2 SV=2//0	4.65872	6.93673	6.77295	5.93293	6.15282	9.23116	5.73696	6.21253	9.46606	3.33715	6.67092	5.54905	8.41065	5.3119	5.1077	8.57229	12.2282	8.90731	9.1162	8.88502	9.06886	10.0274	8.87054	10.2385	15.4231	11.0062	4.65041	10.4739	14.9218	4.06709	15.7053	10.4797	6.05585	11.0257	15.8536	12.4003	20.2355	14.1898	15.4827	10.5824	11.0824	10.5439
FvH4_6g22300	gnl|BL_ORD_ID|9308 sp|O81221|ACT_GOSHI Actin OS=Gossypium hirsutum OX=3635 PE=3 SV=1//0	19.7339	13.9506	35.2199	109.195	90.0736	48.5485	82.8722	76.4696	69.9893	60.6689	81.8681	55.7602	86.0809	89.0375	25.7662	47.3156	11.3818	48.1657	27.9666	35.7385	14.0719	74.6577	16.0455	24.8856	29.9874	21.7378	17.6115	31.4393	9.67534	43.7444	14.7718	25.4791	20.2567	15.1148	10.7247	39.6011	13.8086	17.8753	12.932	12.6648	47.8826	16.7056
FvH4_6g22400	gnl|BL_ORD_ID|130070 sp|P48631|FD6E2_SOYBN Omega-6 fatty acid desaturase, endoplasmic reticulum isozyme 2 OS=Glycine max OX=3847 GN=FAD2-2 PE=2 SV=1//0	43.1559	69.0161	150.355	377.457	246.395	121.487	96.7594	595.025	125.502	361.974	319.198	173.861	468.741	729.451	525.134	780.937	197.872	354.439	488.342	577.06	207.561	370.154	407.954	289.395	259.938	532.183	359.065	687.564	330.597	583.661	249.77	835.329	268.321	419.643	260.732	539.629	322.495	368.355	292.205	214.364	581.123	387.33
FvH4_6g22790	gnl|BL_ORD_ID|301521 sp|Q05091|PGIP_PYRCO Polygalacturonase inhibitor OS=Pyrus communis OX=23211 GN=PGIP PE=1 SV=1//1.22293e-172	2.95095	3.32026	1.48244	4.54706	7.55562	5.20941	20.4533	6.92894	5.16051	19.7185	10.0195	8.58544	19.1794	5.21972	14.5695	21.7737	37.4932	7.21084	10.8108	10.5228	14	15.4181	6.24272	9.44546	24.3376	13.0847	10.2614	14.9672	27.2231	10.1733	46.6995	6.78061	5.83038	11.7853	15.5362	13.3735	25.4655	6.14088	12.6281	8.55356	3.68701	4.49531
FvH4_6g23600	gnl|BL_ORD_ID|426656 sp|Q8VZ42|SAP11_ARATH Zinc finger AN1 and C2H2 domain-containing stress-associated protein 11 OS=Arabidopsis thaliana OX=3702 GN=SAP11 PE=2 SV=1//2.48044e-115	14.5687	12.4659	13.585	33.447	33.3049	39.472	23.4923	18.9151	23.4306	25.2546	20.1429	15.7839	16.3694	15.9517	20.0653	15.858	22.31	21.7745	16.4034	19.8162	18.7289	18.029	18.3981	14.5593	17.1519	16.2679	16.1906	12.0964	18.4235	16.4595	14.6218	13.5602	17.5599	20.0145	19.2167	16.0756	17.3625	16.8468	19.8286	14.7576	15.5035	16.458
FvH4_6g24120	gnl|BL_ORD_ID|181046 sp|O22230|HSFB3_ARATH Heat stress transcription factor B-3 OS=Arabidopsis thaliana OX=3702 GN=HSFB3 PE=1 SV=1//1.55533e-50	9.19024	12.9743	10.5902	13.0299	12.645	13.6079	20.9755	11.7781	11.5362	24.1199	9.09381	6.81247	6.81496	4.25925	38.0443	9.49272	50.2611	21.2008	30.7254	19.6405	30.7453	25.0547	30.0443	10.8251	40.2893	45.9768	27.3523	10.0995	89.813	9.45012	50.7759	23.9322	43.8308	46.1113	123.806	19.8069	94.8456	23.5987	69.3329	35.4252	18.5965	31.0907
FvH4_6g24640	gnl|BL_ORD_ID|110232 sp|P52408|E13B_PRUPE Glucan endo-1,3-beta-glucosidase, basic isoform OS=Prunus persica OX=3760 GN=GNS1 PE=3 SV=1//2.29622e-131	1.1805	8.51957	3.98707	5.56173	4.78171	3.83714	6.0237	5.65342	3.39029	24.8924	4.17987	0.942632	0.892629	0.426937	12.6825	3.06229	23.3714	66.1179	11.4113	53.682	16.9774	9.68284	54.1973	6.51267	12.3751	53.7643	64.1969	1.88957	27.3032	2.96267	7.48315	48.2037	76.8654	109.625	102.12	13.4636	14.8011	35.9149	30.582	15.4351	13.6384	17.9289
FvH4_6g24790	gnl|BL_ORD_ID|121149 sp|Q39096|ERD15_ARATH Protein EARLY RESPONSIVE TO DEHYDRATION 15 OS=Arabidopsis thaliana OX=3702 GN=ERD15 PE=1 SV=1//3.38959e-39	24.9619	32.5854	40.0556	80.7709	97.9858	78.6942	61.9365	88.5227	48.9709	79.8866	62.5098	45.8215	51.3326	51.4307	86.4559	54.2272	66.2504	70.3939	51.3093	57.9044	50.8058	59.3282	54.3126	45.0711	66.3238	93.7603	47.1074	50.8289	60.3977	48.84	55.4375	57.9925	48.3228	63.2568	78.5102	60.4949	95.7366	51.2084	60.1678	51.6915	66.6405	50.2465
FvH4_6g26170	gnl|BL_ORD_ID|385982 sp|Q6R567|RMA1_CAPAN E3 ubiquitin-protein ligase RMA1H1 OS=Capsicum annuum OX=4072 GN=RMA1H1 PE=1 SV=1//1.55197e-61	25.8066	27.9916	21.6776	17.0012	22.0215	21.2263	26.4679	26.0155	31.6929	32.0427	34.5891	24.7779	20.4989	17.2443	55.1924	29.6018	98.899	38.6586	45.0186	60.0426	61.7937	29.715	64.3595	37.8936	77.9685	62.4362	41.1594	31.1553	105.054	20.0111	90.5877	49.9884	55.2194	81.451	100.56	44.9276	108.975	74.6439	77.3215	80.5901	38.7722	88.0398
FvH4_6g26300	gnl|BL_ORD_ID|223354 sp|O49445|LRK72_ARATH Probable L-type lectin-domain containing receptor kinase VII.2 OS=Arabidopsis thaliana OX=3702 GN=LECRK72 PE=3 SV=2//0	1.89141	3.1178	2.63448	4.3791	4.97655	7.31008	6.66424	4.53146	3.26172	9.29825	4.59642	1.84865	2.64623	1.81413	13.9592	4.02042	14.8888	5.22885	7.20454	7.53308	6.17604	6.2592	6.39172	5.94009	8.96835	14.1723	7.0182	4.31677	19.1621	4.06747	14.8391	4.84925	7.87585	8.35967	20.2086	8.9658	22.7973	5.61089	11.377	8.33012	4.55734	5.85754
FvH4_6g26990	gnl|BL_ORD_ID|264683 sp|Q8L636|NCL_ARATH Sodium/calcium exchanger NCL OS=Arabidopsis thaliana OX=3702 GN=NCL PE=2 SV=1//6.04075e-170	0.297182	0.803472	0.265805	4.48309	8.24476	3.3871	2.09149	1.39418	7.17717	2.82815	1.49524	0.319045	0.350132	0.819991	0.866223	0.807797	1.34388	1.35116	2.423	0.512243	1.13183	2.39351	0.880022	0.352144	1.93372	1.30089	2.51159	0.333265	4.36187	0.181052	1.64817	3.85667	0.471698	1.73842	7.71789	0.489992	6.56738	1.15516	4.95977	1.06972	0.486453	0.685974
FvH4_6g27580	gnl|BL_ORD_ID|306190 sp|Q9SJI7|PLA20_ARATH Phospholipase A1-IIdelta OS=Arabidopsis thaliana OX=3702 GN=At2g42690 PE=1 SV=1//0	53.573	84.8013	74.8304	104.529	71.1011	85.5045	65.6578	107.941	57.6652	163.213	63.8487	48.1909	48.89	70.7418	295.603	86.7176	139.382	142.374	120.187	114.523	142.041	102.325	148.446	102.492	119.545	168.054	135.608	108.918	237.434	91.1582	166.943	139.829	165.997	214.419	252.551	183.628	266.292	131.266	189.048	187.2	153.482	214.683
FvH4_6g27610	gnl|BL_ORD_ID|299387 sp|Q9FLC0|PER52_ARATH Peroxidase 52 OS=Arabidopsis thaliana OX=3702 GN=PER52 PE=2 SV=1//1.40208e-138	10.91	7.53397	14.3303	74.3899	88.6646	100.475	70.3581	50.0446	100.97	73.6492	31.3658	49.0295	47.2647	21.7458	45.713	24.7963	89.9455	44.8499	18.3514	25.2247	20.4728	29.9114	33.7251	31.1985	50.4063	32.6536	15.9543	19.6186	57.6878	18.8438	55.5968	15.5094	29.5256	45.1248	46.6102	47.0835	67.3283	20.6897	39.672	33.8784	15.4314	24.3573
FvH4_6g27880	gnl|BL_ORD_ID|128910 sp|Q9SFC7|FB135_ARATH F-box protein At3g07870 OS=Arabidopsis thaliana OX=3702 GN=At3g07870 PE=2 SV=1//7.23208e-31	14.2614	16.628	14.8728	36.8265	36.3733	29.6563	48.4145	44.0067	19.8206	90.2195	29.5775	17.2403	22.4995	15.3243	100.379	36.277	162.68	39.3189	66.5883	55.8186	57.6523	51.4261	83.9683	33.5537	96.1504	105.722	44.4901	36.9654	134.808	25.9855	114.924	40.3341	59.5882	83.2882	156.777	65.9553	195.02	56.1071	76.1768	85.4199	48.7925	44.5608
FvH4_6g28260	-//-	16.3107	22.4961	16.8036	16.6099	16.5648	16.7896	36.2051	32.1883	24.8285	46.6515	29.6204	31.9639	38.1455	21.0384	58.8942	35.8359	73.3022	26.7328	36.9184	41.9111	46.5988	26.2938	35.8693	28.9539	39.0495	49.2113	41.8169	22.3634	76.7888	24.5239	57.6376	40.1304	34.5785	41.6725	53.987	33.1582	60.6065	37.459	45.9202	37.46	22.1768	50.1179
FvH4_6g28280	gnl|BL_ORD_ID|284785 sp|Q9LHQ6|OCT4_ARATH Organic cation/carnitine transporter 4 OS=Arabidopsis thaliana OX=3702 GN=OCT4 PE=2 SV=1//0	3.89824	6.44955	3.65389	2.78016	1.9863	4.52413	5.96799	5.47477	5.10783	8.14091	3.89449	3.44319	5.50146	5.04813	10.786	6.41716	14.4446	6.38788	7.81562	8.81222	13.0289	8.26889	9.18011	6.9745	10.6175	13.9442	11.2409	5.21575	14.5557	6.00376	13.8825	9.80335	12.0299	9.64018	23.0117	11.3	13.4066	9.80114	14.0415	12.743	5.30035	12.3869
FvH4_6g28420	gnl|BL_ORD_ID|223321 sp|P93604|LRK10_WHEAT Rust resistance kinase Lr10 OS=Triticum aestivum OX=4565 GN=LRK10 PE=2 SV=1//2.1527e-129	2.33491	3.33365	2.81381	9.21216	8.47745	11.8717	4.22595	4.90681	3.17535	9.14603	3.04979	0.872099	2.02915	1.6405	11.2975	2.64489	7.36154	4.65433	6.30207	4.76917	6.14747	3.71144	6.34628	4.43004	6.43997	8.6656	4.91171	2.69891	9.48878	2.21356	7.45594	5.27669	7.3635	7.4345	11.9208	4.93135	9.23772	4.6033	6.01241	7.09929	4.59546	4.38089
FvH4_6g28430	gnl|BL_ORD_ID|223321 sp|P93604|LRK10_WHEAT Rust resistance kinase Lr10 OS=Triticum aestivum OX=4565 GN=LRK10 PE=2 SV=1//4.03823e-115	3.2803	3.6488	3.1046	8.18307	7.00245	10.1837	4.33422	4.61352	4.21783	6.35926	3.60623	1.75775	2.08939	1.38389	15.77	1.52528	8.66085	4.87924	5.9627	3.20598	5.33957	3.40222	5.58538	4.71448	8.71872	6.03367	4.85018	2.9223	10.9761	1.93115	8.15755	3.45241	6.39926	5.31493	10.1413	4.41218	11.0069	4.91552	6.98583	8.96034	4.67749	6.68185
FvH4_6g28650	gnl|BL_ORD_ID|510431 sp|Q9SAH7|WRK40_ARATH Probable WRKY transcription factor 40 OS=Arabidopsis thaliana OX=3702 GN=WRKY40 PE=1 SV=1//2.36005e-84	33.7144	52.542	26.2425	51.0587	89.2245	84.0881	80.1575	90.7228	45.4964	101.349	51.9016	25.0391	37.3721	31.6274	224.099	50.4216	170.286	95.0223	84.4536	95.4254	112.72	101.556	102.763	49.1454	133.005	237.278	82.79	52.4307	233.742	51.225	154.302	104.91	120.308	116.071	292.947	94.2026	254.343	95.1437	151.59	121.318	91.9805	119.797
FvH4_6g29810	gnl|BL_ORD_ID|110199 sp|Q9ZQG9|E1314_ARATH Glucan endo-1,3-beta-glucosidase 14 OS=Arabidopsis thaliana OX=3702 GN=At2g27500 PE=1 SV=2//1.57671e-105	0.153074	0.29176	0.563705	1.64169	1.98142	1.57764	0.450937	2.36643	0.493987	0.537513	0.728242	0.816602	4.06784	6.14263	0.54011	2.44565	0.169628	4.92684	0.945023	1.22369	0.0532092	4.30588	0.283689	0.666334	1.2349	0.368825	0.563826	1.52386	0.227642	2.78044	0.197229	1.03162	0.527773	0.251158	0.158739	3.32169	0.583733	0.497639	0.283856	0.0327464	8.52921	0.351153
FvH4_6g30320	-//-	1.17197	3.90041	2.45558	7.99375	11.3777	10.3392	1.87388	2.94648	2.77747	2.65782	9.66312	2.41153	13.9517	9.24062	1.66557	5.40364	0.59138	6.39772	1.31423	6.45306	0.267345	8.21659	1.49325	1.66357	6.83777	2.60951	1.32447	3.41393	0.689892	4.97982	1.30949	3.27364	1.96096	0.76116	1.06342	5.92583	2.95287	1.23033	1.76578	0.423081	9.04518	1.87236
FvH4_6g30980	gnl|BL_ORD_ID|471917 sp|A8MRP4|THNL2_ARATH Thionin-like protein 2 OS=Arabidopsis thaliana OX=3702 GN=At1g12663 PE=3 SV=1//1.23639e-10	4.18361	2.50968	7.17197	19.2294	20.1757	7.23094	5.0734	23.0515	8.43813	8.86099	14.7546	14.0059	18.1317	26.9523	17.2218	19.6787	4.89625	18.7374	11.5881	21.4268	7.01153	18.3751	16.476	13.404	12.103	18.3604	6.90437	19.607	6.29568	22.4097	4.1872	13.7529	6.45461	8.25354	6.81754	7.27154	5.37221	16.8391	7.8965	7.76715	26.176	12.6331
FvH4_6g31290	gnl|BL_ORD_ID|198593 sp|Q54I39|IST1L_DICDI IST1-like protein OS=Dictyostelium discoideum OX=44689 GN=DDB_G0289029 PE=3 SV=1//4.42183e-14	1.55033	3.48558	2.35362	17.6265	32.5321	61.233	12.9318	9.37921	28.9686	9.96703	14.9417	5.07873	10.9321	12.8291	4.39525	10.517	4.92872	8.12132	5.52443	8.56187	7.40188	6.30456	3.23236	7.70555	5.67448	10.0714	4.53272	10.4601	3.37232	8.21395	3.01868	7.16521	3.6746	2.94238	3.38339	12.0217	3.38463	5.51026	2.38144	3.49724	4.89591	5.13568
FvH4_6g32130	gnl|BL_ORD_ID|198841 sp|Q9C7A2|ITN1_ARATH Ankyrin repeat-containing protein ITN1 OS=Arabidopsis thaliana OX=3702 GN=ITN1 PE=1 SV=1//1.20038e-06	0.625309	1.02501	1.66554	3.71418	1.94296	1.18102	1.22592	1.73887	0.337714	2.97606	1.47116	0.552953	1.0716	0.584369	2.95397	1.55727	1.33269	3.08716	1.98306	2.3371	1.27722	1.50776	2.34169	0.713018	3.57605	3.56208	1.94677	0.982153	1.07594	1.04597	1.13112	1.93845	3.36758	4.12091	5.16081	2.34192	2.576	2.58728	1.45184	1.54222	2.33473	1.35656
FvH4_6g32240	gnl|BL_ORD_ID|31044 sp|Q9ZU11|ATB15_ARATH Homeobox-leucine zipper protein ATHB-15 OS=Arabidopsis thaliana OX=3702 GN=ATHB-15 PE=1 SV=1//0	6.88	7.55889	10.2497	18.7886	21.1181	20.9468	9.69349	17.4854	12.0901	7.36816	14.3379	14.7816	17.3024	18.8081	14.6856	12.1399	7.10118	17.7586	9.72141	11.2329	8.93153	13.0099	9.74824	10.8235	13.4317	12.2741	8.26905	13.6023	9.42755	9.88145	7.976	10.3787	8.36765	7.57021	8.91635	14.3793	10.1669	10.112	8.48708	7.88503	15.8145	11.7079
FvH4_6g32270	-//-	0.161044	0.302155	0.828233	2.73079	2.02537	3.46388	0.561808	0.971722	0.438503	0.141375	1.21136	0.497062	3.93705	4.69199	0.0947053	1.91296	0	1.06463	0.349533	1.35966	0	2.36171	0.111922	0.274315	1.78971	0.748341	0	0.819817	0	2.13123	0.291795	0	0.808381	0.0660588	0.125253	3.51161	0.197398	0.52355	0	0	6.30556	0.415616
FvH4_6g32740	gnl|BL_ORD_ID|194423 sp|Q9C8I6|IOS1_ARATH LRR receptor-like serine/threonine-protein kinase IOS1 OS=Arabidopsis thaliana OX=3702 GN=IOS1 PE=1 SV=1//0	3.36207	4.08742	3.8779	6.34009	5.88994	8.48613	6.01335	5.21423	2.69679	11.8331	3.5582	1.35272	5.14121	3.41347	7.30584	7.64068	19.5146	15.5205	8.95204	9.49691	6.82581	7.75503	18.1962	5.56811	18.8341	11.9187	7.76877	5.96592	23.429	1.78916	18.9421	9.38192	19.1618	35.952	40.0021	9.12799	27.2832	11.6242	9.15743	13.7535	8.25526	4.52301
FvH4_6g32760	gnl|BL_ORD_ID|43179 sp|Q8S3D2|BH087_ARATH Transcription factor bHLH87 OS=Arabidopsis thaliana OX=3702 GN=BHLH87 PE=1 SV=1//4.28806e-50	0.301071	0.154377	0.254324	2.13429	2.09683	5.59588	1.09597	1.78411	1.20393	0.766089	1.31788	0.646441	1.75815	1.72186	1.35483	2.24233	0.466256	1.49472	1.00007	0.615049	0.573322	1.79842	0.363894	1.00337	0.892231	1.64233	0.394491	2.11461	1.09014	1.20243	0.569229	1.10737	0.453979	0.708766	0.671938	1.24101	0.534834	0.787277	0.436929	0.403243	1.34047	0.830082
FvH4_6g33030	gnl|BL_ORD_ID|313681 sp|Q67YC0|PPSP1_ARATH Inorganic pyrophosphatase 1 OS=Arabidopsis thaliana OX=3702 GN=PS2 PE=1 SV=1//1.00501e-118	23.6409	6.10612	9.04708	25.627	8.0376	10.112	11.0713	17.9262	18.6612	20.5649	24.7877	24.6911	16.4797	24.1577	32.334	29.2463	18.3213	11.7968	23.5096	40.3923	47.8214	20.763	40.8509	21.2022	54.1374	66.551	37.9977	23.2915	55.9854	38.257	67.9128	31.5885	29.3893	46.1063	67.3905	33.4496	58.1308	64.2796	77.7644	65.6197	50.2739	79.368
FvH4_6g33060	-//-	12.6312	12.4255	17.5611	25.8178	36.8913	29.9343	37.2505	51.5808	30.4143	19.3573	46.4131	45.0152	65.3572	69.7178	43.4964	56.6619	34.5088	22.3822	36.4028	24.4738	27.9057	44.8269	24.9779	33.9369	36.2752	35.096	20.4067	36.2385	38.9245	32.6413	55.8714	37.6209	20.4415	20.2976	23.9017	36.2957	32.1357	25.1887	21.7327	25.3222	36.2788	27.6533
FvH4_6g33210	gnl|BL_ORD_ID|526226 sp|O65924|Y2921_ARATH Putative leucine-rich repeat receptor-like protein kinase At2g19210 OS=Arabidopsis thaliana OX=3702 GN=At2g19210 PE=3 SV=1//0	8.21939	30.5182	14.68	22.2218	16.6036	27.7116	17.6041	34.7642	19.22	55.8653	15.537	6.53603	5.87399	3.22116	73.7942	8.60875	69.4593	54.5043	45.8285	45.9545	84.5179	18.9438	84.0236	24.3197	60.8109	75.8428	74.3485	8.6018	57.0629	4.48658	42.9456	63.7157	86.7607	144.398	209.851	28.8724	64.9313	61.3467	32.4496	67.6348	31.5488	39.5151
FvH4_6g33260	gnl|BL_ORD_ID|42679 sp|Q9SCW1|BGAL1_ARATH Beta-galactosidase 1 OS=Arabidopsis thaliana OX=3702 GN=BGAL1 PE=2 SV=1//0	12.7423	12.6498	19.9137	24.3815	20.4066	16.4131	25.9928	30.015	15.7778	29.3068	51.7974	45.8088	61.3491	34.9659	19.6379	45.393	70.0945	30.9434	33.1062	57.8424	35.2891	37.3389	52.7336	41.3237	75.4495	63.3283	46.3461	47.5127	108.631	32.2983	119.811	78.5843	50.8697	109.535	56.7622	41.3016	104.102	87.791	84.9121	63.642	48.1192	70.7254
FvH4_6g33590	gnl|BL_ORD_ID|193988 sp|Q43866|INV1_ARATH Beta-fructofuranosidase, insoluble isoenzyme CWINV1 OS=Arabidopsis thaliana OX=3702 GN=CWINV1 PE=1 SV=1//0	47.6654	77.0302	66.3099	105.729	68.9106	72.2285	75.2605	85.5064	65.5465	137.645	60.1535	49.6103	65.5604	64.9167	157.919	98.9704	209.438	142.941	136.453	106.751	105.277	109.198	132.774	72.8339	207.277	141.014	114.402	71.5465	315.039	59.9659	159.904	98.4019	129.737	218.662	399.842	155.135	377.032	103.012	270.332	132.319	109.796	110.169
FvH4_6g34000	gnl|BL_ORD_ID|13457 sp|Q9LNQ4|ALA4_ARATH Probable phospholipid-transporting ATPase 4 OS=Arabidopsis thaliana OX=3702 GN=ALA4 PE=3 SV=2//0	15.3607	26.9807	23.9184	36.677	26.5625	34.9992	28.5605	33.5741	26.464	33.172	24.6983	20.5431	25.0011	22.4918	67.7491	29.1163	55.2706	47.7221	39.3789	35.7338	47.3614	32.7844	41.6471	38.7601	44.83	40.1549	44.7971	29.2661	80.1521	24.3607	58.1682	40.3637	47.1175	57.3971	79.5975	57.5763	98.6624	35.347	73.2296	48.3956	38.8731	55.2206
FvH4_6g34250	gnl|BL_ORD_ID|18931 sp|Q8VZH2|APM1_ARATH Aminopeptidase M1 OS=Arabidopsis thaliana OX=3702 GN=APM1 PE=1 SV=1//0	84.8508	142.307	64.8827	54.172	81.7487	137.886	147.897	102.272	93.7875	142.837	127.404	141.088	143.944	79.5942	200.806	146.122	418.393	132.058	182.044	244.089	321.678	119.343	277.678	213.815	295.399	323.947	214.726	150.124	439.529	78.8908	353.06	251.843	249.46	337.283	451.979	177.125	332.118	321.047	272.402	299.037	132.014	343.352
FvH4_6g34740	gnl|BL_ORD_ID|3894 sp|Q9ZRA4|AB19A_PRUPE Auxin-binding protein ABP19a OS=Prunus persica OX=3760 GN=ABP19A PE=3 SV=1//1.83136e-102	471.467	279.703	1268.44	4252.46	3681.84	2817.83	1082.89	2911.55	2211.31	2093.55	2575.19	1774.22	2137.89	3078.15	1561.49	2707.03	518.109	2246.5	1528.46	1461.22	907.299	2224.69	1003.77	1491.57	774.679	1311	1092.77	1898.24	458.628	2323.7	315.382	1288.2	918.712	567.417	228.311	1627.42	213.002	1062.28	844.677	642.975	1547.91	1052.91
FvH4_6g35140	gnl|BL_ORD_ID|472279 sp|Q9S7M2|TI10B_ARATH Protein TIFY 10B OS=Arabidopsis thaliana OX=3702 GN=TIFY10B PE=1 SV=1//1.58439e-18	15.2738	14.1535	9.24014	45.2037	51.1931	51.0558	44.9718	36.0797	27.4999	37.3293	23.7686	11.3983	16.3233	23.7641	96.7829	33.1996	45.6781	38.6699	24.5429	31.3919	23.5996	67.2464	40.4098	12.6585	41.0588	128.327	30.0772	18.0475	96.2167	45.6416	57.3521	31.7708	42.1604	40.3792	129.772	58.3821	116.115	28.5303	135.402	44.5422	70.0728	67.4639
FvH4_6g35350	gnl|BL_ORD_ID|103336 sp|Q4R7Y5|DNJB6_MACFA DnaJ homolog subfamily B member 6 OS=Macaca fascicularis OX=9541 GN=DNAJB6 PE=2 SV=1//2.24928e-12	128.361	215.618	112.722	390.997	722.946	705.865	359.023	338.217	381.471	300.2	446.434	208.788	277.445	238.964	317.456	323.488	523.054	211.778	400.848	321.115	362.904	232.878	342.861	320.55	482.373	404.69	230.393	332.422	598.902	221.055	554.243	417.848	367.668	382.187	455.982	258.865	537.732	474.877	361.706	435.151	284.972	404.237
FvH4_6g35500	gnl|BL_ORD_ID|151302 sp|Q9FLN0|GLIP1_ARATH GDSL esterase/lipase 1 OS=Arabidopsis thaliana OX=3702 GN=GLIP1 PE=1 SV=1//1.85911e-107	2.02637	0.882082	2.92531	9.63851	11.8397	7.20956	5.40014	6.20809	4.35136	1.85467	3.27941	2.73793	5.83391	9.95027	4.90996	3.88629	2.08392	6.51944	1.40209	3.64646	0.810297	8.34939	1.84242	0.700707	2.79941	6.37184	2.20395	0.930724	1.67668	11.647	2.34097	2.79667	2.19702	0.699958	2.32255	4.79556	6.69817	1.06493	1.6528	1.32003	16.6575	0.85381
FvH4_6g35580	gnl|BL_ORD_ID|151302 sp|Q9FLN0|GLIP1_ARATH GDSL esterase/lipase 1 OS=Arabidopsis thaliana OX=3702 GN=GLIP1 PE=1 SV=1//8.99691e-22	7.87794	12.0697	11.1487	11.835	10.4101	10.5581	13.0697	12.4524	5.26355	28.5791	13.8942	9.6741	11.1651	10.3807	40.9414	27.0659	83.6856	31.7077	38.3106	42.5049	31.7721	25.4709	50.6065	20.983	57.7258	39.8346	35.1203	17.4916	144.543	17.3255	74.1797	30.5588	50.3249	75.657	117.726	43.3287	98.2932	44.1911	73.2702	47.333	25.101	56.9421
FvH4_6g35980	gnl|BL_ORD_ID|31965 sp|Q9XF63|ATL3_ARATH RING-H2 finger protein ATL3 OS=Arabidopsis thaliana OX=3702 GN=ATL3 PE=2 SV=1//6.82869e-48	6.88695	9.30866	11.4235	29.2214	24.8684	12.2482	21.7631	29.9038	13.1988	48.6175	24.2502	12.425	16.7963	12.43	88.7223	27.7771	58.4918	26.2187	38.2472	33.6417	27.4558	38.8022	31.8093	17.6649	44.7502	66.7858	30.769	26.9923	88.3511	33.0852	49.6419	31.2243	35.8051	40.8027	92.7464	51.6748	93.1533	26.7017	78.9365	42.4618	34.988	40.5464
FvH4_6g36150	-//-	30.2465	22.5606	44.0627	80.6155	87.5244	76.9586	50.1044	53.1525	43.8926	19.2362	62.4775	53.6719	58.7912	51.4664	43.1929	49.8305	23.0082	56.6238	34.7792	36.9585	31.4535	48.7752	34.4632	42.9854	48.992	39.169	17.233	51.2454	28.3592	31.4078	28.6766	35.701	30.3061	32.0555	39.7996	41.6224	29.511	50.3892	31.342	30.5919	57.3178	47.3237
FvH4_6g36170	-//-	10.0962	7.05295	14.605	34.4266	29.7573	35.9883	19.7737	23.7866	17.4613	4.90845	20.3772	17.7212	24.5863	18.4605	18.63	20.8992	7.50383	25.9668	13.769	10.8556	12.1865	17.3342	12.3483	17.9761	20.85	16.6235	6.46864	20.5045	10.6402	9.34477	10.0829	14.0849	9.79486	11.0546	14.7155	16.6564	10.4265	19.9326	17.0268	9.75754	26.3081	20.2234
FvH4_6g36260	gnl|BL_ORD_ID|385456 sp|F4JRF5|RLT3_ARATH Homeobox-DDT domain protein RLT3 OS=Arabidopsis thaliana OX=3702 GN=RLT3 PE=3 SV=1//0	2.58107	3.81833	1.79775	1.8784	2.26573	2.98578	2.54281	2.75227	3.7536	1.81526	3.23684	2.16542	4.61363	2.70337	1.94129	3.90599	5.47666	3.59502	3.84688	4.89585	3.95939	5.50629	5.00415	5.24559	7.38641	6.49448	3.21321	6.45124	7.03435	2.47493	8.71901	6.90464	2.77016	5.69808	5.402	4.69446	8.91635	9.2193	6.76342	6.64366	5.81371	5.19495
FvH4_6g36650	gnl|BL_ORD_ID|3894 sp|Q9ZRA4|AB19A_PRUPE Auxin-binding protein ABP19a OS=Prunus persica OX=3760 GN=ABP19A PE=3 SV=1//3.06978e-84	0.677886	1.28256	0.86588	0.832203	2.16435	1.44734	1.61365	6.34067	2.55758	0.606762	2.07652	1.36752	2.86581	3.35879	1.78218	1.69521	2.27253	6.85389	4.50045	5.32803	3.24347	5.78623	1.55192	3.59989	1.41807	5.25002	0.660945	7.5784	4.74406	1.49	2.42762	3.0551	2.83865	1.83195	0.992432	8.69501	4.10568	4.99094	4.43666	3.83869	14.4721	2.88147
FvH4_6g37550	gnl|BL_ORD_ID|520677 sp|C0LGE0|Y1765_ARATH Probable LRR receptor-like serine/threonine-protein kinase At1g07650 OS=Arabidopsis thaliana OX=3702 GN=At1g07650 PE=1 SV=1//0	21.5206	19.0892	21.5691	54.7631	57.6073	54.5356	44.0342	41.1276	57.2036	28.9968	49.7955	43.0715	52.4046	37.543	43.5739	40.3903	32.7887	34.4916	31.9938	30.7909	33.9101	32.0352	33.8432	47.506	35.0691	34.1443	20.5486	42.3053	25.3603	27.0253	34.3376	32.6198	27.5074	31.7614	24.4838	40.7332	26.9797	37.8686	27.9755	29.8746	32.261	32.7895
FvH4_6g38150	gnl|BL_ORD_ID|512109 sp|P35694|XTH2_SOYBN Xyloglucan endotransglucosylase/hydrolase 2 OS=Glycine max OX=3847 PE=2 SV=1//1.07435e-127	0.074337	0.0398496	0.155755	12.1689	22.4048	13.0911	1.3658	0.650827	5.51758	1.79822	1.80651	0.679827	1.02179	10.6932	0.102003	2.81944	0.370694	0.119134	0.408735	0.382024	0.251939	1.20491	0.154989	0.316557	0.679256	0.211097	0.186689	0.134551	0.128975	0.617264	0.215506	0.0791026	0.0452297	1.01642	0.558889	0.728249	0.323975	0.20139	1.58526	0.620202	0.0559734	0.0365422
FvH4_6g38160	gnl|BL_ORD_ID|512109 sp|P35694|XTH2_SOYBN Xyloglucan endotransglucosylase/hydrolase 2 OS=Glycine max OX=3847 PE=2 SV=1//1.36602e-135	0	0	0	1.40404	3.14147	0.164435	0.477922	1.45876	0.0888162	0.286346	1.6986	0.067118	0.605276	1.5243	0.115092	1.00943	0.139421	0.0882143	0.16991	0.179602	0	0.490939	0.408046	0.0416707	0.326245	0.075786	0.110589	0.0996294	0.0727624	0.266618	0.177304	0	0.0446544	0.561952	0.152215	0.417476	0	0.198828	0.408285	0.329707	0	0
FvH4_6g38620	gnl|BL_ORD_ID|18736 sp|Q9LNJ3|APF2_ARATH Aspartyl protease family protein 2 OS=Arabidopsis thaliana OX=3702 GN=APF2 PE=2 SV=1//2.31559e-75	13.9202	17.6113	13.4243	35.7629	37.7758	53.4602	32.002	27.0296	23.5878	46.4416	21.2803	12.6337	19.0686	15.8355	38.622	20.7279	56.3584	27.9103	39.139	33.186	32.9685	32.5357	34.0804	19.8793	45.5928	66.2282	26.2079	19.7166	71.9158	15.4671	56.8124	31.5932	33.3733	45.6301	123.131	31.2323	93.912	31.0203	82.9412	37.7307	30.1485	24.937
FvH4_6g39020	gnl|BL_ORD_ID|508871 sp|Q8VYA3|WAKLJ_ARATH Wall-associated receptor kinase-like 10 OS=Arabidopsis thaliana OX=3702 GN=WAKL10 PE=2 SV=1//4.79816e-166	2.21565	3.44866	1.56817	3.47685	3.81164	7.07589	2.13442	4.7105	2.28661	5.1473	2.19957	1.97483	1.37809	1.4924	14.7228	3.29071	10.1113	4.77204	6.91311	4.73953	8.35657	2.89943	8.41049	4.32963	9.06593	8.57108	6.77892	2.91616	16.7426	2.2939	8.70564	5.25993	9.79251	9.30065	19.9966	5.73657	18.1238	7.1482	12.1382	12.7543	5.31829	9.8522
FvH4_6g39330	gnl|BL_ORD_ID|494254 sp|Q66PF3|UFOG3_FRAAN Putative UDP-glucose flavonoid 3-O-glucosyltransferase 3 OS=Fragaria ananassa OX=3747 GN=GT3 PE=2 SV=1//0	0.818062	2.85048	1.94779	0.57799	0.767115	2.0849	2.04526	0.822685	0.84562	3.85008	1.12418	0.841651	0.401592	0.334307	6.83534	1.59825	6.58047	6.80106	4.43885	5.83067	8.23763	3.47279	7.15411	1.19024	5.68205	6.62603	7.80699	1.34188	13.7625	1.77782	6.42306	6.22956	7.93278	7.15867	15.2701	3.45775	7.65976	3.87844	5.97316	7.57988	2.59223	6.96203
FvH4_6g39490	gnl|BL_ORD_ID|308543 sp|O23038|PME8_ARATH Probable pectinesterase 8 OS=Arabidopsis thaliana OX=3702 GN=PME8 PE=2 SV=2//0	0	0.0199594	0.0638288	0.16998	0.0739362	0.175185	0.0259779	1.718	0.0675876	0.0435809	0.0646303	0	0.965076	1.09552	0	0.581939	0.106097	1.74537	1.13136	1.31207	0.203843	1.92546	0.103505	0.507371	0.0827557	0.77857	0	1.89541	0.166113	0.260861	0.0809551	0.5943	0.135925	0.0610909	0	2.04735	0.39553	0.877569	0.258915	0.394273	7.17705	0.603994
FvH4_6g39500	gnl|BL_ORD_ID|508112 sp|Q9LIE6|VQ22_ARATH VQ motif-containing protein 22 OS=Arabidopsis thaliana OX=3702 GN=VQ22 PE=2 SV=1//8.51598e-12	13.9124	33.7591	14.4022	17.5771	24.5127	43.278	27.9013	21.3742	20.6185	45.4309	19.133	8.38993	18.6084	11.7489	73.5941	17.2696	69.6639	48.9552	43.1786	42.3358	44.3127	41.9154	58.854	15.6268	62.4421	99.3151	37.0662	16.1491	85.7575	14.1264	65.9058	54.6579	52.9976	52.9874	135.909	29.9478	116.653	30.5896	59.5429	56.8717	37.8033	44.949
FvH4_6g39660	-//-	10.1606	3.18239	8.3504	26.0598	27.0533	23.0209	5.57575	11.3459	4.28291	5.47876	8.8516	5.32469	8.33935	11.4605	7.11652	17.4152	6.83161	13.7222	5.55039	20.9536	3.92873	19.7383	16.6619	3.11141	13.5331	67.9042	7.91323	7.74895	5.43292	12.7977	27.6358	21.6848	4.58452	7.4927	15.2722	5.62819	42.7272	9.09309	18.4182	3.51687	24.2414	9.59659
FvH4_6g39850	gnl|BL_ORD_ID|494523 sp|F8WKW1|UGT2_GARJA 7-deoxyloganetin glucosyltransferase OS=Gardenia jasminoides OX=114476 GN=UGT85A24 PE=1 SV=1//1.59611e-170	1.66268	4.4358	0.397721	0.68593	0.409512	1.38268	2.66545	0.3733	3.50016	1.63838	0.760684	0.371298	0.747125	0.196311	14.6803	2.65913	12.671	3.48573	7.50613	3.1794	7.99594	7.99842	3.48271	0.961609	10.1641	8.4329	6.94513	1.96315	54.398	1.28831	22.453	11.529	5.61814	10.8488	47.0709	7.47832	61.6396	4.8648	40.8276	11.9263	6.62656	13.5031
FvH4_6g41040	gnl|BL_ORD_ID|53361 sp|P12332|CB21_SILLB Chlorophyll a-b binding protein, chloroplastic (Fragment) OS=Silene latifolia subsp. alba OX=52853 PE=2 SV=2//6.21073e-34	2.96634	6.11543	4.52787	10.8531	12.7872	15.0827	9.03886	10.266	10.6147	4.70816	8.03301	6.02532	9.00266	9.90342	8.52038	8.73849	7.93516	4.43054	7.35797	6.39006	6.55495	7.46572	7.545	5.83185	8.16289	7.36608	6.36513	9.70639	8.24257	4.9849	6.89328	5.84061	6.35993	6.51151	11.6348	5.01233	7.59623	7.2053	5.42586	5.69824	8.74179	5.13835
FvH4_6g41130	gnl|BL_ORD_ID|182675 sp|P09189|HSP7C_PETHY Heat shock cognate 70 kDa protein OS=Petunia hybrida OX=4102 GN=HSP70 PE=2 SV=1//1.38646e-166	0.67516	1.76441	2.19429	2.88967	2.09486	1.55998	2.50254	3.32498	0.638327	14.2001	3.61355	0.868286	1.41691	0.389519	7.46937	1.79392	6.5833	4.84377	8.82894	7.74488	6.93066	3.6804	7.94748	2.19226	10.4732	25.1968	4.133	0.801968	5.36544	0.525586	7.49284	8.01512	6.50854	13.4319	23.1377	2.40034	8.34468	7.44219	3.81468	4.9559	4.32118	4.44942
FvH4_6g41140	gnl|BL_ORD_ID|230940 sp|Q9LHA8|MD37C_ARATH Probable mediator of RNA polymerase II transcription subunit 37c OS=Arabidopsis thaliana OX=3702 GN=MED37C PE=1 SV=1//1.25787e-25	1.5742	0.893516	1.79911	2.77806	1.59364	1.74277	2.06745	5.3902	0.560309	7.58712	3.21476	0.127027	1.74559	0.427389	5.44556	2.08412	6.06893	4.89731	8.6824	7.34215	8.11144	4.14543	9.52459	2.20824	7.27218	24.6703	6.55804	1.25705	3.99358	1.0092	8.59044	9.16388	6.59198	16.1051	17.4289	3.68719	8.77762	6.32186	5.92417	3.744	4.4624	4.91615
FvH4_6g42980	-//-	5.97161	1.2664	9.94966	97.3794	78.244	8.26295	73.1342	105.651	25.386	138.514	157.321	97.7308	115.198	71.0745	63.1084	131.338	45.5637	43.1451	49.6029	80.4553	54.677	98.7677	77.5305	61.8878	99.2457	47.8408	29.1371	75.631	28.3335	43.5919	45.7529	82.1188	7.94551	52.2562	8.98269	48.0703	43.6498	45.2984	37.9058	11.4552	25.5622	18.6452
FvH4_6g42990	gnl|BL_ORD_ID|29213 sp|P29162|ASOL_TOBAC L-ascorbate oxidase homolog OS=Nicotiana tabacum OX=4097 PE=2 SV=1//0	1.54975	0.525804	4.12524	21.865	18.218	14.0033	4.29773	11.4747	7.53747	5.8667	15.471	8.10003	14.4221	17.7461	4.30304	13.037	0.51707	10.0094	4.8368	7.82029	1.65702	16.1256	2.24953	4.82847	4.14217	5.05923	1.92138	8.38857	0.875204	9.83463	0.810409	5.54224	1.50392	1.07827	0.869668	9.70823	0.92976	2.37561	2.07352	0.868698	10.6204	2.1842
FvH4_6g43220	gnl|BL_ORD_ID|108027 sp|Q9LVD9|DTX40_ARATH Protein DETOXIFICATION 40 OS=Arabidopsis thaliana OX=3702 GN=DTX40 PE=1 SV=1//0	0.342829	0.945149	0.153925	0.159706	0.081045	0.362111	1.2814	0.173832	0.385247	0.487266	0.141689	0.100776	0.0288509	0.0282554	1.00804	0.24495	3.89016	0.45622	3.55034	0.431468	2.58554	8.20293	0.850928	0.521394	2.15896	3.67922	1.38371	0.43215	36.5807	0.305005	12.4234	1.66117	0.737519	7.61388	29.5967	2.25193	56.3294	0.935409	78.8081	5.32762	3.98272	5.70581
FvH4_6g43300	gnl|BL_ORD_ID|296075 sp|Q93V99|PDF2_ARATH Homeobox-leucine zipper protein PROTODERMAL FACTOR 2 OS=Arabidopsis thaliana OX=3702 GN=PDF2 PE=2 SV=1//0	0.128019	0.123528	0.117047	0.667936	0.932121	1.49724	0.196503	0.327156	0.356326	0.299689	0.192589	0.474156	0.0904969	0.059086	0.481819	0.128056	0.255355	0.430848	0.0666851	0.0375942	0.280349	0.0197621	0.0355882	0.196255	0.0379385	0.158634	0.173612	0.0521358	0.133267	0	0.0556696	0.163471	0.0467351	0	0.238961	0.0485475	0	0.104046	0.0712182	0.147887	0.0578364	0.0566376
FvH4_6g43860	gnl|BL_ORD_ID|512121 sp|Q8LDW9|XTH9_ARATH Xyloglucan endotransglucosylase/hydrolase protein 9 OS=Arabidopsis thaliana OX=3702 GN=XTH9 PE=2 SV=2//4.99336e-153	3.00617	12.075	16.4041	428.677	404.892	313.224	183.747	56.5959	137.756	38.5074	104.976	28.8086	64.2511	79.0471	11.5034	59.2941	6.63576	72.292	16.5046	30.2141	10.5305	76.5044	10.5344	15.7224	29.8007	27.8399	10.4632	31.2677	6.04476	49.6383	5.46222	28.9589	11.2063	5.55767	4.08338	33.5981	5.60503	18.4448	12.0717	5.95091	85.0585	14.6735
FvH4_6g43890	-//-	14.7861	7.06166	11.3682	58.2106	100.987	189.737	34.5131	17.0803	47.0931	26.0392	27.4551	22.1273	22.726	21.7141	9.802	14.7905	10.2461	12.8447	15.2876	18.6514	11.7747	16.4964	11.1169	8.47169	11.6519	12.076	4.96242	10.0361	12.5938	11.7197	15.7823	13.0879	8.95561	9.37343	9.20001	8.79317	10.9842	15.2948	15.7036	10.4815	15.4857	9.51512
FvH4_6g44260	gnl|BL_ORD_ID|529822 sp|Q9ZR08|Y4230_ARATH G-type lectin S-receptor-like serine/threonine-protein kinase At4g03230 OS=Arabidopsis thaliana OX=3702 GN=At4g03230 PE=3 SV=3//3.0634e-95	5.82591	10.7561	8.75728	24.0597	20.7848	22.7256	8.12958	15.421	12.6189	10.8182	10.4899	6.39349	4.83966	5.19551	28.6395	4.00032	12.7744	23.5713	12.8933	11.9759	18.2878	5.48749	19.4347	13.2875	16.3288	15.509	11.2486	5.20098	9.04575	1.99858	9.18904	19.0395	17.4112	22.0018	26.6953	6.25349	7.39119	21.6364	9.1188	14.2206	15.9706	19.1345
FvH4_6g44340	gnl|BL_ORD_ID|259134 sp|Q7XBH4|MYB4_ORYSJ Transcription factor MYB4 OS=Oryza sativa subsp. japonica OX=39947 GN=MYB4 PE=2 SV=2//3.98421e-50	0.0718449	0.462164	0.574765	1.59311	4.47024	2.41455	0.401015	0.850011	0.434723	0.476531	0.193994	0.197111	0.761813	1.68561	1.014	0.598884	0.102362	1.26655	0.207912	1.23072	0.187302	2.21812	0.565883	0.0815851	0.780683	8.7172	0.18043	0	0.142458	0.708427	1.07612	0.802732	1.13655	0.314349	0.856793	0.408678	1.56557	0.311422	0.0666136	0.0922168	2.74091	0.141269
FvH4_6g44660	-//-	0	0.0949287	0.151788	0.519713	0.630034	0.535625	0.0772207	0.4714	0.0267877	0.233184	0.29458	0.0455475	0.769344	1.32814	0.377501	0.345969	0.0315378	0.891307	0.230608	0.650035	0.155812	0.427129	0.138454	0.263933	0.229596	0.188576	0	0.751227	0.0164593	0.448022	0	0	0.0606066	0.0544788	0.068864	0.902385	0.144706	0.071962	0.0615711	0.0639272	2.13342	0.130575
FvH4_6g44700	gnl|BL_ORD_ID|48654 sp|O22307|C71DB_LOTJA Cytochrome P450 71D11 (Fragment) OS=Lotus japonicus OX=34305 GN=CYP71D11 PE=2 SV=1//0	0.334755	2.17584	0.82494	0.0682259	0.540106	1.04066	1.44516	0.668343	0.392451	3.14686	0.980569	0.358758	0.51765	0.120706	7.66525	1.75275	8.95766	5.017	5.19491	4.14724	5.98904	2.59994	3.6206	1.97791	6.69636	4.78007	5.39099	1.3917	18.2952	0.602623	10.7813	2.67161	6.45407	4.92614	13.0504	6.34734	15.5923	2.83974	11.552	5.80063	3.05623	11.5704
FvH4_6g44900	gnl|BL_ORD_ID|495237 sp|Q8GZA8|ULT1_ARATH Protein ULTRAPETALA 1 OS=Arabidopsis thaliana OX=3702 GN=ULT1 PE=1 SV=1//1.75298e-113	9.34376	7.65435	11.1338	35.6357	38.1445	20.7437	20.9965	34.4465	22.9249	18.3778	34.2323	22.3576	27.999	32.9841	21.1931	30.6216	17.3449	24.8892	24.0519	25.852	19.8436	24.8521	21.5865	24.443	27.9854	25.5975	13.7795	32.2994	17.4275	20.3709	19.213	24.7207	17.7563	23.5681	23.2726	21.0337	20.3609	30.5151	20.0168	21.6042	32.5542	21.3718
FvH4_6g44950	gnl|BL_ORD_ID|443092 sp|Q6R2K3|SRF3_ARATH Protein STRUBBELIG-RECEPTOR FAMILY 3 OS=Arabidopsis thaliana OX=3702 GN=SRF3 PE=2 SV=1//0	4.53338	4.06615	9.70873	15.1874	9.77506	9.20094	7.50576	18.6228	4.39477	7.63424	13.4368	8.62679	21.6206	23.8966	13.2209	15.646	5.57561	18.2826	9.78692	11.4211	6.08358	18.0609	8.34941	10.712	10.3922	11.9859	6.80677	16.8117	7.52014	12.3235	7.5283	12.4284	7.59878	7.92706	8.99314	16.0923	8.38283	9.92126	7.65999	6.35628	22.4332	8.4667
FvH4_6g45100	-//-	5.70222	4.36681	3.5807	5.47619	11.1159	7.58131	8.91881	12.8107	3.56407	24.9372	5.4385	5.75919	3.10071	3.90434	48.3467	10.2639	50.4421	24.6288	18.4963	25.1179	20.3875	19.9264	27.8712	13.2352	33.7044	63.4767	21.8112	13.4401	65.9763	13.5608	65.7604	16.403	37.8591	36.8072	95.5216	20.3171	86.9456	19.8619	61.004	28.2308	20.3827	30.1253
FvH4_6g45590	-//-	3.79253	2.49433	3.64232	2.84757	5.94892	2.84907	4.38049	3.7329	4.39677	1.97709	6.45411	5.48669	11.8841	29.7865	0.918352	19.028	5.99375	4.46274	10.2927	7.67439	4.38696	45.6552	6.66687	7.43719	14.8282	8.98438	3.24154	15.5317	12.9863	24.2638	18.5709	9.10567	6.68991	15.0076	6.84124	15.2281	11.3808	13.3137	11.6573	14.6038	37.1475	6.69743
FvH4_6g45730	gnl|BL_ORD_ID|316760 sp|Q6NKX1|PROD2_ARATH Proline dehydrogenase 2, mitochondrial OS=Arabidopsis thaliana OX=3702 GN=POX2 PE=2 SV=1//0	8.26934	10.5038	4.80853	20.2125	19.1979	48.5901	17.7318	14.5291	18.7527	12.6879	10.3271	9.73032	9.98558	18.7895	22.0331	12.0529	23.3564	24.2658	20.5902	15.1685	40.8157	18.6051	23.0556	15.9651	31.6929	21.4105	21.9977	10.5673	38.0291	12.1574	14.1659	29.1466	26.6252	21.4463	48.3402	22.3929	30.22	21.4634	31.0624	32.7996	18.0588	35.0651
FvH4_6g46040	-//-	1.12579	0.167639	0.411008	3.01849	4.30553	1.80769	3.49101	6.23796	1.0218	1.84848	3.34745	0.943765	5.17658	2.02068	6.28946	4.75085	0.222777	2.55599	0.542989	0.757632	0.586998	11.4893	7.4546	0.98545	0.463377	5.2798	0.0706827	0.573103	0.23253	28.7991	0.86126	1.57233	2.22619	0.949239	2.26195	4.5361	1.12439	0.711654	1.91367	0.752614	20.321	4.38118
FvH4_6g46460	gnl|BL_ORD_ID|72176 sp|Q94KT8|COBRA_ARATH Protein COBRA OS=Arabidopsis thaliana OX=3702 GN=COB PE=2 SV=1//0	1.98584	1.86149	1.41382	13.0929	13.2309	8.63603	3.24049	6.05473	4.92459	5.3601	4.87237	2.08404	3.23462	8.53943	2.56537	5.52237	2.84481	2.99995	2.63788	3.8559	2.93655	3.95334	2.39824	2.01477	3.84298	3.9836	1.74961	1.73827	2.06564	3.97034	3.0358	3.20436	4.33787	2.72415	8.37236	3.90941	2.42969	2.89282	4.7993	3.34286	3.39909	1.28025
FvH4_6g47050	gnl|BL_ORD_ID|348058 sp|Q7XA39|RGA4_SOLBU Putative disease resistance protein RGA4 OS=Solanum bulbocastanum OX=147425 GN=RGA4 PE=2 SV=1//2.67848e-17	1.81202	5.29407	2.94727	11.0915	18.1174	23.8208	9.68476	5.01347	6.08799	3.46442	10.1567	5.2997	10.1795	6.79093	2.60799	5.01996	2.35902	3.81003	2.83251	4.89811	1.63494	4.81028	1.73793	2.49584	4.91403	3.69185	2.20052	4.9263	1.76502	3.34588	5.43012	4.9504	3.01333	2.71667	1.78538	3.72289	4.17474	2.19915	1.6982	1.46697	4.9795	2.26888
FvH4_6g47290	gnl|BL_ORD_ID|124199 sp|Q9SII5|EXOL5_ARATH Protein EXORDIUM-like 5 OS=Arabidopsis thaliana OX=3702 GN=EXL5 PE=2 SV=1//7.97623e-166	32.5075	17.4262	48.1247	238.296	219.4	329.422	115.206	107.389	197.14	63.4637	117.367	75.1799	94.0262	108.619	48.2648	80.9271	18.4012	88.4269	50.3088	52.5257	39.8711	98.0683	25.0647	71.9337	28.0199	32.4609	29.0816	52.7631	9.27727	67.1155	20.699	49.9035	22.9963	20.4313	6.21649	70.2321	14.0187	32.4807	23.9271	25.9453	58.1653	29.8634
FvH4_6g47320	gnl|BL_ORD_ID|461985 sp|Q8S9J2|SYYC1_ARATH Tyrosine--tRNA ligase 1, cytoplasmic OS=Arabidopsis thaliana OX=3702 GN=At2g33840 PE=2 SV=1//2.64422e-92	0.320539	1.17826	2.61667	8.12313	13.094	20.8065	4.79235	7.80142	8.25687	2.25112	4.08027	3.6433	4.58576	6.44606	2.47743	5.84011	1.5658	0.935675	1.7492	1.21024	3.65301	4.24125	1.08202	7.87789	2.17125	3.47547	1.31099	5.47025	1.77055	5.34701	1.65938	0.803992	3.42694	0.676196	1.13966	5.99095	1.7961	2.38186	3.56639	3.35021	5.93045	2.43106
FvH4_6g47330	gnl|BL_ORD_ID|461986 sp|F4HWL4|SYYC2_ARATH Tyrosine--tRNA ligase 2, cytoplasmic OS=Arabidopsis thaliana OX=3702 GN=At1g28350 PE=1 SV=1//7.65811e-38	1.45997	0.913082	3.05902	6.90326	12.1604	14.4746	5.68739	6.21836	7.6562	2.1361	6.47645	7.51036	6.23537	5.26437	4.57904	6.16107	2.51347	2.04732	2.64063	2.14369	2.85465	4.60139	2.7903	5.38819	3.78582	2.82676	1.74161	6.93673	1.35699	5.77737	3.17439	2.33035	2.10973	1.79661	1.60863	4.61379	1.69013	3.65864	6.0915	3.74791	5.13013	4.57525
FvH4_6g47370	gnl|BL_ORD_ID|172455 sp|Q84N34|HHP2_ARATH Heptahelical transmembrane protein 2 OS=Arabidopsis thaliana OX=3702 GN=HHP2 PE=2 SV=1//2.55915e-137	27.7613	28.3027	20.7479	61.1419	71.8105	111.349	48.1534	38.0285	66.2349	27.4725	36.2731	28.3426	42.0443	39.9146	41.3386	32.6502	29.3893	24.1465	30.7916	34.7344	26.5287	39.6602	26.5901	32.9007	32.6342	41.463	24.8708	29.2354	32.5777	29.2078	38.3627	37.5171	32.9531	33.21	35.8812	39.1121	50.293	29.7283	41.3711	37.35	46.4689	30.544
FvH4_6g48050	gnl|BL_ORD_ID|289115 sp|Q9LQY3|P24D9_ARATH Transmembrane emp24 domain-containing protein p24delta9 OS=Arabidopsis thaliana OX=3702 GN=At1g26690 PE=2 SV=1//3.26437e-86	1.08704	0.478669	1.73041	8.88727	7.0155	7.41101	2.84415	4.16146	4.22842	1.31782	4.82963	2.55632	4.25385	4.54682	0.936061	2.62133	0.359538	4.01311	1.21338	1.68163	0.516187	4.4948	0.62057	1.48791	0.891659	0.66148	0.233999	1.73918	0.259809	2.32711	0.253236	1.61116	0.106297	0.0636996	0.211364	2.42922	0.253797	0.851937	0.161983	0.224242	2.77709	0.4294
FvH4_6g48060	gnl|BL_ORD_ID|303738 sp|Q9LJW0|PHO19_ARATH Phosphate transporter PHO1 homolog 9 OS=Arabidopsis thaliana OX=3702 GN=PHO1-H9 PE=2 SV=1//0	5.96167	3.75574	6.4965	28.2958	30.7617	48.6203	18.7791	9.23826	34.8092	4.92251	11.1881	6.56784	11.6847	10.9103	4.06575	10.2049	3.35808	7.2324	6.33928	6.84	5.03136	9.26003	4.34238	8.70641	6.02613	7.10108	3.66293	7.46564	3.42263	8.0011	7.18119	7.70114	6.44483	5.14109	3.78126	9.55144	4.06347	8.684	4.62774	4.12859	6.80649	7.46964
FvH4_6g48240	gnl|BL_ORD_ID|68615 sp|Q93Z27|CML45_ARATH Probable calcium-binding protein CML45 OS=Arabidopsis thaliana OX=3702 GN=CML45 PE=1 SV=1//6.23592e-48	13.9595	14.2069	14.0965	21.1978	29.0166	16.5252	18.5489	28.1014	10.489	37.2636	13.4538	9.08878	9.27888	10.8183	64.6442	13.2341	55.6296	38.6164	36.8278	45.7049	32.5254	40.1392	50.3323	14.9056	66.9315	139.674	30.767	18.3844	56.7019	21.3445	57.4418	33.5221	52.2541	56.6111	123.803	33.7378	117.272	29.8031	81.4831	41.6387	54.6574	35.8264
FvH4_6g48630	gnl|BL_ORD_ID|259086 sp|P81392|MYB06_ANTMA Myb-related protein 306 OS=Antirrhinum majus OX=4151 GN=MYB306 PE=2 SV=1//2.01634e-92	12.6123	13.9993	12.3651	30.2088	29.3666	31.433	23.1208	27.5966	17.5226	21.0294	24.54	18.1324	23.5858	29.2054	21.4946	32.4058	23.149	37.5572	24.6259	37.6548	28.935	29.5478	33.016	22.7259	30.1213	32.4829	22.3956	27.2598	25.3394	31.2834	28.0141	31.6179	28.2352	34.4086	21.1765	25.7196	23.28	38.0075	23.0784	21.6641	34.3742	33.2423
FvH4_6g49500	gnl|BL_ORD_ID|475791 sp|Q40392|TMVRN_NICGU TMV resistance protein N OS=Nicotiana glutinosa OX=35889 GN=N PE=1 SV=1//3.68114e-50	1.56986	1.25543	1.97062	3.05475	6.03035	5.77761	1.40056	2.68553	1.69737	2.37973	2.15917	2.0829	1.66765	1.42536	2.25502	3.08917	2.91502	2.58293	2.27896	2.96633	2.1537	4.80704	3.07634	1.84114	4.63326	10.6234	2.5982	1.95642	2.39202	2.7046	1.84655	2.75222	4.65059	4.66597	7.82623	3.17183	4.58455	3.80678	3.43607	3.04728	2.96483	2.27717
FvH4_6g49720	-//-	0.909165	0.584847	0.883197	3.85414	2.347	5.07213	0.951499	1.80709	0.660146	1.9155	2.47244	3.11794	7.12318	5.45504	2.29901	2.55778	0.582905	3.6062	2.13113	2.93686	1.0666	3.36832	0.379112	1.62607	1.68395	0.704121	0.958971	2.71523	0.405617	2.40635	0.658925	2.39443	0.995712	1.19338	0.565686	1.98246	0.44576	1.33005	1.01156	0.175044	4.10743	1.07261
FvH4_6g49810	gnl|BL_ORD_ID|145117 sp|Q9LHD2|GATLA_ARATH Probable galacturonosyltransferase-like 10 OS=Arabidopsis thaliana OX=3702 GN=GATL10 PE=2 SV=1//5.8971e-173	2.12303	1.81609	2.06497	8.80847	19.4048	18.6725	7.18566	16.161	12.1081	14.3018	10.6636	7.03296	5.77427	10.2678	12.4584	12.1715	18.0523	14.1164	7.49024	18.7699	8.05492	19.35	13.3734	6.80937	14.4239	47.6824	6.97664	8.95267	16.3908	10.6194	19.6428	17.1237	7.79165	16.0829	26.9461	6.89474	31.7441	9.91233	28.1445	9.34914	14.7613	11.058
FvH4_6g50260	gnl|BL_ORD_ID|143120 sp|Q9LFR3|GASAE_ARATH Gibberellin-regulated protein 14 OS=Arabidopsis thaliana OX=3702 GN=GASA14 PE=1 SV=1//7.3724e-22	0.285039	0.414743	1.58227	13.066	16.8998	12.864	14.7167	9.74129	12.3195	1.93032	7.20965	3.35153	3.14237	3.17148	0.646549	1.52745	1.04429	3.74422	1.06055	0.986526	0.955425	2.89151	0.622591	0.867008	1.47826	0.6938	0.398827	0.663331	0.999179	2.06043	0.82634	0.714951	0.520289	0.801743	0.696743	1.85303	0.432571	0.628803	1.18928	0.548795	3.06608	0.870735
FvH4_6g50480	-//-	21.4303	22.885	37.5156	62.5617	94.2302	54.8743	89.9501	66.5256	34.3733	170.212	76.0717	39.0802	30.0579	20.41	269.955	77.729	284.855	93.0171	171.581	113.628	114.4	153.2	138.298	64.3157	259.581	290.582	141.341	100.32	586.811	97.5803	365.491	82.9365	177.89	186.834	524.763	144.477	628.486	115.839	433.589	238.23	113.595	167.927
FvH4_6g53140	gnl|BL_ORD_ID|508859 sp|Q9LMN8|WAK3_ARATH Wall-associated receptor kinase 3 OS=Arabidopsis thaliana OX=3702 GN=WAK3 PE=2 SV=2//1.53253e-108	0.0926133	0.213863	0.313463	1.00359	1.21662	0.876296	0.139175	0.895123	0.202602	0.225144	0.638922	0.342044	2.11095	2.98393	0.364485	1.12683	0.0710511	1.63552	0.42676	0.80545	0.0668621	1.85306	0.193094	0.297305	0.902555	0.430357	0.161022	0.836543	0.05827	1.28663	0.0619591	0.841469	0.221064	0.146112	0.0775713	1.51966	0.221218	0.301084	0.277425	0.0685813	4.43621	0.17335
FvH4_6g53770	gnl|BL_ORD_ID|510471 sp|Q9FYA2|WRK75_ARATH Probable WRKY transcription factor 75 OS=Arabidopsis thaliana OX=3702 GN=WRKY75 PE=2 SV=1//3.92112e-45	1.06586	2.64463	1.7576	3.15792	2.94301	3.31602	3.42084	2.42119	3.20625	4.86555	2.55497	1.06526	1.43516	0.702771	14.4344	2.97006	7.48452	8.30905	7.08552	4.67268	5.59717	7.42761	6.18	1.63399	9.81452	10.0472	6.63078	3.03851	33.7397	2.72626	11.8743	6.10031	9.83887	10.0683	40.7147	8.17058	37.5516	4.87587	46.6313	9.79161	6.60391	14.7978
FvH4_7g00010	-//-	3.22248	8.81603	6.73077	22.0312	30.598	15.0874	18.7621	41.5703	9.00978	67.0484	30.9903	20.807	10.3426	14.1038	101.353	42.516	94.5169	29.9181	27.9766	48.295	29.8965	34.3928	36.837	19.4009	37.294	117.299	37.925	29.4905	85.9307	48.6145	78.683	53.387	31.6415	44.7601	64.7318	42.0339	91.711	31.3384	64.2901	31.3427	37.0658	46.2937
FvH4_7g00760	gnl|BL_ORD_ID|442009 sp|Q40983|SPP_PEA Stromal processing peptidase, chloroplastic OS=Pisum sativum OX=3888 GN=SPP PE=1 SV=2//1.14603e-09	1.34691	2.25635	0.577253	2.85492	5.3493	3.28183	4.22888	7.76858	3.66748	0.788272	4.5786	3.00246	12.0009	12.0446	2.87129	10.5258	4.79757	3.94618	7.74692	9.76481	4.08206	7.79704	4.91441	8.46013	4.98949	11.2138	0.126848	18.513	4.75724	1.83491	5.97914	18.1397	1.53659	5.24867	4.45216	6.0655	5.36563	9.85225	5.38561	3.24156	23.0726	6.20726
FvH4_7g00880	-//-	6.08157	3.62236	10.4257	130.742	95.4199	72.2171	16.5012	44.2906	14.8558	12.3913	36.2312	5.09825	97.5257	92.1341	4.76854	49.0049	3.69056	30.7285	10.3641	36.0493	3.17098	46.071	6.10506	7.48158	19.6916	10.99	5.76987	19.4164	1.50736	43.3098	5.22391	24.6274	6.57828	3.88051	2.97814	23.9169	4.04932	5.12583	7.51834	3.46935	50.0324	1.99303
FvH4_7g01400	-//-	29.2192	25.729	39.2463	154.285	381.367	364.856	186.071	103.068	191.261	159.016	116.196	78.9251	94.6402	74.1494	84.7932	122.662	226.178	116.707	102.341	105.119	77.5892	134.696	121.143	75.768	125.127	189.278	60.6716	73.742	172.469	100.52	165.049	71.9612	93.8395	96.3782	281.452	59.7819	234.501	77.6903	200.814	73.269	100.404	59.5268
FvH4_7g01410	gnl|BL_ORD_ID|308451 sp|Q9LRQ8|PMAT2_ARATH Phenolic glucoside malonyltransferase 2 OS=Arabidopsis thaliana OX=3702 GN=PMAT2 PE=1 SV=1//3.94615e-88	19.9511	17.851	26.1619	108.142	118.21	70.8342	59.7833	113.507	78.1959	60.7462	102.726	59.4387	81.0167	117.06	47.9916	113.499	41.8674	82.4795	70.7872	77.0237	41.225	93.2304	57.1426	47.8724	54.6349	61.2753	37.7554	73.1703	40.4008	105.46	37.5221	64.2662	49.7856	47.5636	50.648	69.7761	30.1596	64.714	35.0232	28.5836	84.1046	44.0804
FvH4_7g01520	gnl|BL_ORD_ID|474157 sp|Q500U8|TKPR1_ARATH Tetraketide alpha-pyrone reductase 1 OS=Arabidopsis thaliana OX=3702 GN=TKPR1 PE=1 SV=1//4.20508e-78	8.12337	17.695	13.7976	12.1359	11.3485	16.9785	9.10785	14.4606	8.17042	12.5739	9.57372	7.99548	12.9798	13.0668	26.0909	14.4301	36.1195	37.3172	27.156	27.0905	31.7734	21.5759	35.3413	19.3888	39.0182	38.366	30.8582	19.8202	90.2398	17.2042	41.122	28.4673	49.7042	47.7346	113.09	28.6773	60.6873	38.2078	62.9301	41.1255	32.067	49.0593
FvH4_7g02300	gnl|BL_ORD_ID|99621 sp|Q84TH6|DIR23_ARATH Dirigent protein 23 OS=Arabidopsis thaliana OX=3702 GN=DIR23 PE=2 SV=1//1.99393e-49	0.27736	0.254886	0.226419	2.89425	2.308	0.958778	0.331743	1.06883	0.335653	0.324647	0.77949	0.217415	2.28745	8.59519	0.559227	1.04041	0	3.57191	1.16958	0.989037	0.061979	4.70974	0.440595	0.33746	1.93748	0.0613734	0.059705	0.591671	0	2.28252	0	0.632444	0.289298	0	0	1.42746	0	0	0.110213	0	8.17472	0.175298
FvH4_7g02340	-//-	1.01457	1.08776	1.49082	5.76617	6.90757	12.129	3.94389	2.88087	6.7968	0.975487	3.39646	2.63443	5.03753	2.1323	3.15369	2.31065	2.83943	2.35187	2.32789	2.81981	2.89065	2.57302	1.46059	3.51809	2.09396	3.81654	0.982796	1.42648	2.69432	0.733392	2.41606	2.94967	0.925964	1.96195	1.40909	2.40469	2.30955	3.29836	1.61263	1.7441	2.72837	2.45807
FvH4_7g03340	gnl|BL_ORD_ID|11279 sp|O04496|AED3_ARATH Aspartyl protease AED3 OS=Arabidopsis thaliana OX=3702 GN=AED3 PE=1 SV=1//6.73133e-119	2.7534	3.60472	12.9666	44.1985	29.3987	30.0021	7.95461	13.8686	6.22883	4.01639	37.1468	13.0774	66.5915	56.1489	5.15866	39.8773	1.91219	19.4247	14.6789	23.4648	4.11215	48.6981	4.67333	8.90871	18.3082	10.48	3.71109	18.5198	3.04531	32.119	1.74486	14.8631	2.57607	1.74805	0.882418	33.4496	1.60551	5.60016	5.65748	3.38319	57.3211	5.01953
FvH4_7g03520	gnl|BL_ORD_ID|435176 sp|Q9LDH1|SIB1_ARATH Sigma factor binding protein 1, chloroplastic OS=Arabidopsis thaliana OX=3702 GN=SIB1 PE=1 SV=1//9.30014e-07	43.9885	106.819	43.3981	56.8053	54.7499	59.05	60.6829	104.265	50.8828	162.899	48.874	49.34	29.0138	25.812	264.654	48.1854	304.349	95.0507	145.577	149.511	176.626	99.7289	223.057	73.007	184.585	242.066	149.94	64.9887	269.31	64.0966	208.726	157.529	187.008	192.364	346.12	132.596	389.975	158.997	251.86	204.613	109.935	191.656
FvH4_7g04090	gnl|BL_ORD_ID|510636 sp|Q9FL41|WTR38_ARATH WAT1-related protein At5g07050 OS=Arabidopsis thaliana OX=3702 GN=At5g07050 PE=2 SV=1//5.01624e-180	12.0144	8.96367	17.0861	48.9908	62.9447	45.9222	13.982	44.716	21.9347	28.8164	59.1766	29.5478	55.4546	36.1392	41.2472	51.1121	7.16077	22.2847	34.2974	53.227	23.1857	30.4674	29.0745	28.7268	56.6225	46.8081	41.6648	47.1094	17.8671	36.8396	23.8214	58.8804	19.3964	23.9538	17.7206	33.5205	22.8427	40.8999	26.7616	35.1736	20.9282	44.683
FvH4_7g04440	gnl|BL_ORD_ID|226646 sp|O80888|M3K17_ARATH Mitogen-activated protein kinase kinase kinase 17 OS=Arabidopsis thaliana OX=3702 GN=MAPKKK17 PE=1 SV=1//7.50711e-37	8.48051	10.3988	12.2607	28.1039	38.8511	56.304	25.3543	24.1228	32.5655	6.92155	22.818	23.3216	29.3038	19.2248	19.5609	18.9094	14.3313	15.9083	16.5809	14.828	19.5309	13.631	12.1486	21.6085	20.3366	18.2571	7.6311	19.6754	15.5233	8.36688	12.6836	18.4788	11.3408	15.0126	17.2158	13.4852	14.1701	22.7152	16.5873	15.2123	22.97	18.5018
FvH4_7g05640	gnl|BL_ORD_ID|466188 sp|Q940H3|TBL36_ARATH Protein trichome birefringence-like 36 OS=Arabidopsis thaliana OX=3702 GN=TBL36 PE=2 SV=1//8.11689e-175	1.16188	0.999631	0.983615	3.18074	3.07631	3.35526	0.860698	1.7514	0.833231	1.12492	2.07493	0.669023	5.13761	5.26328	0.607353	1.73975	0.776612	2.41379	1.81817	2.16937	0.336564	1.9043	0.717767	0.513102	2.40178	0.888735	1.29686	1.16834	1.51457	1.71963	0.395053	2.1293	1.09968	0.494247	0.75863	1.5775	0.328204	1.11919	1.03738	0.386644	4.01788	0.655768
FvH4_7g05650	gnl|BL_ORD_ID|149763 sp|Q9SR72|GL32_ARATH Germin-like protein subfamily 3 member 2 OS=Arabidopsis thaliana OX=3702 GN=At3g10080 PE=2 SV=1//4.3095e-82	3.72123	2.20262	3.63267	15.5728	13.2395	16.206	3.46178	13.8684	8.20918	8.80206	7.67057	2.92457	11.1433	11.8526	9.25491	8.09413	5.24665	13.3252	6.86515	9.27729	4.12309	9.45437	12.0689	5.8764	9.24738	8.82607	6.07454	6.99857	4.1505	13.6996	3.76456	10.3326	10.967	10.8121	9.52677	8.81985	3.86441	11.7826	4.42067	5.9705	11.2663	8.34602
FvH4_7g06350	gnl|BL_ORD_ID|143172 sp|F4HW02|GAT1_ARATH GABA transporter 1 OS=Arabidopsis thaliana OX=3702 GN=GAT1 PE=1 SV=1//0	10.3596	19.9612	8.49648	8.74852	5.6484	21.4003	18.989	13.5148	9.7596	33.8236	10.4547	4.65574	10.5869	2.5548	59.0211	9.84129	72.0729	26.691	31.7101	28.0017	42.8502	18.5118	36.6613	24.0053	40.3996	29.3642	34.922	11.3208	85.2989	8.98297	56.294	23.4748	52.6873	42.2689	83.7903	36.1296	64.1843	30.3425	49.2252	53.6137	15.0898	46.0472
FvH4_7g07140	gnl|BL_ORD_ID|272645 sp|Q9SRQ6|NPC3_ARATH Non-specific phospholipase C3 OS=Arabidopsis thaliana OX=3702 GN=NPC3 PE=2 SV=1//2.51202e-140	0.174839	0.307955	0.428182	0.325794	0.46292	0.587596	0.923616	0.602837	0.166246	1.19865	0.274587	0.0513945	0.632688	0.374659	2.8936	1.31168	0.800694	2.89709	1.04085	1.19191	0.410231	0.694022	1.47548	0.297814	1.96153	1.50883	0.99736	0.695083	3.06442	0.563866	1.84644	0.936883	1.36774	2.64331	6.58543	2.01277	3.51056	0.893199	3.54323	0.601114	0.846312	2.85466
FvH4_7g07150	gnl|BL_ORD_ID|272646 sp|Q9SRQ7|NPC4_ARATH Non-specific phospholipase C4 OS=Arabidopsis thaliana OX=3702 GN=NPC4 PE=1 SV=1//5.55795e-97	0.620205	0.74806	0.265805	0.910101	0.564475	1.0943	0.973627	0.770465	0.328367	2.49543	0.672857	0.425393	2.14646	1.20762	5.51648	2.52033	3.09276	7.9206	1.74994	4.26869	2.48598	1.43611	5.06462	1.12246	4.30779	3.36231	1.86909	2.63104	10.3763	1.56912	4.55118	1.42305	4.17453	6.80529	14.2299	6.10039	8.93248	2.70937	9.7039	3.65693	3.85271	8.40318
FvH4_7g08800	-//-	4.55864	4.45918	3.97458	15.5397	4.23067	4.10655	7.11538	3.80319	6.05703	15.2374	13.705	7.09154	4.12505	3.44341	4.06267	4.34844	6.12671	4.26485	21.7468	21.7366	33.3747	4.13522	4.14802	7.9251	6.44144	4.54965	3.75322	4.78483	4.75253	23.2313	5.79037	5.25095	3.0882	15.6919	4.75171	56.184	14.3629	5.7294	14.4449	5.79094	6.08652	5.47522
FvH4_7g08860	gnl|BL_ORD_ID|31978 sp|Q9LY41|ATL4_ARATH E3 ubiquitin-protein ligase ATL4 OS=Arabidopsis thaliana OX=3702 GN=ATL4 PE=1 SV=1//1.1763e-55	2.22916	2.66154	2.72134	1.42078	1.60967	1.6005	2.3683	3.30869	1.62473	5.24806	3.28316	2.22394	3.82013	4.6766	5.54156	4.3076	7.50696	7.2465	6.90545	7.51324	11.9268	3.87127	10.8798	4.53058	10.4722	10.1231	8.05388	5.94903	11.3391	5.40313	5.8382	9.58259	7.58301	15.1704	17.2586	6.53223	6.49973	9.71749	5.56639	9.36407	6.5232	13.5605
FvH4_7g08930	gnl|BL_ORD_ID|294280 sp|Q9LTC0|PBL19_ARATH Probable serine/threonine-protein kinase PBL19 OS=Arabidopsis thaliana OX=3702 GN=PBL19 PE=1 SV=1//4.91401e-142	1.59483	3.7091	3.88371	12.4015	7.50325	4.20543	5.92313	9.17891	2.7911	8.65876	7.08414	3.53407	5.08772	5.7471	10.4465	13.8668	10.0678	11.8998	9.07434	10.6458	11.6674	7.89709	14.9034	8.08701	13.8517	11.8954	9.05799	6.96128	13.4459	9.95121	8.89129	12.963	12.1818	14.2512	16.1441	9.32781	12.0499	16.671	16.6525	9.30621	9.7916	11.3255
FvH4_7g09940	-//-	1.07062	0.979042	2.91498	8.99499	7.54519	4.5717	1.01062	5.18588	1.86723	1.806	3.57106	2.15978	10.1281	14.7877	2.37026	6.49646	0.807551	8.40236	1.9683	5.36328	0.394043	8.8954	0.962899	1.82364	4.80584	1.60955	1.1862	5.68523	0.749251	7.99115	0.684652	4.02088	0.862156	0.929982	0.636754	6.14973	2.21289	1.94501	1.83934	0.970019	23.141	1.95036
FvH4_7g10070	gnl|BL_ORD_ID|121324 sp|Q8L9K1|ERF99_ARATH Ethylene-responsive transcription factor 13 OS=Arabidopsis thaliana OX=3702 GN=ERF13 PE=2 SV=2//5.96988e-36	0	0	0	0.500323	2.81593	0.14063	0.38927	0.940631	0.042199	0.530599	1.61411	0.0478344	0.0410833	1.368	0.3281	1.87483	0.24841	0.922088	0.484374	3.43043	0.32727	3.22974	0.775496	0.296983	0.775041	2.59258	0.788156	0.710051	0.466714	3.52888	1.46581	1.6141	0.700146	0.514927	0.271206	1.32236	1.13979	0.453451	2.52184	1.20846	8.50703	0.411393
FvH4_7g10340	gnl|BL_ORD_ID|41483 sp|O80517|BCB2_ARATH Uclacyanin-2 OS=Arabidopsis thaliana OX=3702 GN=At2g44790 PE=1 SV=1//7.56857e-22	2.1246	6.58951	5.22484	5.69101	1.83324	4.15668	5.21471	3.36651	4.20105	15.2762	1.49274	1.45724	1.78797	1.29141	19.1652	3.53414	6.45952	28.638	6.65343	5.7935	9.40627	4.71461	8.75389	1.68023	12.8456	10.5485	10.8334	3.88847	10.72	4.96176	7.86411	4.75375	11.565	15.1889	26.3207	14.1357	28.5223	3.7002	28.0184	8.14461	4.65644	6.71401
FvH4_7g11180	gnl|BL_ORD_ID|408 sp|P14009|14KD_DAUCA 14 kDa proline-rich protein DC2.15 OS=Daucus carota OX=4039 PE=2 SV=1//1.18165e-34	0.367677	0.197099	1.19058	11.67	8.84256	1.89471	0.342042	6.61208	0.444952	2.08008	4.68031	1.09281	2.31033	6.01016	4.39649	6.12975	0.0873087	12.4479	5.74571	9.80752	0.766838	4.63523	3.5774	1.35695	4.35847	6.07477	2.12377	3.07793	0.364525	7.25096	1.15473	12.2265	0	2.71473	0.381284	3.36959	2.30346	1.19531	2.21588	0.235967	4.61415	0.451852
FvH4_7g11320	gnl|BL_ORD_ID|308475 sp|O22149|PME17_ARATH Probable pectinesterase/pectinesterase inhibitor 17 OS=Arabidopsis thaliana OX=3702 GN=PME17 PE=2 SV=2//0	1.66863	1.33441	2.96995	3.72861	7.7496	5.99399	14.4668	4.40793	1.50621	30.2892	5.49217	1.72612	3.83518	2.09895	12.3061	5.01077	14.3228	3.7318	6.69704	9.71991	2.90962	5.08834	4.58162	1.14157	7.31617	6.05898	3.66846	3.95476	12.3464	3.38581	15.6621	1.83381	5.46743	8.95404	35.6359	1.40042	12.7859	4.40198	40.2126	3.79199	2.59523	4.03404
FvH4_7g12030	gnl|BL_ORD_ID|68547 sp|Q8RZB5|CML10_ORYSJ Probable calcium-binding protein CML10 OS=Oryza sativa subsp. japonica OX=39947 GN=CML10 PE=2 SV=1//1.00175e-31	5.0991	6.76016	6.45422	2.71766	4.42769	6.92848	9.94622	6.61666	8.62582	7.70121	5.83733	10.8307	3.87589	3.92242	8.96367	6.58142	20.7014	4.08597	10.1866	14.9741	22.985	5.75545	11.2791	13.3553	12.7552	14.2677	16.8541	10.1226	21.5262	6.65843	26.5449	10.1518	10.7086	19.9715	15.5223	9.87639	20.6995	16.7553	25.7742	22.9074	6.02754	31.3728
FvH4_7g12130	gnl|BL_ORD_ID|160833 sp|Q6AWX7|GRF12_ORYSJ Growth-regulating factor 12 OS=Oryza sativa subsp. japonica OX=39947 GN=GRF12 PE=2 SV=1//3.05202e-15	0.301891	0.559061	0.517532	2.36267	3.25175	3.56028	1.55102	1.07152	1.56099	0.578225	1.71501	1.20473	1.8754	1.21918	0.855389	1.49274	0.860245	0.527801	0.69097	1.26936	0.944448	0.868502	0.858307	1.12195	0.833659	1.2753	0.640993	1.43436	0.693838	0.70503	0.795629	1.4456	0.751429	0.630423	1.04591	0.910666	0.852212	1.18219	0.458033	0.898279	0.392633	0.849938
FvH4_7g13400	gnl|BL_ORD_ID|41102 sp|Q941L2|BAP1_ARATH BON1-associated protein 1 OS=Arabidopsis thaliana OX=3702 GN=BAP1 PE=1 SV=1//8.65582e-26	7.46397	1.57102	9.57701	23.0553	15.0339	8.86431	7.02878	18.6584	2.88159	30.551	9.64428	2.95233	6.47401	9.51058	43.8397	9.44723	19.0506	17.5026	18.0486	21.9861	9.16835	19.7218	12.475	6.55191	33.383	46.3159	14.9729	15.0432	29.6227	18.1798	25.7536	19.6613	21.4811	29.8277	49.3616	21.4459	57.1759	15.3332	51.4579	14.7233	32.5485	13.776
FvH4_7g14240	gnl|BL_ORD_ID|142941 sp|F4KBY0|GAOXL_ARATH Gibberellin 20-oxidase-like protein OS=Arabidopsis thaliana OX=3702 GN=At5g51310 PE=2 SV=1//2.99526e-121	0.568619	2.40159	1.6148	3.75341	7.27671	6.83328	0.649196	0.929611	1.50137	1.39163	3.34991	1.93823	4.46622	3.08171	0.385055	2.65003	0.638298	2.46461	1.40618	2.85893	0.592965	1.96834	0.981963	1.05661	2.85959	1.22772	0.519281	2.12859	0.512496	2.92416	0.474554	2.00774	1.47824	0.565438	0.911297	1.9603	0.760342	1.14835	0.623074	0.398102	2.64676	0.813146
FvH4_7g14830	gnl|BL_ORD_ID|78020 sp|Q8VZJ9|CRCK2_ARATH Calmodulin-binding receptor-like cytoplasmic kinase 2 OS=Arabidopsis thaliana OX=3702 GN=CRCK2 PE=2 SV=1//3.50505e-53	0.21962	0.334604	0.594467	1.74895	3.27468	2.05113	1.04842	1.64107	1.86044	0.852367	1.16373	1.28436	1.2529	0.506821	1.12839	1.18514	0.527001	1.25042	0.622178	1.44263	0.614747	0.963546	0.642661	2.06735	0.770741	1.11006	0.783783	0.92579	0.636023	1.06179	1.10583	0.885598	0.90725	0.777588	0.143841	0.635596	0.661187	0.864292	1.15747	1.135	0.59184	1.56826
FvH4_7g14900	gnl|BL_ORD_ID|348537 sp|Q9SUS4|RHA1A_ARATH Probable E3 ubiquitin-protein ligase RHA1A OS=Arabidopsis thaliana OX=3702 GN=RHA1A PE=2 SV=1//1.35137e-28	15.0993	29.9591	14.0629	42.3316	74.7643	20.2981	52.6745	68.9745	23.6714	72.4729	52.5897	35.7095	30.9585	36.5983	86.3153	66.9369	104.142	53.9752	54.4778	94.944	40.1056	86.5747	90.4231	31.8988	89.2759	231.069	46.7599	59.4956	89.5274	88.0038	142.334	103.915	57.2697	78.1037	78.4682	70.7382	141.973	67.0967	57.8175	69.1854	150.163	58.2708
FvH4_7g15080	gnl|BL_ORD_ID|515556 sp|Q3EDL4|Y1154_ARATH Probable serine/threonine-protein kinase At1g01540 OS=Arabidopsis thaliana OX=3702 GN=At1g01540 PE=1 SV=2//0	33.3108	56.278	37.7091	161.281	189.382	229.281	127.994	144.245	134.933	122.364	121.489	95.2529	123.302	99.9362	86.3913	117.705	50.6444	78.4379	90.6171	112.079	77.9212	84.5005	80.0873	88.3151	83.8047	122.458	65.6248	125.922	59.4342	87.1515	69.8827	122.987	88.623	92.425	44.5871	78.1013	53.6563	110.099	66.0323	79.1346	79.0491	95.2504
FvH4_7g15100	gnl|BL_ORD_ID|211436 sp|O82359|LCKB2_ARATH Sphingoid long-chain bases kinase 2, mitochondrial OS=Arabidopsis thaliana OX=3702 GN=LCKB2 PE=2 SV=1//2.28243e-169	5.73538	6.92342	7.29524	9.22666	8.577	8.93805	12.4051	9.87688	5.64261	11.5492	11.873	11.5538	12.6887	12.7209	11.4051	13.1342	17.6899	9.91935	12.2085	16.6555	16.2815	12.9854	13.449	9.98652	17.469	19.462	14.0197	14.6633	20.3914	8.68151	15.7803	18.1057	13.4933	16.4334	21.3785	9.868	14.0775	16.6602	14.5943	12.9647	13.3396	17.809
FvH4_7g15310	gnl|BL_ORD_ID|480 sp|Q9MB95|1A11_PRUMU 1-aminocyclopropane-1-carboxylate synthase 1 OS=Prunus mume OX=102107 GN=ACS1 PE=2 SV=1//0	0.252911	1.2783	0.509267	0.392726	0.0956612	0.0809501	1.73097	0.273576	1.26798	0.239643	0.236926	0	0.35473	0.375201	0.382448	0.737874	1.30408	1.28834	1.69382	0.424402	0.998441	1.78476	1.03787	0.0410284	3.2657	3.24587	2.35915	1.32426	6.75214	0.468765	2.67093	0.557471	1.60476	2.88501	16.6916	0.890588	16.9468	1.60526	22.612	2.34193	1.97688	1.79383
FvH4_7g15700	gnl|BL_ORD_ID|41117 sp|Q58FX0|BAP2_ARATH BON1-associated protein 2 OS=Arabidopsis thaliana OX=3702 GN=BAP2 PE=1 SV=1//4.3758e-07	1.98429	1.48919	1.78183	8.09753	5.2913	7.01171	2.88758	6.51975	4.08225	4.08112	3.83803	2.37203	3.60695	4.51375	3.86746	4.18241	2.6252	5.41748	2.75632	3.32977	2.97084	5.6449	3.1127	4.39394	2.22618	3.55653	2.13571	3.54027	2.78229	4.81061	1.76685	3.0315	1.86273	2.18601	1.36692	2.6337	1.66781	2.71858	2.36546	2.07394	3.75661	2.42463
FvH4_7g15870	-//-	0.287747	0.377059	1.13273	3.29456	2.92048	1.89113	0.223071	2.49655	0.386914	0.374228	2.33091	1.35961	4.03053	4.9065	0.263225	2.03881	0.18221	2.30576	0.610655	0.985838	0.250056	2.96128	0	0.490137	1.18437	0.39618	0.337234	2.21351	0.237734	3.28533	0	0.816516	0.466873	0.314751	0.0497327	2.72801	0.522523	0.67561	0.0889317	0	4.18885	0.612947
FvH4_7g16120	gnl|BL_ORD_ID|17442 sp|Q7PCC4|ANRCH_VITVI Anthocyanidin reductase ((2S)-flavan-3-ol-forming) OS=Vitis vinifera OX=29760 GN=ANR PE=1 SV=1//1.51781e-51	2.60696	6.50395	5.67508	4.71745	7.2092	8.35534	7.09083	12.4666	3.66566	23.1133	10.0465	5.65377	5.89915	3.79111	57.1378	15.5119	52.4012	42.7349	21.5695	27.9006	28.7263	15.0114	30.0815	13.4064	35.7593	29.9199	20.19	15.7962	102.388	10.3082	48.0813	19.4979	37.7814	35.1292	113.982	35.4177	86.7272	25.856	85.4057	43.2135	19.9412	67.6275
FvH4_7g16270	gnl|BL_ORD_ID|187445 sp|P47815|IF1A_WHEAT Eukaryotic translation initiation factor 1A OS=Triticum aestivum OX=4565 PE=1 SV=2//6.98212e-54	4.08079	6.90164	2.82456	2.47401	8.67416	12.2852	2.8071	3.18244	3.40823	8.47664	3.45864	2.91724	2.8441	2.58644	4.394	3.09024	5.24093	5.734	6.48685	7.42654	7.91165	6.12202	9.98618	3.32867	13.371	7.47825	6.92853	8.73868	9.57319	6.8009	22.1611	13.6694	15.6319	3.11205	10.0133	11.7699	9.48734	11.8652	5.43567	9.07414	5.27986	7.88279
FvH4_7g16300	gnl|BL_ORD_ID|69307 sp|O65717|CNGC1_ARATH Cyclic nucleotide-gated ion channel 1 OS=Arabidopsis thaliana OX=3702 GN=CNGC1 PE=1 SV=1//0	8.52257	14.8941	12.1143	19.572	13.21	18.027	10.0161	16.5896	7.79986	32.7056	8.682	4.9614	5.53953	2.82495	69.0648	8.22128	43.6158	26.964	26.7621	20.7111	35.8158	13.0703	31.2071	16.8707	30.616	29.6052	26.7043	7.76752	54.2139	7.55134	30.4338	20.8418	36.0219	38.7706	71.5934	27.5718	55.2143	22.3402	40.8084	37.2099	16.8985	35.0248
FvH4_7g16430	gnl|BL_ORD_ID|40569 sp|Q9M363|B561I_ARATH Cytochrome b561 and DOMON domain-containing protein At3g61750 OS=Arabidopsis thaliana OX=3702 GN=At3g61750 PE=3 SV=1//9.41386e-136	0.219573	0.266799	0.635722	1.90937	1.7247	1.25941	0.204264	2.22372	0.6023	0.873826	0.677584	0.642572	2.41449	2.22953	0.378766	1.20801	0.10428	1.74187	0.864173	1.82694	0.320563	1.58178	0.488317	1.04723	0.325354	0.952294	0.286745	1.9474	0.674841	1.4358	0.212183	1.35516	0.774864	0.408304	0.250469	1.9429	0.167464	0.380708	0.895774	0.281834	2.77757	0.582857
FvH4_7g16730	gnl|BL_ORD_ID|317482 sp|P16273|PRPX_HORVU Pathogen-related protein OS=Hordeum vulgare OX=4513 PE=2 SV=2//2.056e-69	2.50916	16.0449	15.2941	1.40266	6.28758	4.7384	3.5847	12.6379	1.40981	1.923	1.97034	1.63906	3.90645	3.23988	17.2501	5.26632	8.4267	19.3164	7.88366	8.50882	25.3249	24.4391	67.843	7.12335	41.8715	78.1936	76.0679	4.09556	16.2142	4.32514	7.05767	65.5108	82.1135	22.1041	133.168	6.96657	11.5212	27.5307	13.3772	20.7617	18.2634	28.193
FvH4_7g16960	gnl|BL_ORD_ID|210280 sp|Q9ZPY2|LAC6_ARATH Laccase-6 OS=Arabidopsis thaliana OX=3702 GN=LAC6 PE=2 SV=1//0	0.0628824	0	0.301838	1.36157	0.516128	1.03131	0.122846	0.249975	0.213075	0.353295	0.23286	0.120765	1.43728	1.69784	0.355002	0.393131	0.0179185	0.997691	0.655111	1.0895	0.0196724	1.32016	0.0874042	0.449867	0.298165	0.409084	0.0758025	0.990213	0	0.66574	0	0.441629	0.137737	0	0	0.786932	0	0.163543	0.0699644	0.0242139	2.23485	0.129828
FvH4_7g17210	-//-	0.846423	0.907477	0.520881	5.69011	3.10301	7.00219	1.18111	3.14291	2.12742	0.914519	1.05484	0.267948	1.4575	1.80305	0.382891	2.19809	0.185531	1.17389	0.56526	1.62521	0.407383	2.51272	0.361999	0.110905	0.482382	0.201701	0.098109	0.707092	0	1.82467	0.188755	0.519626	0.118846	0.534148	0.303836	0.617274	0.212819	1.05835	0.362212	0.125357	0.980507	0.480093
FvH4_7g17600	gnl|BL_ORD_ID|28003 sp|Q9M1S3|ARP1_ARATH Probable RNA-binding protein ARP1 OS=Arabidopsis thaliana OX=3702 GN=ARP1 PE=2 SV=1//2.88924e-34	0.927741	0.428082	1.71793	3.4925	3.31143	2.71536	1.22904	3.41793	0.639526	1.52577	2.74515	1.46597	6.98716	7.2088	1.78176	4.81628	1.15449	3.64177	2.2226	2.89685	1.06543	5.20285	1.20791	1.60028	3.167	2.3829	0.743214	2.90144	1.88615	4.33326	1.94056	2.71797	0.900303	1.02123	1.57098	3.00606	2.26474	1.85164	1.50261	1.06268	5.69459	1.73185
FvH4_7g18250	gnl|BL_ORD_ID|260461 sp|Q9LS24|NAC96_ARATH NAC domain-containing protein 96 OS=Arabidopsis thaliana OX=3702 GN=NAC096 PE=1 SV=1//9.76297e-37	0.680748	0.915633	1.14579	1.50144	2.62169	1.4975	2.50436	2.17899	2.96576	2.4194	5.68631	4.4994	4.06853	2.41358	2.56211	2.08928	2.85681	1.57697	1.91271	2.41709	3.52366	1.39478	1.90963	1.77096	3.4296	1.8213	1.75314	1.41138	1.56457	0.751546	2.04528	1.32366	1.24259	1.07633	1.92529	1.31424	1.84078	1.81072	1.30826	1.45365	1.15564	1.04042
FvH4_7g19340	gnl|BL_ORD_ID|143234 sp|Q9SV30|GATA8_ARATH GATA transcription factor 8 OS=Arabidopsis thaliana OX=3702 GN=GATA8 PE=2 SV=1//5.63058e-39	43.8578	35.9204	95.873	190.535	160.865	283.925	79.774	147.612	91.1561	69.4137	129.743	97.3383	150.088	170.828	94.0906	154.667	33.5595	153.871	103.418	113.266	52.7143	145.348	67.7815	88.2049	80.02	96.5886	48.8022	146.27	39.9729	142.965	44.1719	112.907	56.9004	55.1328	32.5173	120.82	43.0067	82.996	56.1339	49.1765	166.55	67.1025
FvH4_7g19820	-//-	11.2812	9.08311	14.8362	28.1763	31.3959	25.0836	20.4048	26.3442	14.9047	11.4393	25.6648	22.6147	30.3974	26.2556	19.633	24.1812	15.8203	25.0401	19.28	18.7136	20.0054	20.9068	14.8173	21.0545	24.9755	22.0543	8.31008	24.4066	19.3933	13.6737	17.2739	20.4846	13.494	18.5099	24.0337	18.1665	17.1323	27.4942	21.7558	16.4537	32.1741	23.4833
FvH4_7g21000	gnl|BL_ORD_ID|99631 sp|O80630|DIR9_ARATH Dirigent protein 9 OS=Arabidopsis thaliana OX=3702 GN=DIR9 PE=2 SV=1//3.69526e-72	0.0626617	0	0.0954855	1.96162	1.13371	0.365026	0.174879	2.19443	0.0758313	1.12462	0.894332	0.401138	0.812091	1.10864	0.589594	2.37662	0.238075	0.702963	1.26936	0.705386	1.07819	1.61217	0.638715	1.88566	1.14514	3.13825	0.346209	3.77116	0.496997	1.82111	0.0908293	1.53361	0	0.822507	0.0324903	1.30695	0.0682729	1.35808	0.987685	0.723867	0.723462	1.20131
FvH4_7g22480	gnl|BL_ORD_ID|110239 sp|P52409|E13B_WHEAT Glucan endo-1,3-beta-glucosidase OS=Triticum aestivum OX=4565 GN=GLC1 PE=2 SV=1//1.97151e-130	8.42251	9.09331	11.3959	33.0545	33.1378	35.752	19.451	27.9783	19.5107	22.5311	24.7849	20.6795	46.1924	39.7926	25.9536	28.3477	17.191	20.3004	14.5987	20.5753	9.75988	32.493	9.57471	13.8943	19.671	24.1727	12.3357	17.7211	12.5474	26.2034	20.0768	25.6631	12.7891	11.7864	11.8853	31.157	23.4079	11.0772	12.3498	8.60505	36.4075	13.8783
FvH4_7g22840	gnl|BL_ORD_ID|295615 sp|Q9LZL3|PCS1L_ARATH Aspartic proteinase PCS1 OS=Arabidopsis thaliana OX=3702 GN=PCS1 PE=2 SV=1//1.02787e-165	0.320539	0.899581	0.711118	2.5578	2.82063	5.89324	1.48657	1.17786	1.8939	1.57799	0.818236	0.633698	0.777516	1.08781	1.91826	1.0845	2.5521	2.98024	1.81702	1.82723	1.53368	1.80461	1.96561	1.17228	2.43068	2.68692	1.15067	1.43338	2.08901	0.616479	0.888257	1.32422	1.18738	2.49043	3.72485	1.19768	1.92597	1.68569	1.3374	1.99664	2.35677	1.27909
FvH4_7g23060	gnl|BL_ORD_ID|289241 sp|P49598|P2C37_ARATH Protein phosphatase 2C 37 OS=Arabidopsis thaliana OX=3702 GN=PP2CA PE=1 SV=1//2.83696e-133	36.219	49.7018	56.705	106.526	108.341	147.372	58.2824	83.2378	55.8957	56.6151	78.2056	49.2359	88.0277	87.6225	60.4789	78.6693	45.7183	73.1636	66.2748	65.4888	50.5155	89.5697	53.0707	54.3279	61.1167	78.823	49.2462	81.4142	44.6395	75.5704	56.9425	80.8392	53.5746	56.0284	39.3997	66.2407	37.5156	59.2478	41.6796	38.8782	100.422	41.6408
FvH4_7g23160	gnl|BL_ORD_ID|508878 sp|Q9LZM4|WAKLQ_ARATH Wall-associated receptor kinase-like 20 OS=Arabidopsis thaliana OX=3702 GN=WAKL20 PE=2 SV=1//0	2.66269	5.12507	3.41451	4.02009	5.74545	6.75028	9.58148	3.30407	2.81635	12.9574	5.9928	2.60285	3.65585	1.74181	17.0395	6.97327	21.7018	6.58995	13.961	6.17233	8.10051	7.8809	11.9191	6.21401	14.9586	10.0511	10.1569	4.92385	31.6472	2.6114	24.6165	9.00214	13.1457	17.5958	32.776	12.761	36.6467	8.75859	26.4474	13.5228	6.12527	10.8681
FvH4_7g24300	gnl|BL_ORD_ID|529937 sp|C0LGR6|Y4291_ARATH Probable LRR receptor-like serine/threonine-protein kinase At4g29180 OS=Arabidopsis thaliana OX=3702 GN=At4g29180 PE=2 SV=2//8.25326e-68	7.24323	7.56423	6.48051	22.1516	26.0031	25.12	15.1753	17.3886	14.9306	11.6293	16.7451	12.7606	15.0557	12.4681	16.7643	14.0269	16.6818	14.633	11.7964	11.859	13.228	13.0354	13.9632	15.0239	15.4605	13.0101	10.0833	13.2601	15.2918	10.0051	13.7621	11.0397	13.266	13.4262	19.8839	13.8424	14.7087	12.8164	13.4771	14.5355	11.3324	12.9471
FvH4_7g24390	-//-	12.6895	11.0455	16.8796	23.6532	37.608	22.2569	12.9735	37.6171	17.7215	21.977	31.1137	30.5439	25.3285	26.5937	59.4523	28.9228	33.5137	26.1757	28.1657	30.8075	28.1469	29.1997	32.6563	34.0985	36.0541	44.7162	22.3182	41.767	46.5029	31.4279	41.7448	31.5737	24.2581	29.2495	41.0624	35.8131	61.6685	33.8104	48.5376	28.7855	28.3805	41.4002
FvH4_7g24550	gnl|BL_ORD_ID|99575 sp|Q9FFF6|DIOX5_ARATH Probable 2-oxoglutarate-dependent dioxygenase At5g05600 OS=Arabidopsis thaliana OX=3702 GN=At5g05600 PE=2 SV=1//5.11234e-173	7.06989	3.62435	3.5693	17.0334	11.9037	7.84322	10.2246	16.2986	4.38172	8.57652	7.64526	3.95466	10.8567	19.2457	26.0153	15.0408	17.2364	14.2111	7.74682	16.1507	6.49575	17.4037	18.4851	3.74138	14.8239	17.6755	9.412	7.61738	32.9454	22.2817	21.4162	13.5854	19.4826	13.402	32.8851	24.5005	28.2131	13.6677	31.7891	11.5305	26.3328	28.4188
FvH4_7g24560	gnl|BL_ORD_ID|48266 sp|Q9XEE6|C3H29_ARATH Zinc finger CCCH domain-containing protein 29 OS=Arabidopsis thaliana OX=3702 GN=At2g40140 PE=1 SV=1//0	53.2734	70.8172	42.4068	86.585	151.181	144.287	92.4068	160.552	76.9646	153.465	84.6251	71.5118	75.8429	92.6462	191.829	99.4014	226.927	115.071	119.314	205.542	111.746	188.359	174.561	79.2505	167.963	510.034	99.0211	124.687	188.11	120.708	183.019	213.494	135.35	163.291	289.054	142.05	322.896	161.528	153.656	138.366	198.927	130.617
FvH4_7g24580	gnl|BL_ORD_ID|127586 sp|P48620|FAD3C_SESIN Omega-3 fatty acid desaturase, chloroplastic OS=Sesamum indicum OX=4182 GN=FAD7 PE=2 SV=1//1.00274e-16	0.188796	0.231331	0.184945	0.562882	0.392758	0.362573	0	0.765835	0.163197	0.757659	0.374535	0.295985	0.44487	0.342326	2.31568	0.640748	1.03753	1.45882	0.74929	1.38606	1.43441	0.374712	0.862237	0.964764	1.119	1.67105	0.325125	1.0984	2.96811	1.04979	1.83746	1.1193	0.886151	1.5046	2.76893	2.71041	2.64475	1.97284	1.95055	1.35013	1.29973	2.10806
FvH4_7g24650	gnl|BL_ORD_ID|289216 sp|O80871|P2C25_ARATH Probable protein phosphatase 2C 25 OS=Arabidopsis thaliana OX=3702 GN=At2g30020 PE=1 SV=1//3.82832e-129	12.0288	13.5537	10.0927	18.0241	23.4916	40.248	24.9466	24.6052	11.7097	56.3183	16.4317	6.45489	8.96001	4.66474	105.23	17.8579	70.7954	34.4927	39.2693	33.5968	41.7264	32.4058	37.0549	25.4847	48.8067	63.8258	31.0329	22.7619	125.91	15.9419	62.9232	37.3155	55.5868	53.3374	135.513	52.7474	120.526	36.3045	93.9244	60.6739	26.2487	80.5593
FvH4_7g24750	gnl|BL_ORD_ID|32001 sp|Q9SRM0|ATL66_ARATH RING-H2 finger protein ATL66 OS=Arabidopsis thaliana OX=3702 GN=ATL66 PE=2 SV=1//2.58842e-21	68.1037	112.43	59.9529	96.9689	135.103	154.443	125.284	172.691	174.734	164.935	126.973	138.311	111.863	95.1596	175.654	114.179	269.532	112.218	145.417	179.65	223.696	94.6336	213.628	184.807	189.629	203.057	151.081	147.353	219.288	98.4698	249.462	203.453	204.386	234.307	215.61	131.071	235.141	233.288	178.91	186.249	128.816	202.678
FvH4_7g25180	gnl|BL_ORD_ID|330748 sp|Q8S8E3|PYL6_ARATH Abscisic acid receptor PYL6 OS=Arabidopsis thaliana OX=3702 GN=PYL6 PE=1 SV=1//7.868e-79	28.825	87.9171	52.7352	225.541	162.66	129.868	82.953	126.789	138.422	194.158	154.308	116.422	65.1742	58.3592	330.256	109.129	207.904	309.385	168.072	206.343	295.349	99.3801	309.632	120.013	225.681	219.273	299.893	88.4319	294.951	124.278	180.54	230.168	329.995	289.479	347.164	123.228	200.808	255.339	210.654	244.881	125.39	287.02
FvH4_7g25440	gnl|BL_ORD_ID|510665 sp|P20144|WUN1_SOLTU Wound-induced protein 1 OS=Solanum tuberosum OX=4113 GN=WUN1 PE=2 SV=1//9.83715e-33	88.039	131.604	71.5364	220.94	204.344	191.592	161.451	295.174	191.572	270.231	173.648	121.318	112.291	125.267	238.741	177.815	229.269	166.936	214.828	206.661	256.148	197.562	295.822	144.45	239.492	201.255	217.56	138.951	151.825	183.312	165.333	195.786	160.295	290.722	313.265	187.525	255.963	202.266	175.095	228.822	246.203	192.135
FvH4_7g25520	gnl|BL_ORD_ID|43156 sp|Q9LXA9|BH061_ARATH Transcription factor bHLH61 OS=Arabidopsis thaliana OX=3702 GN=BHLH61 PE=2 SV=1//2.47695e-08	9.65924	6.45373	19.9026	48.644	67.8284	35.116	25.0821	67.0577	37.1687	34.9668	30.2288	40.8264	53.009	43.257	51.5346	42.3942	18.15	41.9647	24.6957	36.7929	23.2988	23.2955	18.4072	47.0703	22.112	41.6756	17.3814	36.3349	10.7839	22.2311	11.2822	25.3833	12.7252	15.9404	6.22778	22.2434	5.03331	24.5755	13.7064	13.7458	22.4307	36.0866
FvH4_7g25800	-//-	20.1939	9.02108	10.6237	68.8823	90.4912	61.6192	47.1887	36.6341	25.7958	54.9649	33.4768	24.184	25.397	29.3111	37.323	38.977	50.0078	33.2302	28.8022	51.3009	25.6964	40.2035	45.3334	11.0564	48.921	100.416	23.0632	29.5891	30.0313	38.1776	53.1998	41.0584	33.6425	37.0781	51.7299	27.9578	60.3752	40.5103	23.4044	29.4686	37.2894	22.2172
FvH4_7g26340	gnl|BL_ORD_ID|47964 sp|Q93Z79|C14A1_ARATH Cytochrome P450 714A1 OS=Arabidopsis thaliana OX=3702 GN=CYP714A1 PE=2 SV=1//0	8.06827	5.11353	11.5616	41.2894	41.287	52.6423	24.1284	17.5043	32.9015	13.852	21.4889	16.121	32.8737	18.9206	7.58187	19.3001	6.4429	25.1284	13.8899	21.2918	8.51405	17.823	12.017	10.9337	10.1426	15.9463	7.1454	15.6921	8.40111	18.4894	13.1495	20.6008	15.3043	12.6969	6.17894	17.4876	9.3898	15.796	10.5521	6.27186	11.1154	13.0539
FvH4_7g26930	gnl|BL_ORD_ID|121296 sp|Q40478|ERF5_TOBAC Ethylene-responsive transcription factor 5 OS=Nicotiana tabacum OX=4097 GN=ERF5 PE=2 SV=1//3.0801e-40	223.93	367.816	124.312	295.898	644.421	422.653	480.044	763.519	481.127	618.713	545.416	500.552	378.281	449.618	724.775	566.722	981.257	520.93	562.964	1018.02	625.561	491.262	809.843	498.951	742.425	1413.37	519.45	515.21	808.156	500.467	1008.97	1009.98	584.705	677.506	788.243	444.2	1152.45	740.84	610.925	591.266	603.631	621.318
FvH4_7g27030	gnl|BL_ORD_ID|326279 sp|Q9SW11|PUB35_ARATH U-box domain-containing protein 35 OS=Arabidopsis thaliana OX=3702 GN=PUB35 PE=2 SV=2//0	9.53406	14.8246	12.3071	39.6871	21.0782	25.7084	13.4818	23.408	14.9597	42.2421	17.5957	8.91577	14.4797	15.8075	51.6362	18.8427	52.8145	38.2084	28.4619	30.489	31.5088	21.7752	30.1906	22.8065	23.9938	26.6361	25.1799	15.743	45.4849	13.6781	29.8679	20.316	26.3876	39.964	44.6893	27.2902	42.5145	22.7219	25.9435	28.5388	23.5577	26.511
FvH4_7g27100	gnl|BL_ORD_ID|171540 sp|Q07423|HEX6_RICCO Hexose carrier protein HEX6 OS=Ricinus communis OX=3988 GN=HEX6 PE=2 SV=1//0	1.23932	3.35069	1.23164	1.7044	3.22784	2.95178	3.55274	4.0163	1.85844	11.4157	3.22688	0.813082	1.2062	0.715002	27.378	4.83412	27.8489	6.59	12.0225	7.65466	17.2154	6.65437	10.2608	6.92964	12.6551	9.13915	10.1492	4.37056	34.6374	3.67031	21.2447	5.20342	14.1386	9.68096	23.6782	10.9832	30.2937	7.42303	16.4869	11.2303	4.44271	12.1381
FvH4_7g27120	gnl|BL_ORD_ID|171540 sp|Q07423|HEX6_RICCO Hexose carrier protein HEX6 OS=Ricinus communis OX=3988 GN=HEX6 PE=2 SV=1//0	6.55198	12.7707	8.31495	10.8182	10.0928	8.68181	11.0124	16.759	7.2642	35.679	13.9547	8.28943	7.48258	4.76175	59.1902	14.0728	49.0041	25.4618	24.2186	25.064	31.7104	14.7059	26.4457	18.6006	25.8694	23.5971	29.1336	11.6591	60.2557	11.9115	39.931	18.1999	29.9599	34.4712	42.58	26.0152	41.3431	20.7994	29.3682	23.7074	11.8241	29.896
FvH4_7g27270	gnl|BL_ORD_ID|467435 sp|Q9FII5|TDR_ARATH Leucine-rich repeat receptor-like protein kinase TDR OS=Arabidopsis thaliana OX=3702 GN=TDR PE=1 SV=1//0	2.02993	3.01788	4.12951	7.75803	7.1393	8.17749	3.33304	7.15693	3.7913	3.54026	7.51706	4.7153	14.6447	13.1166	3.13558	6.88689	0.82909	7.69388	3.73613	7.29247	1.56647	8.38757	2.23842	3.07736	7.40939	4.28666	1.69252	6.34718	0.674199	4.40356	1.18678	7.29023	1.32155	1.69863	0.852548	7.21043	2.04583	3.07966	1.03517	0.729549	10.0981	2.2452
FvH4_7g27800	gnl|BL_ORD_ID|677 sp|P17407|21KD_DAUCA 21 kDa protein OS=Daucus carota OX=4039 PE=2 SV=1//1.83826e-48	14.0126	18.6587	10.2717	19.1302	24.6618	7.85343	26.1092	45.4726	21.6049	106.586	82.4964	73.5262	92.4615	42.5189	124.159	149.566	267.107	59.1213	92.215	140.425	135.858	56.6318	138.099	115.585	177.063	212.427	140.477	106.979	388.645	155.26	412.092	193.407	103.652	179.038	167.256	164.064	480.254	200.48	289.542	116.332	62.7524	270.027
FvH4_7g27820	gnl|BL_ORD_ID|677 sp|P17407|21KD_DAUCA 21 kDa protein OS=Daucus carota OX=4039 PE=2 SV=1//4.79562e-45	0.833401	37.0363	3.28601	2.22848	4.79932	6.89015	25.8173	15.1451	15.3805	62.4311	77.1542	53.2751	17.2813	6.01016	154.774	65.0244	902.542	56.4972	116.851	270.497	366.318	89.1553	336.688	224.01	344.228	371.453	344.904	97.1262	1248.93	106.463	816.326	264.385	271.083	415.627	532.158	162.131	986.529	440.408	647.692	373.545	95.9485	587.603
FvH4_7g28130	-//-	0.0544114	0.320849	2.05211	1.66786	1.33259	5.41279	3.94819	1.19738	0.131694	1.33745	12.4043	1.86601	7.98121	4.14367	2.71982	4.28616	0.46514	7.22679	3.73183	13.0625	0.680892	6.42556	0.567224	0.695116	2.05593	0.92708	0.983866	1.14489	0.364129	11.3094	3.5886	6.86109	6.35638	0.446382	0.973332	8.56312	3.20132	1.14979	0.454045	0.41904	1.27007	0.641934
FvH4_7g28230	gnl|BL_ORD_ID|426716 sp|Q7Y1W9|SAP9_ORYSJ Zinc finger A20 and AN1 domain-containing stress-associated protein 9 OS=Oryza sativa subsp. japonica OX=39947 GN=SAP9 PE=2 SV=1//1.30357e-23	6.02199	5.41874	17.083	69.3618	32.6717	2.16842	4.87686	34.4277	6.57189	15.356	31.235	9.36722	41.1128	54.2233	17.2009	93.3146	7.27761	30.2456	47.053	33.7107	10.7654	40.3384	23.2427	35.4437	27.5661	26.0676	15.8797	81.0191	7.27639	50.3111	6.00118	42.4819	5.59419	17.7323	3.26182	37.8234	6.23904	24.9087	16.3019	12.1119	16.2751	12.5282
FvH4_7g28670	gnl|BL_ORD_ID|142933 sp|Q39110|GAOX1_ARATH Gibberellin 20 oxidase 1 OS=Arabidopsis thaliana OX=3702 GN=GA20OX1 PE=2 SV=2//0	1.2501	2.12483	3.25814	7.09907	4.76299	7.99274	6.40328	10.9303	2.47219	4.22909	7.03915	4.14077	10.4536	8.9009	9.48523	12.5238	2.47616	9.52858	7.17357	10.9461	3.48163	7.95441	4.72541	7.73845	4.99231	8.24122	5.26056	8.79554	2.58457	7.64283	1.1712	8.78446	3.45059	3.30181	7.35134	6.35943	0.872041	4.06405	3.64685	2.52427	9.09145	6.09273
FvH4_7g29000	gnl|BL_ORD_ID|108036 sp|O82752|DTX49_ARATH Protein DETOXIFICATION 49 OS=Arabidopsis thaliana OX=3702 GN=DTX49 PE=2 SV=1//3.05572e-171	0.638423	0.591978	1.00571	1.98057	2.01014	1.5773	7.68072	2.25374	1.96282	7.16972	1.6573	1.13614	1.58566	1.0552	7.93495	1.85542	9.95645	2.67541	4.0446	2.28017	2.67203	2.95658	2.75809	2.82153	4.93448	6.41435	2.70399	2.69368	7.62107	2.25659	7.65336	1.59739	2.17318	5.52063	7.8104	4.54764	14.9458	2.44011	5.37543	3.3221	2.98821	1.70488
FvH4_7g29300	-//-	1.27748	0.782642	2.15522	8.41087	12.6436	1.88088	4.66875	7.77294	1.98767	7.68997	7.67319	2.7538	7.45378	5.0538	11.6622	18.5593	12.2207	9.1398	8.23877	6.78836	3.14012	9.86013	14.8816	7.14971	14.963	8.00916	4.3082	11.809	19.5407	8.99754	11.1103	8.54462	5.32985	14.9717	27.4413	15.5715	21.3752	9.69044	21.151	6.79308	12.7337	12.2904
FvH4_7g30180	gnl|BL_ORD_ID|312437 sp|Q93VG8|PPDEX_ARATH DeSI-like protein At4g17486 OS=Arabidopsis thaliana OX=3702 GN=At4g17486 PE=2 SV=1//1.97355e-17	28.5595	25.2842	34.8324	80.5784	88.9778	75.6303	56.2229	54.5641	61.7227	44.2829	55.1597	36.7647	51.0254	49.0267	43.2745	42.1072	37.4444	44.4409	38.3802	38.4421	35.5761	42.7603	33.8074	35.1661	37.8465	40.2126	34.7527	38.9596	44.0472	41.011	36.8493	39.1097	35.1305	39.8092	37.6163	39.0698	46.0874	38.1716	35.6896	34.9004	44.3932	36.989
FvH4_7g30310	gnl|BL_ORD_ID|172686 sp|O03982|HIP39_ARATH Heavy metal-associated isoprenylated plant protein 39 OS=Arabidopsis thaliana OX=3702 GN=HIPP39 PE=2 SV=1//1.56268e-08	156.045	173.709	200.467	469.195	571.743	370.508	361.726	413.01	240.56	573.501	383.725	234.923	238.431	231.211	551.948	304.407	615.528	322.136	374.191	409.38	326.784	342.333	364.68	251.127	573.293	685.953	281.983	278.989	454.692	347.103	531.452	386.979	444.792	445.677	631.203	486.517	783.657	397.465	471.046	409.733	439.816	347.731
FvH4_7g30570	gnl|BL_ORD_ID|518308 sp|Q6DST1|Y1465_ARATH Late embryogenesis abundant protein At1g64065 OS=Arabidopsis thaliana OX=3702 GN=At1g64065 PE=2 SV=1//5.90015e-13	2.72817	2.32394	5.80877	10.5294	12.7645	12.5097	11.6294	21.5419	5.92471	28.3897	7.2224	4.71652	5.85613	3.62227	63.3833	13.8318	55.4297	29.9618	15.1196	16.6268	15.3746	13.4997	24.3107	11.7768	22.206	36.3533	17.9078	15.0677	55.2999	11.9862	43.7708	10.3198	28.037	20.358	47.204	38.3363	74.5154	12.2711	50.6251	25.6876	19.9795	28.9898
FvH4_7g30620	gnl|BL_ORD_ID|547147 sp|Q9P7J5|YJNA_SCHPO Uncharacterized AAA domain-containing protein C24B10.10c OS=Schizosaccharomyces pombe (strain 972 / ATCC 24843) OX=284812 GN=SPCC24B10.10c PE=3 SV=1//9.27074e-69	11.1413	4.38136	9.07351	46.1812	46.2221	48.6369	29.1552	22.232	41.8817	12.1765	23.527	13.9095	28.9227	31.6493	8.89059	19.47	5.59327	19.0503	11.4369	12.355	8.66796	21.2049	10.3341	11.2944	11.6232	10.3045	6.93992	13.7846	7.07754	16.2193	8.31845	10.992	11.7161	7.34087	8.23305	20.9033	5.65129	11.0751	8.01186	7.13613	20.301	11.7837
FvH4_7g30640	gnl|BL_ORD_ID|436317 sp|Q9FLV9|SLAH3_ARATH S-type anion channel SLAH3 OS=Arabidopsis thaliana OX=3702 GN=SLAH3 PE=1 SV=1//1.64041e-36	5.8104	9.04426	2.76785	8.21604	20.7996	129.969	20.3338	7.32466	43.4455	14.8169	6.52373	3.72706	4.08822	1.77296	27.515	5.58564	49.3082	8.94089	23.6761	13.7908	30.3861	16.5723	13.9602	13.7971	28.2263	14.8476	18.3386	2.84564	70.4135	2.80421	28.3791	26.0851	22.4191	15.3104	73.5082	12.3099	44.836	12.4055	70.9881	27.0955	8.70412	36.1358
FvH4_7g31050	gnl|BL_ORD_ID|510432 sp|Q8H0Y8|WRK41_ARATH Probable WRKY transcription factor 41 OS=Arabidopsis thaliana OX=3702 GN=WRKY41 PE=2 SV=2//5.46817e-46	0.883977	1.15992	2.02054	4.76703	4.40153	3.15708	5.41275	2.75355	1.0538	5.00355	1.75582	0.832546	1.05702	0.624168	7.26227	1.81467	5.20701	2.99724	3.9403	2.67339	2.51782	3.58458	3.68609	2.62941	5.84541	9.27804	2.58449	1.37911	5.61157	1.66386	5.6991	2.29546	3.61241	5.82325	8.59911	3.32722	8.75446	2.74511	2.89922	3.53091	1.88754	2.78236
FvH4_7g31470	gnl|BL_ORD_ID|108881 sp|O04847|DV4H_CATRO Deacetoxyvindoline 4-hydroxylase OS=Catharanthus roseus OX=4058 GN=D4H PE=1 SV=2//2.62871e-114	0.880476	3.2619	0.747229	1.36452	1.60416	1.75787	3.4791	1.52234	7.38483	1.54078	0.756612	0.418551	0.934646	0.724237	11.7501	4.17477	8.95517	3.92935	12.2758	2.24002	8.30447	12.7844	3.76842	1.33643	9.378	10.0057	15.0669	2.98221	129.397	1.12653	21.8482	6.28943	8.16307	30.0088	190.821	10.5128	174.886	12.8242	274.42	15.0051	10.9226	35.5984
FvH4_7g31480	gnl|BL_ORD_ID|99624 sp|Q9FIG7|DIR2_ARATH Dirigent protein 2 OS=Arabidopsis thaliana OX=3702 GN=DIR2 PE=2 SV=1//2.61717e-29	1.38048	9.42852	3.50602	9.53683	7.17479	8.38544	10.2025	4.42798	19.5524	15.6796	4.67422	1.40275	1.98788	2.18283	93.57	37.7826	41.0855	18.9283	45.5426	10.5853	24.233	37.5693	16.6297	4.96418	35.759	33.7373	47.1501	13.6039	420.403	11.3037	73.297	12.7311	23.6117	74.6627	323.853	38.9724	423.738	23.52	505.016	46.4637	28.4118	100.133
FvH4_7g31650	gnl|BL_ORD_ID|308501 sp|Q9M3B0|PME34_ARATH Probable pectinesterase/pectinesterase inhibitor 34 OS=Arabidopsis thaliana OX=3702 GN=PME34 PE=2 SV=1//0	50.9248	29.889	139.572	332.087	231.44	208.732	107.062	216.038	104.405	93.2267	153.551	101.707	212.37	238.665	104.227	171.133	13.6321	238.611	102.333	133.742	37.6834	207.571	51.4154	95.749	81.1405	66.9703	39.1471	151.74	16.6287	148.567	25.3576	120.979	44.7532	44.5112	9.15429	160.434	23.5178	55.8537	45.703	26.2616	212.872	52.437
FvH4_7g31800	gnl|BL_ORD_ID|30834 sp|P0CH01|AT21A_ARATH Putative RING-H2 finger protein ATL21A OS=Arabidopsis thaliana OX=3702 GN=ATL21A PE=3 SV=1//9.30913e-62	6.25945	14.7066	8.05305	6.43841	6.6529	7.28468	9.45827	5.07818	5.19428	17.3745	6.16737	4.39143	3.98235	1.1556	18.384	3.55552	25.9393	11.8659	19.2528	20.6925	20.0859	8.64116	23.5159	9.68727	24.963	22.4936	22.5828	3.98157	49.6552	5.09549	30.2526	16.6423	29.4452	32.8356	55.8883	10.4783	44.6318	15.3492	25.6191	24.0342	10.4767	19.9389
FvH4_7g32050	gnl|BL_ORD_ID|192891 sp|Q9FJD4|IMB1_ARATH Importin subunit beta-1 OS=Arabidopsis thaliana OX=3702 GN=KPNB1 PE=1 SV=1//0	14.0636	18.11	20.0785	45.4438	39.9581	50.2797	44.6344	31.257	39.6507	23.9774	35.7195	25.4973	39.0943	36.5719	20.3878	33.4687	14.0793	31.2075	26.8908	31.4995	18.1689	38.9372	20.058	24.5481	24.6449	27.1733	19.8665	28.4955	17.8193	22.9499	19.5327	29.9304	20.0123	27.0196	18.9141	27.8898	19.0969	23.8372	16.5239	18.356	30.8872	18.6501
FvH4_7g32500	gnl|BL_ORD_ID|3758 sp|F4IJ77|AATP4_ARATH AAA-ATPase At2g46620 OS=Arabidopsis thaliana OX=3702 GN=At2g46620 PE=2 SV=1//0	4.167	4.14201	11.8962	16.196	17.3534	15.2177	11.6294	16.0476	9.59558	18.4039	13.3341	9.55788	6.53932	7.8643	41.0335	12.4245	27.8101	26.7058	17.3121	16.2003	16.0974	23.1781	19.8381	10.3451	27.7727	47.0625	20.896	15.0694	71.8292	19.1479	33.0863	21.5962	21.8946	30.5316	90.8768	24.567	88.2848	19.2782	85.7341	26.6996	27.1589	36.274
FvH4_7g33240	-//-	1.60269	1.43192	2.86961	15.5395	27.2994	36.9859	0.447286	17.0656	11.3786	3.12656	20.3395	10.04	8.87479	3.69856	5.278	6.81346	5.02361	0.192639	2.87558	4.94183	3.59332	4.37084	3.0445	2.09297	5.93702	4.46846	3.21999	2.03062	6.99141	9.64838	3.02008	3.66669	2.63289	4.99633	2.65921	4.25445	1.92083	3.90774	5.20099	0.720001	3.70079	1.57569
FvH4_7g33520	-//-	0.138643	0.0990961	2.32395	1.95913	8.32058	3.16846	1.54772	8.3	0.167782	1.86623	1.57767	0.507169	1.76958	2.29297	17.0674	6.12522	2.69963	18.9142	2.80854	2.20536	5.09642	2.2829	6.07034	2.12544	5.40982	16.2494	5.22281	4.45429	9.89676	4.56897	4.92367	3.4301	4.04911	2.88143	13.5867	11.2602	16.2388	3.15509	11.1194	7.29621	14.2324	6.98575
FvH4_7g33640	gnl|BL_ORD_ID|478695 sp|Q6Q3H3|TPSGD_VITVI (-)-germacrene D synthase OS=Vitis vinifera OX=29760 GN=VIT_19s0014g04930 PE=1 SV=1//0	0.285059	2.3813	1.85969	0.728153	0.157239	0.303373	1.19333	0.236081	0.431212	1.39024	0.109959	0.0325865	0.0419811	0.0411146	1.2852	0.0891071	0.406141	8.15178	1.5055	2.9822	3.86443	0.495047	1.4363	0.0809262	0.422388	3.88186	10.4162	0.145113	2.34924	0.240399	1.18794	3.96229	4.42276	6.68443	9.21928	6.08067	13.0057	1.19701	2.4448	2.24107	1.82444	0.578027
FvH4_7g34200	gnl|BL_ORD_ID|10847 sp|Q9SK86|ADHL1_ARATH Alcohol dehydrogenase-like 1 OS=Arabidopsis thaliana OX=3702 GN=At1g22430 PE=2 SV=1//5.5043e-81	30.8575	55.5043	47.8459	43.2632	38.7236	46.7298	44.2635	39.3798	40.7815	75.9356	45.0357	42.2205	30.6769	24.13	153.339	53.3923	123.362	108.301	75.7808	78.5879	98.0315	59.6045	75.428	56.4741	84.1673	66.6148	106.259	33.652	300.888	64.1673	147.658	61.6093	109.548	117.599	184.871	114.828	258.535	65.5472	228.984	92.7721	53.4279	161.015
FvH4_1g01560	gnl|BL_ORD_ID|446486 sp|O04249|STP7_ARATH Sugar transport protein 7 OS=Arabidopsis thaliana OX=3702 GN=STP7 PE=1 SV=1//0	46.5255	52.9803	34.1573	20.7682	23.6347	18.2064	23.8954	38.7647	29.9162	43.0811	44.1022	52.4722	32.3798	26.3844	39.4236	25.3292	42.1268	30.974	31.9539	39.4711	47.1105	25.9211	49.1148	51.7584	38.4872	41.7772	50.72	34.6522	38.684	35.5812	48.1976	33.9671	53.9938	38.7353	42.4518	31.5236	38.5413	44.9229	40.4817	38.8052	25.8071	46.1879
FvH4_1g02690	gnl|BL_ORD_ID|259161 sp|Q9LTF7|MYB82_ARATH Transcription factor MYB82 OS=Arabidopsis thaliana OX=3702 GN=MYB82 PE=1 SV=1//7.13823e-60	4.0617	4.33049	6.62773	6.4753	8.63316	11.7697	7.58852	4.06864	6.06226	4.25235	5.69256	4.11691	7.76297	4.13985	2.60089	3.83718	0.546546	3.63441	1.6064	5.10239	1.34127	2.68217	0.9723	3.88207	3.34359	1.25827	1.76809	4.22724	1.30874	2.6349	1.27563	3.96191	1.68873	0.999647	0.351001	2.90944	3.02403	2.56754	1.82021	0.825457	2.7525	2.06318
FvH4_1g02830	-//-	3.58265	2.21601	3.20211	1.0185	1.05397	1.46133	1.06823	1.19553	3.22392	0.197128	0.566963	2.64633	0.829768	1.0423	1.94479	0.938044	0.523532	2.09791	1.54188	0.989144	2.89783	1.93804	1.85145	4.1466	1.11164	0.853741	0.899743	0.9145	0.341533	0.476745	0.954292	0.806454	1.95626	1.98456	0.38105	1.39346	2.7024	0.746611	3.66248	1.65075	1.10672	0.654784
FvH4_1g02900	gnl|BL_ORD_ID|495245 sp|P42849|UMEC_ARMRU Umecyanin OS=Armoracia rusticana OX=3704 PE=1 SV=1//6.52719e-21	27.8403	69.9695	60.7017	9.69162	10.8654	45.3243	28.3798	8.95753	15.183	22.0701	8.93299	1.95914	5.98507	1.39759	52.9223	6.78129	13.9088	63.2324	27.2149	27.2875	33.0855	22.1581	37.1642	5.75839	27.1088	30.046	61.1008	4.5892	24.8415	4.41896	9.09298	33.4436	89.9207	42.8912	96.454	18.5788	17.4909	19.0714	27.7575	16.3242	18.431	33.9385
FvH4_1g03560	gnl|BL_ORD_ID|110024 sp|Q86A88|DYL_DICDI Dynein light chain, cytoplasmic OS=Dictyostelium discoideum OX=44689 GN=dlcB PE=3 SV=1//6.99294e-17	5.35601	3.71841	4.66617	1.03076	2.78971	3.15744	3.0018	0.872608	3.719	1.20758	2.87042	9.4852	2.24999	1.08911	0.851974	1.89382	0.218923	0.448532	1.75325	2.28838	0.995745	1.45707	0.884816	1.42083	1.91903	1.32602	2.48072	2.08589	0.359085	1.64044	1.11364	2.838	0.801349	0.648293	0.0341448	1.7481	0.717495	1.03475	2.68653	0.507152	0.661132	2.23363
FvH4_1g03590	gnl|BL_ORD_ID|337911 sp|O58403|RACD_PYRHO Aspartate racemase OS=Pyrococcus horikoshii (strain ATCC 700860 / DSM 12428 / JCM 9974 / NBRC 100139 / OT-3) OX=70601 GN=PH0670 PE=1 SV=1//2.78635e-14	6.85655	5.15194	3.80331	0.804541	2.3547	9.06307	2.80227	1.32373	5.38128	1.00739	1.22836	3.4435	1.0816	0.496536	2.02451	0.304905	1.47148	1.46551	1.32004	1.03203	3.90414	0.775007	1.09659	5.08215	1.57285	1.3331	1.70754	0.603645	0.981269	0.960314	2.34952	0.503706	3.08958	1.29446	1.20488	1.90388	1.57069	1.58552	3.03235	4.39117	0.950467	3.99807
FvH4_1g04060	-//-	1211.74	673.541	574.655	42.1022	241.148	649.981	198.254	48.4555	737.847	1423.9	544.519	228.286	133.724	290.319	14.1584	220.983	90.4685	13.5153	109.793	2363.67	45.7303	27.3639	724.641	51.826	330.875	1104.43	126.178	16.8804	226.237	85.6789	504.88	265.204	575.41	249.608	86.6301	49.6641	147.014	1195.99	129.522	39.4776	25.3002	1466.85
FvH4_1g05320	gnl|BL_ORD_ID|88308 sp|Q9SQR3|D14_ARATH Strigolactone esterase D14 OS=Arabidopsis thaliana OX=3702 GN=D14 PE=1 SV=1//2.96749e-72	276.66	391.235	239.302	184.065	99.7781	82.8521	179.418	173.633	71.0394	218.995	118.679	107.734	121.986	69.9173	225.574	191.666	389.845	124.712	271.562	170.221	254.548	190.364	265.268	160.245	285.213	188.503	223.767	199.073	547.982	158.255	616.28	242.116	278.969	407.15	368.36	221.99	478.322	210.775	339.777	399.847	137.124	261.372
FvH4_1g06350	gnl|BL_ORD_ID|308525 sp|Q8VYZ3|PME53_ARATH Probable pectinesterase 53 OS=Arabidopsis thaliana OX=3702 GN=PME53 PE=2 SV=1//0	1.45919	0.83946	2.5015	2.06581	1.46059	1.26787	0.397304	1.54113	0.947541	0.437407	0.74134	0.610272	1.4676	2.29969	0.334873	1.20152	0.0507074	1.88224	0.308982	0.365801	0.139177	2.38989	0.717299	0.333425	0.474623	0.303198	0.160885	0.507295	0.317565	0.969692	0.49009	0.142019	0.292335	0.23358	0.193763	1.14721	0.378076	0.491736	0.395984	0.616704	4.63609	0.47237
FvH4_1g06640	gnl|BL_ORD_ID|48250 sp|O82199|C3H20_ARATH Zinc finger CCCH domain-containing protein 20 OS=Arabidopsis thaliana OX=3702 GN=At2g19810 PE=2 SV=1//9.16237e-109	98.9247	163.648	141.108	42.8576	43.4973	49.9116	91.6108	56.0844	53.0753	72.0153	64.7372	70.9668	59.0853	59.6929	85.0324	67.343	78.7839	106.558	109.543	100.526	96.9245	66.384	73.0079	59.6579	82.9852	76.2592	109.443	52.4662	78.2672	49.566	54.6332	103.26	84.4281	82.0451	61.6746	49.3425	50.5659	60.4189	56.5629	76.3777	61.9367	72.4824
FvH4_1g07160	gnl|BL_ORD_ID|530156 sp|P0DH62|Y4407_SELML Inactive protein kinase SELMODRAFT_444075 OS=Selaginella moellendorffii OX=88036 GN=SELMODRAFT_444075 PE=2 SV=1//2.29361e-12	6.75892	6.22957	6.05465	1.85017	2.31895	5.97316	3.11205	2.20791	2.28528	2.75043	5.30007	6.37653	5.2551	3.40151	3.91946	4.79717	4.65058	3.11198	3.56079	4.61707	5.31964	4.07586	5.70093	6.52056	6.06476	7.2265	6.06438	3.30588	7.09068	3.99107	6.292	5.25095	7.20581	5.66408	6.4198	4.40691	5.26477	6.88917	4.99124	6.31739	3.97618	7.23309
FvH4_1g07170	gnl|BL_ORD_ID|259218 sp|Q7XC57|MYBS3_ORYSJ Transcription factor MYBS3 OS=Oryza sativa subsp. japonica OX=39947 GN=MYBS3 PE=2 SV=1//1.06908e-41	60.5506	56.7172	68.5181	25.6937	28.0863	22.3589	33.8188	61.9175	43.3352	54.3306	46.6899	62.5174	64.4942	62.1018	70.441	60.1659	49.2286	59.1268	54.5112	68.3121	53.9753	57.1003	70.9953	82.146	59.9202	71.351	51.2327	74.6648	56.65	43.1744	51.5283	74.089	73.2259	74.7259	60.8759	56.9694	55.6676	76.3723	50.826	64.5764	66.6692	67.8871
FvH4_1g07960	gnl|BL_ORD_ID|491467 sp|Q9LTA3|U91C1_ARATH UDP-glycosyltransferase 91C1 OS=Arabidopsis thaliana OX=3702 GN=UGT91C1 PE=2 SV=1//5.01808e-139	18.6298	17	21.3841	14.9119	17.23	22.7526	20.1061	13.1959	12.4596	11.7343	19.8522	20.4893	17.8685	16.9377	7.90843	13.6516	8.84766	8.96021	12.1215	10.1908	11.5337	15.7472	8.87603	11.0617	11.3065	8.31952	12.5172	11.9196	6.63957	9.94219	8.45229	11.1213	9.40889	6.81489	6.03988	12.416	6.25745	7.69707	5.98355	7.81448	15.7492	8.26009
FvH4_1g08790	gnl|BL_ORD_ID|125570 sp|Q9SD85|F3PH_ARATH Flavonoid 3&apos;-monooxygenase OS=Arabidopsis thaliana OX=3702 GN=CYP75B1 PE=1 SV=1//1.28251e-122	3.54927	6.1362	6.28658	3.12624	2.65276	5.10584	5.37305	1.9524	3.37594	1.45633	3.19792	5.80305	3.99649	1.70765	1.74064	1.57209	0.50382	1.95202	2.34229	2.05765	0.839947	2.12285	0.873804	1.2716	1.22261	1.70405	0.907804	1.04897	1.05176	2.38573	1.34788	1.12886	2.24718	1.05296	1.16123	1.93699	1.49832	1.23476	0.947176	0.806909	3.09653	1.56446
FvH4_1g10390	gnl|BL_ORD_ID|531889 sp|Q6AWW5|Y5262_ARATH Ankyrin repeat-containing protein At5g02620 OS=Arabidopsis thaliana OX=3702 GN=At5g02620 PE=1 SV=1//8.34791e-23	5.51133	8.53363	6.46092	5.33762	7.53099	9.15783	7.45956	10.5112	5.39583	1.9519	8.02017	6.48955	12.8751	14.1514	14.856	4.83566	1.803	3.66761	2.64908	2.58746	0.388497	5.47711	1.4795	4.95577	3.71521	2.16166	2.20982	5.20184	2.21612	7.32859	6.63445	2.0199	3.00072	0.776207	1.47175	14.2399	11.3654	1.30726	3.52	2.29984	14.3553	2.49412
FvH4_1g10480	gnl|BL_ORD_ID|94649 sp|Q8S2T1|DDPS6_ARATH Dehydrodolichyl diphosphate synthase 6 OS=Arabidopsis thaliana OX=3702 GN=At2g17570 PE=2 SV=2//2.90885e-98	175.965	133.188	83.5363	7.91063	151.352	175.513	102.522	43.0094	497.383	94.1269	91.2594	185.271	12.2474	4.74524	10.0584	14.9184	49.1055	1.59609	75.4161	46.7796	37.7912	9.28553	32.3414	77.5115	46.1362	59.0186	22.0548	48.7112	30.2846	9.2417	68.9051	48.6384	14.9409	103.93	19.6844	20.3869	124.9	101.416	123.102	164.025	16.4902	82.1745
FvH4_1g10540	gnl|BL_ORD_ID|427060 sp|Q8W2B8|SAT4_ARATH Serine acetyltransferase 4 OS=Arabidopsis thaliana OX=3702 GN=SAT4 PE=1 SV=1//5.98657e-150	21.0955	12.5651	21.49	7.94917	9.94687	10.3457	10.0122	12.9414	13.2058	10.4408	14.1801	17.2558	20.0521	15.8368	14.5958	14.6539	8.9426	12.1459	11.6218	13.6136	10.6327	15.5186	11.3849	14.3067	10.8054	11.7188	10.3996	13.5408	11.6967	12.2455	10.6835	11.7643	11.8133	8.28997	8.97328	12.0492	11.854	12.8907	11.953	10.3796	14.5311	13.0969
FvH4_1g10660	gnl|BL_ORD_ID|62885 sp|P36907|CHIX_PEA Endochitinase OS=Pisum sativum OX=3888 PE=2 SV=1//2.14313e-137	9.5772	10.1199	15.1553	19.8194	17.2809	12.9366	12.0792	10.1652	6.77015	15.7102	12.2285	7.01105	5.01796	2.84237	19.3062	6.87989	12.0708	28.419	10.9929	4.59729	5.2217	8.17397	7.35998	5.13716	17.2613	4.99238	9.19298	1.96892	11.5037	3.19009	5.03902	2.4253	10.4217	9.63236	20.9137	13.9688	12.0778	3.92933	12.5513	3.14709	4.26439	3.63279
FvH4_1g11810	gnl|BL_ORD_ID|133079 sp|Q06942|FL3H_MALDO Naringenin,2-oxoglutarate 3-dioxygenase OS=Malus domestica OX=3750 PE=2 SV=1//0	183.754	148.914	88.343	45.3065	45.8718	173.56	119.182	36.9854	102.785	24.9764	53.7879	54.515	31.4667	31.9789	56.9207	23.1141	29.4658	135.787	61.0633	17.0208	37.4464	69.6357	37.609	30.2256	63.2575	26.8791	66.2242	17.4068	48.0574	35.9218	26.1267	77.0245	38.0051	31.6846	133.291	54.9631	49.3627	43.709	134.305	52.9024	65.0688	47.2024
FvH4_1g12090	-//-	289.665	256.948	229.489	231.735	173.746	129.016	146.593	288.651	367.612	178.055	172.014	223.501	146.597	398.397	241.736	277.459	202.646	558.26	364.583	200.115	357.661	567.819	423.412	300.442	216.301	159.561	327.577	146.172	143.824	247.138	95.2339	117.288	193.516	486.2	77.468	354.849	210.28	199.339	514.692	389.717	374.185	127.147
FvH4_1g12110	gnl|BL_ORD_ID|41402 sp|C0SVM5|BBX19_ARATH B-box zinc finger protein 19 OS=Arabidopsis thaliana OX=3702 GN=BBX19 PE=1 SV=1//4.38258e-69	68.3545	40.9523	74.1029	31.3188	42.3817	42.213	43.3903	49.1627	44.1962	25.4245	46.8307	60.4097	48.8043	54.8896	46.4517	40.8634	21.2139	50.96	32.2695	33.8522	34.4563	37.8719	28.4379	35.0341	21.929	23.37	32.9205	30.172	16.272	28.3738	10.2687	19.1336	25.5658	12.1855	13.5992	27.7878	8.3667	16.2914	28.8808	17.5959	17.7263	35.728
FvH4_1g12330	gnl|BL_ORD_ID|48825 sp|Q9M066|C90C1_ARATH 3-epi-6-deoxocathasterone 23-monooxygenase OS=Arabidopsis thaliana OX=3702 GN=ROT3 PE=2 SV=3//0	3.3177	5.73075	4.74582	2.46075	6.99007	3.19198	4.87165	3.18637	2.7029	1.764	3.85186	2.85563	3.84496	4.54124	2.2571	1.91149	1.00409	4.63937	2.25908	2.49939	1.91643	2.8118	2.18518	1.58826	4.11276	2.14961	2.22188	2.36965	2.14447	3.17352	3.34749	2.09401	2.2759	1.81453	2.05754	2.91923	4.32358	1.81525	2.35233	1.46123	4.32682	2.11058
FvH4_1g12590	gnl|BL_ORD_ID|511230 sp|P25863|XERO1_ARATH Dehydrin Xero 1 OS=Arabidopsis thaliana OX=3702 GN=XERO1 PE=2 SV=2//8.75146e-06	38.1814	42.0438	99.4184	30.3367	26.8126	42.7296	36.6012	11.4194	24.5103	18.4889	20.8959	24.2385	34.0998	21.8416	15.1209	18.1754	9.57283	54.9394	15.2559	15.4621	19.706	32.462	12.3024	15.6814	10.578	12.8088	25.4079	5.70059	11.1929	18.1052	21.9131	17.9943	19.0448	16.1122	9.1449	10.9636	14.254	7.66604	8.35614	11.8788	35.8516	12.6238
FvH4_1g12750	gnl|BL_ORD_ID|4045 sp|Q05JG2|ABAH1_ORYSJ Abscisic acid 8&apos;-hydroxylase 1 OS=Oryza sativa subsp. japonica OX=39947 GN=CYP707A5 PE=2 SV=1//6.09628e-45	0.390836	0.431353	0.604324	0.119952	0.973941	1.4835	0.80203	0.0163202	0.918135	0.040365	0.266049	0.189226	0.176063	0.0265276	0.01352	0.143732	0	0.0138169	0.0598786	0.118149	0.017981	0.14196	0.0479337	0	0.119232	0.0712214	0	0.0312096	0	0.0536913	0	0.0917408	0.0419649	0	0	0.0653885	0.0375736	0.0560559	0.159873	0	0.103866	0.0678089
FvH4_1g12830	gnl|BL_ORD_ID|273009 sp|A2CIR5|NPR4_ORYSJ Ankyrin repeat-containing protein NPR4 OS=Oryza sativa subsp. japonica OX=39947 GN=NPR4 PE=2 SV=1//6.36063e-06	2.34184	5.83444	4.3766	0.688544	0.559058	1.0967	1.60714	1.71691	0.348446	1.56153	0.1666	0.157991	0.339233	0.0442975	2.6979	0.072004	0.36921	5.80268	1.14988	3.26944	4.71407	1.85198	2.3079	0.163483	2.53142	7.25474	4.5845	0.0390869	0.613746	0.0149429	0.0695603	3.93711	4.80019	4.55106	12.1226	0.837124	0.282343	1.5601	0.106786	0.739151	1.6477	0.8917
FvH4_1g12850	gnl|BL_ORD_ID|273009 sp|A2CIR5|NPR4_ORYSJ Ankyrin repeat-containing protein NPR4 OS=Oryza sativa subsp. japonica OX=39947 GN=NPR4 PE=2 SV=1//2.68258e-19	0.137752	2.71378	2.34181	2.11124	0.615473	0.972204	0.864999	0.537825	0.0416759	0.34263	0.179336	0	0.0811481	0.0397366	0.526554	0.0215301	0.024533	2.27664	0.418573	0.53094	1.18511	0.31897	0.430809	0	0.204116	2.40041	0.856224	0	0	0.0268087	0	2.50107	1.79153	2.57097	3.48197	0.163246	0	0.195925	0	0.0663047	1.14095	0.355507
FvH4_1g13000	gnl|BL_ORD_ID|312586 sp|Q9FFZ1|PPH_ARATH Pheophytinase, chloroplastic OS=Arabidopsis thaliana OX=3702 GN=PPH PE=1 SV=1//6.77584e-26	57.9336	36.6685	49.6337	30.0906	33.1735	52.8057	22.4254	36.7785	66.6945	31.9235	30.1574	47.2652	32.2827	40.0333	39.4127	25.8986	18.0321	28.5932	28.9332	26.3729	26.4624	27.4872	30.6334	41.1214	20.5933	25.7668	32.5926	35.9133	17.7515	33.039	22.2518	31.079	31.1113	25.4192	15.1218	38.9259	19.9464	28.508	30.0627	31.2946	33.9331	31.6276
[truncated: 363 more rows]

## Sheet: Table S4
Table S4 The TPM value of all DEGs in B. cinerea at 0-12 hpi.
[truncated: 6,773 more rows]

## Sheet: Table S5
Table S5 The TPM value of genes encode secreted proteins in B. cinerea at 0-12 hpi.
[truncated: 252 more rows]

## Sheet: Table S6
Table S6 Gene names of significant profiles in woodland strawberry
Profile 7
FvH4_2g16820
FvH4_5g33420
FvH4_5g39680
FvH4_7g01410
FvH4_3g20780
FvH4_1g01610
FvH4_1g06490
FvH4_7g28670
FvH4_2g01540
FvH4_2g18200
FvH4_2g19020
FvH4_3g40840
FvH4_6g09590
FvH4_6g17500
[truncated: 428 more rows]

## Sheet: Table S7
Table S7 Gene names of significant profiles in B. cinerea
[truncated: 1,996 more rows]

[truncated: 1 more sheets: Table S8]
